# Supplementary material for: Data for proteomic analysis of Human monocyte-derived macrophages
Source: Data Brief. 2015 May 26;4:177–9. doi: 10.1016/j.dib.2015.05.012 (PMC4510452; doi:10.1016/j.dib.2015.05.012)
Supplement: Supplementary file 1 — Supplementary Data [file mmc1.xlsx]

## Sheet: Foglio1
Table S1. List of the proteins identified by LC-MSE in round and/or spindle MDMs
Entry	Accession code	Description	mW (Da)	pI	PLGS Score	# Peptides	Coverage (%)	Precursor RMS Mass Error (ppm)
O00299	CLIC1 HUMAN	Chloride intracellular channel protein 1	26905	4.8992	78.094	3	32.5726	5.6475
O00757	F16P2 HUMAN	Fructose 1 6 bisphosphatase isozyme 2	36719	7.0184	127.307	3.33333	10.6195	5.39987
O14730	RIOK3 HUMAN	Serine threonine protein kinase RIO3	59055	5.3974	110.977	3	7.3218	7.6728
O95716	RAB3D HUMAN	Ras related protein Rab 3D	24251	4.5663	87.4256	2.5	19.1781	3.08955
P00558	PGK1 HUMAN	Phosphoglycerate kinase 1	44586	8.1465	165.092	16	27.3381	8.82507
P02533	K1C14 HUMAN	Keratin type I cytoskeletal 14	51589	4.8973	257.932	6.66667	21.4689	6.72053
P02538	K2C6A HUMAN	Keratin type II cytoskeletal 6A	60008	8.0537	330.46	7	13.4161	2.68423
P04075	ALDOA HUMAN	Fructose bisphosphate aldolase A	39395	8.0645	271.392	6.33333	28.2051	5.2013
P04080	CYTB HUMAN	Cystatin B	11132	7.5066	109.45	4	27.551	7.4072
P04083	ANXA1 HUMAN	Annexin A1	38689	6.6359	199.449	7.33333	24.0848	7.67587
P04264	K2C1 HUMAN	Keratin type II cytoskeletal 1	65977	8.2736	1416.9	3.5	37.9399	5.891
P04406	G3P HUMAN	Glyceraldehyde 3 phosphate dehydrogenase	36030	8.6966	275.832	2	33.3334	5.78833
P04908	H2A1B HUMAN	Histone H2A type 1 B	14126	11.4712	121.259	2	21.5385	4.72
P61018	RAB4B_HUMAN	Ras-related protein Rab-4B	23586	5.8	102.17	2	11.27	8.47
P06396	GELS HUMAN	Gelsolin precursor	85644	5.8405	383.015	3	21.3129	8.1375
P06576	ATPB HUMAN	ATP synthase subunit beta mitochondrial precursor	56524	5.0955	158.568	5	12.8544	6.04877
P06703	S10A6 HUMAN	Protein S100 A6 S100 calcium binding protein A6	10173	5.1665	127.689	3	20.5556	5.0328
P06733	ENOA HUMAN	Alpha enolase	47139	7.1713	507.08	2.66667	39.9386	7.0092
P07237	PDIA1 HUMAN	Protein disulfide isomerase precursor	57080	4.5643	176.969	3	23.0315	6.2942
P07339	CATD HUMAN	Cathepsin D precursor	44523	6.0903	152.382	3	17.8802	6.2918
P07355	ANXA2 HUMAN	Annexin A2	38579	7.784	509.35	3	41.3963	6.27533
P07437	TBB5 HUMAN	Tubulin beta chain	49638	4.5903	230.374	6	16.7417	3.9883
P07737	PROF1 HUMAN	Profilin 1	15044	8.4591	398.37	3	46.6667	6.07123
P07858	CATB HUMAN	Cathepsin B precursor	37796	5.8546	225.093	2	23.5005	7.2382
P07900	HS90A HUMAN	Heat shock protein HSP 90 alpha	84606	4.747	187.751	4	8.46995	4.5877
P08107	HSP71 HUMAN	Heat shock 70 kDa protein 1	69995	5.3154	223.673	6.33333	11.1284	6.04217
P08238	HS90B HUMAN	Heat shock protein HSP 90 beta	83212	4.7726	289.854	5.33333	17.5875	6.78507
P08670	VIME HUMAN	Vimentin	53619	4.8629	1368.83	29.6667	61.8741	6.37697
P08729	K2C7 HUMAN	Keratin type II cytoskeletal 7	51386	5.311	142.288	18.3333	8.10235	4.9784
P08758	ANXA5 HUMAN	Annexin A5	35914	4.732	351.118	11	28.2292	5.6113
P08779	K1C16 HUMAN	Keratin type I cytoskeletal 16	51236	4.7902	220.64	13.3333	16.7724	7.19913
P09104	ENOG HUMAN	Gamma enolase	47239	4.7177	194.364	6	12.98	8.39317
P09467	F16P1 HUMAN	Fructose 1 6 bisphosphatase 1	36790	6.5938	671.738	1.5	25.7396	7.0042
P0C0S5	H2AZ_HUMAN	Histone H2A.Z (H2A/z)	13552	10.6	81.73	2	7.03	4.9856
P11021	GRP78 HUMAN	78 kDa glucose regulated protein precursor	72288	4.8748	276.453	11.5	23.0887	6.94245
P11142	HSP7C HUMAN	Heat shock cognate 71 kDa protein	70854	5.1998	360.681	5	22.7554	7.17457
P12035	K2C3 HUMAN	Keratin type II cytoskeletal 3	64464	6.0699	186.216	7.66667	4.69	4.6489
P12036	NFH HUMAN	Neurofilament triplet H protein	112411	5.764	216.512	4.5	4.77585	9.31085
P13639	EF2 HUMAN	Elongation factor 2	95277	6.3929	245.677	12	16.3947	6.92093
P13645	K1C10 HUMAN	Keratin type I cytoskeletal 10	59482	4.9506	1349.12	7	40.9219	5.6607
P13646	K1C13 HUMAN	Keratin type I cytoskeletal 13	49555	4.712	265.937	4	14.7016	6.11843
P13647	K2C5 HUMAN	Keratin type II cytoskeletal 5	62409	8.1718	267.343	6	14.0678	4.87457
P13796	PLSL HUMAN	Plastin 2	70244	5.024	645.237	4.33333	36.8421	5.70233
P13797	PLST HUMAN	Plastin 3	70391	5.3943	185.764	4.5	11.6427	8.7604
P13929	ENOB HUMAN	Beta enolase	46957	7.658	173.763	7	9.90785	3.64415
P14136	GFAP HUMAN	Glial fibrillary acidic protein	49849	5.2546	165.82	10	17.7469	7.33283
P14618	KPYM HUMAN	Pyruvate kinase isozymes M1 M2	57900	7.7532	1105.32	4	43.6912	5.47687
P14625	ENPL HUMAN	Endoplasmin precursor Heat shock protein 90 kDa beta member 1	92411	4.5643	177.376	2.33333	13.7609	7.54375
P15090	FABPA HUMAN	Fatty acid binding protein adipocyte	14709	7.0369	88.7532	3	14.7728	6.6508
P15311	EZRI HUMAN	Ezrin p81	69369	5.8713	226.321	3.7699	6	9.9829
P16104	H2AX HUMAN	Histone H2A x	15135	11.1559	114.324	2	6.2937	6.5567
P17066	HSP76 HUMAN	Heat shock 70 kDa protein 6	70984	5.7312	155.3	10.3333	17.8331	7.27967
P17931	LEG3 HUMAN	Galectin 3	26172	8.8759	134.4	4	16.4	6.65
P19012	K1C15 HUMAN	Keratin type I cytoskeletal 15	49137	4.513	180.815	5	14.1447	7.63975
P19971	TYPH HUMAN	Thymidine phosphorylase precursor	49924	5.2051	86.693	6	22.6141	8.1415
P20336	RAB3A HUMAN	Ras related protein Rab 3A	24968	4.6613	82.3689	2.5	16.5909	8.65275
P20337	RAB3B HUMAN	Ras related protein Rab 3B	24742	4.6527	68.8848	2	12.7854	10.4286
P20338	RAB4A HUMAN	Ras related protein Rab 4A	23856	5.7224	105.88	2.5	22.5352	9.05715
P21281	VATB2 HUMAN	Vacuolar ATP synthase subunit B brain isoform	56464	5.4487	118.876	4	12.3288	7.4341
P21980	TGM2 HUMAN	Protein glutamine gamma glutamyltransferase 2	77279	4.9294	209.487	4.5	15.2111	5.86085
P22314	UBE1 HUMAN	Ubiquitin activating enzyme E1	117774	5.3784	148.985	5	13.7996	6.96965
P23528	COF1 HUMAN	Cofilin 1	18490	8.2196	180.202	3	44.3775	6.73047
P25705	ATPA HUMAN	ATP synthase subunit alpha mitochondrial precursor	59713	9.4308	186.016	4	21.0669	6.4269
P26038	MOES HUMAN	Moesin	67777	6.0095	215.162	20	21.4038	7.6358
P30613	KPYR HUMAN	Pyruvate kinase isozymes R L	61791	7.6335	162.203	5	9.46573	8.18313
P31949	S10AB HUMAN	Protein S100 A11 S100 calcium binding protein A11	11732	7.0206	105.86	2	18.0952	5.3854
P34931	HS70L HUMAN	Heat shock 70 kDa protein 1L	70331	5.6453	202.646	8.66667	10.3744	5.31925
P35527	K1C9 HUMAN	Keratin type I cytoskeletal 9	62091	5.0138	595.817	4	34.5104	5.8897
P35579	MYH9 HUMAN	Myosin 9	226390	5.3355	402.762	8	17.4235	8.0091
P35908	K22E HUMAN	Keratin type II cytoskeletal 2	65825	8.053	901.094	21.6667	35.969	5.0909
P38646	GRP75 HUMAN	Stress 70 protein mitochondrial precursor	73634	5.7795	236.759	2	26.3623	5.44045
P40121	CAPG HUMAN	Macrophage capping protein Actin regulatory protein	38493	5.833	323.68	5.33333	32.3755	5.71173
P48668	K2C6E HUMAN	Keratin type II cytoskeletal 6E	59988	8.0537	312.463	4	13.0319	3.23035
P48741	HSP77 HUMAN	Heat shock 70 kDa protein 7	26889	7.3592	108.962	9	14.17	5.2415
P50552	VASP HUMAN	Vasodilator stimulated phosphoprotein	39805	9.3263	112.579	6	22.5	8.3038
P52790	HXK3 HUMAN	Hexokinase 3	98856	5.1125	152.233	7.5	12.4052	6.82855
P54652	HSP72 HUMAN	Heat shock related 70 kDa protein 2	69977	5.4073	206.949	1.5	13.5629	6.16737
P58876	H2B1D HUMAN	Histone H2B type 1 D	13927	10.739	116.662	3	26.9841	3.21705
P59998	ARPC4 HUMAN	Actin related protein 2 3 complex subunit 4	19654	8.7834	101.217	7	15.4762	3.37145
P60174	TPIS HUMAN	Triosephosphate isomerase	26652	6.5034	172.715	7	42.838	6.87023
P60709	ACTB HUMAN	Actin cytoplasmic 1 Beta actin	41709	5.142	1370.02	15.3333	45.5111	6.85003
P61006	RAB8A HUMAN	Ras related protein Rab 8A	23653	9.4318	83.0276	2.5	18.3575	3.40885
P61026	RAB10 HUMAN	Ras related protein Rab 10	22540	8.58	92.17	2	5.5	3.5465
P61106	RAB14 HUMAN	Ras related protein Rab 14	23881	5.7979	105.758	3	18.1395	6.0934
P61626	LYSC HUMAN	Lysozyme C precursor	16526	9.325	95.3889	7	8.1081	0.69725
P62249	RS16 HUMAN	40S ribosomal protein S16	16435	10.5683	102.962	2	13.3561	3.683
P62736	ACTA HUMAN	Actin aortic smooth muscle Alpha actin 2	41981	5.077	824.391	8.5	24.801	6.56385
P62807	H2B1C HUMAN	Histone H2B type 1 C E F G I	13810	10.739	116.662	3	24.8	5.73675
P62937	PPIA HUMAN	Peptidyl prolyl cis trans isomerase A	18000	7.8525	103.926	2	29.0909	5.82753
P62988	UBIQ HUMAN	Ubiquitin	8559	7.6652	247.315	29.6667	59.2105	5.10513
P63104	1433Z HUMAN	14 3 3 protein zeta delta Protein kinase C inhibitor protein 1	27727	4.5273	163.827	6	26.9388	5.5738
P63261	ACTG HUMAN	Actin cytoplasmic 2 Gamma actin	41765	5.1594	1369.89	13.3333	42.4889	6.01847
P63267	ACTH HUMAN	Actin gamma enteric smooth muscle	41849	5.1594	866.918	7.5	20.6117	6.06895
P68032	ACTC HUMAN	Actin alpha cardiac muscle 1 Alpha cardiac actin	41991	5.0709	895.627	8	23.3422	6.2571
P68104	EF1A1 HUMAN	Elongation factor 1 alpha 1	50109	9.3417	248.715	10.6667	17.6768	5.78103
P68133	ACTS HUMAN	Actin alpha skeletal muscle Alpha actin 1	42023	5.0709	861.209	7.66667	21.4854	4.78707
P68363	TBAK HUMAN	Tubulin alpha ubiquitous chain	50119	4.7622	308.649	3	15.8536	2.86585
P68366	TBA1 HUMAN	Tubulin alpha 1 chain	49892	4.7512	150.563	3	13.7649	5.30093
P68371	TBB2C HUMAN	Tubulin beta 2C chain	49799	4.602	140.209	3	11.9101	6.86727
P68431	H31T_HUMAN	Histone H3.1t	15404	11.1	83.26	2	6.62	6.2548
P78386	KRT85 HUMAN	Keratin type II cuticular Hb5	55766	6.1989	128.889	7	6.21305	6.27745
P84243	H33_HUMAN	Histone H3.3	15327	11.3	83.26	2	18.38	6.2548
Q01469	FABPE HUMAN	Fatty acid binding protein epidermal	15154	6.8033	106.074	7	26.9136	6.66537
Q01546	K22O HUMAN	Keratin type II cytoskeletal 2	65830	8.0982	173.173	3	6.0345	5.8347
Q04695	K1C17 HUMAN	Keratin type I cytoskeletal 17	48076	4.7767	190.326	18	13.8889	5.4968
Q05524	ENO1B HUMAN	Alpha enolase lung specific	49446	5.705	195.291	2	17.2489	6.8
Q05639	EF1A2 HUMAN	Elongation factor 1 alpha 2	50438	9.347	202.019	4.66667	6.4795	3.76193
Q06830	PRDX1 HUMAN	Peroxiredoxin 1	22096	8.2425	120.143	5.33333	27.8895	7.9054
Q13748	TBA2 HUMAN	Tubulin alpha 2 chain	49927	4.7966	159.429	4	14.8889	6.42105
Q15286	RAB35 HUMAN	Ras related protein Rab 35	23010	8.3928	81.2317	1.5	13.184	2.8385
Q15771	RAB30 HUMAN	Ras related protein Rab 30	23043	4.7109	87.2422	2	5.42	9.0668
Q16695	H31_HUMAN	Histone H3.1	15508	11.1	85.12	2	6.62	5.6248
Q6IQ22	RAB12 HUMAN	Ras related protein Rab 12	27231	8.5098	86.6167	2	11.0656	7.0016
Q6NXT2	H3L HUMAN	Histone H3 like	15204	11.515	82.5098	2	11.4815	8.6707
Q6PIU2	ADCL1 HUMAN	Arylacetamide deacetylase like 1	45778	6.8492	94.1115	3	13.3578	6.63645
Q71DI3	H32_HUMAN	Histone H3.2	15388	11.3	83.26	2	6.62	5.2648
Q71UI9	H2AV_HUMAN	Histone H2AV (H2A.F/Z)	13508	10.6	81.73	2	7.03	4.9668
Q86UX7	URP2 HUMAN	Unc 112 related protein 2 Kindlin 3	75905	6.5352	190.439	9	21.7891	7.42197
Q86YS6	RAB43 HUMAN	Ras related protein Rab 43	23324	5.3031	105.591	3	26.8868	8.0492
Q8IUE6	H2A2B HUMAN	Histone H2A type 2 B	13986	11.311	77.547	3.5	6.9231	4.9608
Q92930	RAB8B HUMAN	Ras related protein Rab 8B	23569	9.4318	87.608	2.5	12.802	8.56305
Q96A08	H2B1A HUMAN	Histone H2B type 1 A	14158	10.739	123.307	2	36.6142	7.264
Q96AX2	RAB37 HUMAN	Ras related protein Rab 37	24799	5.9365	139.661	3.5	21.7489	6.2323
Q96DA2	RB39B HUMAN	Ras related protein Rab 39B	24606	7.8463	98.031	3	15.9625	5.16665
Q96E17	RAB3C HUMAN	Ras related protein Rab 3C	25952	5.09	75.27	2	13.43	5.6485
Q96KP4	CNDP2 HUMAN	Cytosolic nonspecific dipeptidase Glutamate carboxypeptidase like protein 1	52844	5.5677	105.165	3.5	12.5263	8.909
Q96QV6	H2A1A_HUMAN	Histone H2A type 1-A	14233	10.9	100.64	2	6.87	5.2365
Q9H0U4	RAB1B HUMAN	Ras related protein Rab 1B	22157	5.3941	111.992	3	24.2123	4.35497
Q9H4B7	TBB1 HUMAN	Tubulin beta 1 chain	50294	4.8814	123.755	3	10.3474	7.22813
Q9HC52	CBX8 HUMAN	Chromobox protein homolog 8	43369	10.3163	172.167	2.5	10.1543	8.66495
Q9NSB2	KRT84 HUMAN	Keratin type II cuticular Hb4	64854	7.6144	154.028	3	12.5	9.05825
Q9Y281	COF2 HUMAN	Cofilin 2	18724	8.1586	132.958	2	16.8674	3.77893
