# Supplementary material for: Data for proteomic analysis of Human monocyte-derived macrophages
Source: Data Brief. 2015 May 26;4:177–9. doi: 10.1016/j.dib.2015.05.012 (PMC4510452; doi:10.1016/j.dib.2015.05.012)
Supplement: Supplementary file 2 — Supplementary Data [file mmc2.xlsx]

## Sheet: Spindle MDMs
Table S2. List of all the peptides identified by LC-MSE in spindle MDMs in the three separate runs.
protein.key	Accession code	Protein description	protein.score	protein.MatchedPeptideIntenSum	protein.MatchedProductIntenSum	peptide.Pass	peptide.matchType	peptide.modification	peptide.mhp	peptide.seq	peptide.MatchedProducts	peptide.score	peptide.MatchedProductsString	precursor.retT	precursor.inten	precursor.charge	peptidePrecursor.deltaMhpPPM
spindle 3	O00299	CLIC1_HUMAN Chloride intracellular channel protein 1	107.52	18934	10648	Pass1	PEP_FRAG_1	Carbamidomethyl+C(7)	2573.12	EEFASTCPDDEEIELAYEQVAK	7	52.55	y2y6*y6y7y8y9y21	65.2742	12598	2.28	2.9413
spindle 3	O00299	CLIC1_HUMAN Chloride intracellular channel protein 1	107.52	18934	10648	Pass1	PEP_FRAG_1		1281.67	GVTFNVTTVDTK	5	18.11	b9°b9*b9b11y12	47.236	4456	1.91	-0.0952
spindle 3	O00299	CLIC1_HUMAN Chloride intracellular channel protein 1	107.52	18934	10648	Pass2	MISSING_CLEAVAGE		2038.02	FSAYIKNSNPALNDNLEK	3	16.38	b11y3y9	53.5925	1880	3	5.6902
spindle 1	O00391	QSCN6_HUMAN Sulfhydryl oxidase 1 precursor	117.12	46176	19340	Pass1	PEP_FRAG_1		2184.1	DVQNVAAAPELAMGALELESR	6	26.28	b10b14°b14b15y1y10	74.6238	7942	2.95	4.583
spindle 1	O00391	QSCN6_HUMAN Sulfhydryl oxidase 1 precursor	117.12	46176	19340	Pass1	PEP_FRAG_1		1829.95	GGSYLGREVALDLSQHK	4	17.5	b3y7y9y17	65.871	1555	2.16	-9.8059
spindle 1	O00391	QSCN6_HUMAN Sulfhydryl oxidase 1 precursor	117.12	46176	19340	Pass2	PEP_FRAG_2		1467.78	QLVDIPEGQLEAR	4	34.3	b7b10b11y6	44.9088	15348	1.92	-0.5822
spindle 1	O00391	QSCN6_HUMAN Sulfhydryl oxidase 1 precursor	117.12	46176	19340	Pass2	PEP_FRAG_2		1356.68	LAGAPSEDPQFPK	3	22.03	b3b10y11	26.7457	7311	2.03	-15.2062
spindle 1	O00391	QSCN6_HUMAN Sulfhydryl oxidase 1 precursor	117.12	46176	19340	Pass2	PEP_FRAG_2		2170.09	SPTNTTPHVPAEGPEASRPPK	6	31.93	b3b15*b15y9y13y14	58.049	2214	3	-18.4504
spindle 1	O00391	QSCN6_HUMAN Sulfhydryl oxidase 1 precursor	117.12	46176	19340	Pass2	MISSING_CLEAVAGE		1143.62	NKIPYSFFK	3	32.08	b5b6y5	33.6534	2811	2	-11.8482
spindle 1	O00391	QSCN6_HUMAN Sulfhydryl oxidase 1 precursor	117.12	46176	19340	Pass2	MISSING_CLEAVAGE	Carbamidomethyl+C(12);Carbamidomethyl+C(15)	3455.63	SAWAVEFFASWCGHCIAFAPTWKALAEDVK	3	11.9	b8b21y5	69.9591	1839	3	-3.3206
spindle 1	O00391	QSCN6_HUMAN Sulfhydryl oxidase 1 precursor	117.12	46176	19340	Pass2	VAR_MOD	Deamidation+Q(15)	2045.04	NGSGAVFPVAGADVQTLRER	4	15.4	b10b14°b14y8	69.2354	5155	2.67	8.118
spindle 1	O00391	QSCN6_HUMAN Sulfhydryl oxidase 1 precursor	117.12	46176	19340	Pass2	VAR_MOD	Deamidation+Q()	2185.08	DVQNVAAAPELAMGALELESR	4	14.85	b14°b14y3y10	66.4025	2001	2.73	-5.2513
spindle 2	O00423	EMAL1_HUMAN Echinoderm microtubule-associated protein-like 1	67.38	13589	8981	Pass1	PEP_FRAG_1		1887.96	HATLWDAVGHRPVWDK	4	26.57	y2y4y5y11	44.8422	5393	2	2.7156
spindle 2	O00423	EMAL1_HUMAN Echinoderm microtubule-associated protein-like 1	67.38	13589	8981	Pass1	PEP_FRAG_1	Carbamidomethyl+C(17)	2159.07	ISYAVQGAHEGGISPLCMLR	7	21.12	b4b7°b7y1y2y5y7	66.2945	2082	3	11.76
spindle 2	O00423	EMAL1_HUMAN Echinoderm microtubule-associated protein-like 1	67.38	13589	8981	Pass2	PEP_FRAG_2	Carbamidomethyl+C(4)	999.566	ILLCQQPK	4	42.25	b5b6*b6b7	38.4346	6114	1.94	-16.1203
spindle 1	O00635	TRI38_HUMAN Tripartite motif-containing protein 38	82.65	9934	6475	Pass1	PEP_FRAG_1		1272.69	LLQNVNDTLSR	7	53.43	b3b4y3y7y8°y8*y8	50.3773	4958	2	-5.4672
spindle 1	O00635	TRI38_HUMAN Tripartite motif-containing protein 38	82.65	9934	6475	Pass2	MISSING_CLEAVAGE	Carbamidomethyl+C(1)	2032.02	CQGSAQKLLQNVNDTLSR	4	40.32	y3y4y5y7	63.3959	3220	2	9.9121
spindle 1	O00635	TRI38_HUMAN Tripartite motif-containing protein 38	82.65	9934	6475	Pass2	VAR_MOD	Deamidation+Q(7)	1361.69	LEKEEQQTLSR	4	25.79	b6*b6b9y8	46.4178	1756	2	-4.6616
spindle 1	O00757	F16P2_HUMAN Fructose-1 6 bisphosphatase isozyme 2	113.34	54853	36218	Pass1	PEP_FRAG_1		1157.58	IYSLNEGYAK	11	77.68	b2b9b10y1y2y4y6y7y8y9y10	39.2588	54853	1.91	-4.3236
spindle 2	O00757	F16P2_HUMAN Fructose-1 6 bisphosphatase isozyme 2	110.82	72576	47305	Pass1	PEP_FRAG_1		1157.58	IYSLNEGYAK	9	70.42	b2b10y2y4y5y7y8y9y10	39.9299	64885	1.91	-0.8436
spindle 2	O00757	F16P2_HUMAN Fructose-1 6 bisphosphatase isozyme 2	110.82	72576	47305	Pass2	PEP_FRAG_2		1683.91	TLVYGGIFLYPANQK	3	19.21	b6b13y11	77.6707	7691	2	-1.8848
spindle 2	O14730	RIOK3_HUMAN Serine/threonine-protein kinase RIO3	114.43	30840	17150	Pass1	PEP_FRAG_1		2041.01	MDLVGVASPEPGTAAAWGPSK	4	14.69	b12b15°b15y5	60.797	14987	2	-0.8373
spindle 2	O14730	RIOK3_HUMAN Serine/threonine-protein kinase RIO3	114.43	30840	17150	Pass1	PEP_FRAG_1		1242.65	VSISFENYRK	6	41.92	b5b7b8y7*y7y10	40.4543	11987	2.03	7.7605
spindle 2	O14730	RIOK3_HUMAN Serine/threonine-protein kinase RIO3	114.43	30840	17150	Pass1	PEP_FRAG_1		852.446	TTLNEFK	4	41.89	b1y4y5y6	35.4544	3866	1.3	9.4512
spindle 3	O14730	RIOK3_HUMAN Serine/threonine-protein kinase RIO3	107.53	31648	20167	Pass1	PEP_FRAG_1		2041.01	MDLVGVASPEPGTAAAWGPSK	5	25.82	b13y8y12°y12y13	60.896	15495	2	-5.2632
spindle 3	O14730	RIOK3_HUMAN Serine/threonine-protein kinase RIO3	107.53	31648	20167	Pass1	PEP_FRAG_1		1242.65	VSISFENYRK	5	28.01	b5b8y7*y7y10	40.6257	10700	2.04	6.287
spindle 3	O14730	RIOK3_HUMAN Serine/threonine-protein kinase RIO3	107.53	31648	20167	Pass1	PEP_FRAG_1		852.446	TTLNEFK	6	41.68	b1y2y4y5°y5y6	35.7035	5453	1.41	11.7424
spindle 2	O14813	PHX2A_HUMAN Paired mesoderm homeobox protein 2A	88.43	10036	7405	Pass1	PEP_FRAG_1		1232.66	VQVWFQNRR	5	31.82	b1b5y4y5y9	50.2078	2746	2	7.5263
spindle 2	O14813	PHX2A_HUMAN Paired mesoderm homeobox protein 2A	88.43	10036	7405	Pass1	PEP_FRAG_1		1611.78	VFAETHYPDIYTR	5	31.05	b13y1y5y7y11	68.0929	2371	2	6.2104
spindle 2	O14813	PHX2A_HUMAN Paired mesoderm homeobox protein 2A	88.43	10036	7405	Pass1	PEP_FRAG_1		1472.72	DHQPAPYSAVPYK	3	29.28	y7y10y11	32.9851	2166	3	8.4546
spindle 2	O14813	PHX2A_HUMAN Paired mesoderm homeobox protein 2A	88.43	10036	7405	Pass2	PEP_FRAG_2		1287.64	FFPEPSGLHEK	3	28.56	b7b8y4	44.7412	2753	2	6.4465
spindle 2	O15266	SHOX_HUMAN Short stature homeobox protein	66.76	16644	9379	Pass1	PEP_FRAG_1	Carbamidomethyl+C(8)	1325.64	VAEGIYECKEK	5	25.55	b2b9y4y7y11	21.0193	6084	2.73	-6.538
spindle 2	O15266	SHOX_HUMAN Short stature homeobox protein	66.76	16644	9379	Pass1	PEP_FRAG_1		1232.66	VQVWFQNRR	5	31.82	b1b5y4y5y9	50.2078	2746	2	7.5263
spindle 2	O15266	SHOX_HUMAN Short stature homeobox protein	66.76	16644	9379	Pass2	VAR_MOD	Deamidation+Q()	1607.79	TNFTLEQLNELER	5	33.98	b6y4y10y11°y11	70.008	7814	2	2.6573
spindle 2	O43491	E41L2_HUMAN Band 4.1-like protein 2	209.42	21818	11968	Pass1	PEP_FRAG_1		1661.82	SLDGAPIGVMDQSLMK	6	36.81	b7b11y9y11y14y16	59.2029	2629	2	-3.5993
spindle 2	O43491	E41L2_HUMAN Band 4.1-like protein 2	209.42	21818	11968	Pass2	PEP_FRAG_2		1122.53	DSSQLGTDATK	3	32.54	y6y7y9	28.0611	6812	1.86	9.4609
spindle 2	O43491	E41L2_HUMAN Band 4.1-like protein 2	209.42	21818	11968	Pass2	PEP_FRAG_2		1675.83	GLSPAQADSQFLENAK	6	53.04	b7b8b9y7y8°y8	75.1571	4296	1.82	6.7014
spindle 2	O43491	E41L2_HUMAN Band 4.1-like protein 2	209.42	21818	11968	Pass2	VAR_MOD	Deamidation+Q(4)	1585.8	EPTQAVVEEQVLDK	4	20.4	b8y8°y8y13	45.7793	4534	2	-0.3849
spindle 2	O43491	E41L2_HUMAN Band 4.1-like protein 2	209.42	21818	11968	Pass2	VAR_MOD	Deamidation+Q()	2693.32	EPTQAVVEEQVLDKEEPLPEEQR	5	18.72	b11b13°b13y9y20	55.0482	3547	2	-2.6288
spindle 1	O43765	SGTA_HUMAN Small glutamine-rich tetratricopeptide repeat-containing protein A	50.53	18088	13369	Pass1	PEP_FRAG_1	Carbamidomethyl+C(13)	1751.85	AIELNPANAVYFCNR	7	39.58	b4b5b8y1y6y8y15	59.1226	15972	2	-4.5989
spindle 1	O43765	SGTA_HUMAN Small glutamine-rich tetratricopeptide repeat-containing protein A	50.53	18088	13369	Pass2	MISSING_CLEAVAGE		1828.83	SPARTPPSEEDSAEAER	3	17.5	b4b11y3	44.3088	2116	2	4.6723
spindle 1	O43790	KRT86_HUMAN Keratin type II cuticular Hb6	193.71	42325	57665	Pass1	PEP_FRAG_1		906.468	FLEQQNK	14	83.61	b1b2b3°b3b4°b4b5y4*y4y5y6°y6*y6y7	25.2434	36899	1.65	-4.04
spindle 1	O43790	KRT86_HUMAN Keratin type II cuticular Hb6	193.71	42325	57665	Pass1	PEP_FRAG_1		2043.99	LEAAVAQSEQQGEAALSDAR	6	41	b13b14y1y3y4y10	45.5511	5426	2	3.7027
spindle 2	O43790	KRT86_HUMAN Keratin type II cuticular Hb6	190.13	64928	64621	Pass1	PEP_FRAG_1		906.468	FLEQQNK	8	69.33	b2b4°b4b5y4y5y6y7	25.5248	48599	1.64	-2.9626
spindle 2	O43790	KRT86_HUMAN Keratin type II cuticular Hb6	190.13	64928	64621	Pass1	PEP_FRAG_1		2043.99	LEAAVAQSEQQGEAALSDAR	5	23.36	b2b5y4y5°y5	46.3336	6681	2.05	1.6722
spindle 2	O43790	KRT86_HUMAN Keratin type II cuticular Hb6	190.13	64928	64621	Pass1	PEP_FRAG_1		1828.94	LASELNHVQEVLEGYK	7	37.48	b11b12b14y1y5y9*y9	66.3804	1991	2	-7.6088
spindle 2	O43790	KRT86_HUMAN Keratin type II cuticular Hb6	190.13	64928	64621	Pass2	PEP_FRAG_2	Carbamidomethyl+C(5);Carbamidomethyl+C(9)	2006.96	GGVVCGDLCASTTAPVVSTR	3	24.65	y3y4y9	48.1373	5720	2.82	11.374
spindle 2	O43790	KRT86_HUMAN Keratin type II cuticular Hb6	190.13	64928	64621	Pass2	PEP_FRAG_2	Carbamidomethyl+C(4);Carbamidomethyl+C(8)	1535.72	AFSCISACGPRPGR	5	25.84	b13°b13y12°y12y13	58.2925	1937	2	18.5205
spindle 1	O60499	STX10_HUMAN Syntaxin-10	87.66	35439	20720	Pass1	PEP_FRAG_1		998.527	LPAGDLQER	8	47.65	b8y4°y4y7y8*y8y9*y9	23.547	22553	2.1	0.1223
spindle 1	O60499	STX10_HUMAN Syntaxin-10	87.66	35439	20720	Pass1	PEP_FRAG_1		1576.78	SPSDLLDASAVSATSR	5	29.5	b4y3y5y13y16	46.3835	10537	2.2	-6.4256
spindle 1	O60499	STX10_HUMAN Syntaxin-10	87.66	35439	20720	Pass2	IN_SOURCE		885.442	PAGDLQER	0	1.41		23.5788	2349	2	9.9951
spindle 1	O60814	H2B1K_HUMAN Histone H2B type 1-K	139.3	77800	77925	Pass1	PEP_FRAG_1		953.603	LLLPGELAK	7	64.48	b2b3y5y6y7y8y9	54.8202	61210	1.6	-2.8802
spindle 1	O60814	H2B1K_HUMAN Histone H2B type 1-K	139.3	77800	77925	Pass1	PEP_FRAG_1		1168.6	QVHPDTGISSK	9	71.21	y1y2y3y5y6y8y9y11*y11	22.8881	16590	1.99	-1.4624
spindle 2	O60814	H2B1K_HUMAN Histone H2B type 1-K	131.9	74601	72424	Pass1	PEP_FRAG_1		953.603	LLLPGELAK	8	70.06	b2y2y4y5y6y7y8y9	55.5647	51681	1.62	-1.4081
spindle 2	O60814	H2B1K_HUMAN Histone H2B type 1-K	131.9	74601	72424	Pass1	PEP_FRAG_1		1168.6	QVHPDTGISSK	6	32.54	y1y2y3y8y9y11	23.1206	16436	1.99	0.7312
spindle 2	O60814	H2B1K_HUMAN Histone H2B type 1-K	131.9	74601	72424	Pass1	PEP_FRAG_1		901.5	LAHYNKR	5	38.88	b5y1y4*y4y5	18.1262	6484	2	-3.5206
spindle 3	O60814	H2B1K_HUMAN Histone H2B type 1-K	132.32	78811	79895	Pass1	PEP_FRAG_1		953.603	LLLPGELAK	7	56.06	b2y2y5y6y7y8y9	55.6122	53424	1.61	-2.0482
spindle 3	O60814	H2B1K_HUMAN Histone H2B type 1-K	132.32	78811	79895	Pass1	PEP_FRAG_1		1168.6	QVHPDTGISSK	6	38.22	b9y2y3y8y9y11	23.3359	16910	1.99	0.9401
spindle 3	O60814	H2B1K_HUMAN Histone H2B type 1-K	132.32	78811	79895	Pass1	PEP_FRAG_1		901.5	LAHYNKR	4	41.68	y3y4y5y7	18.3224	8477	2	-1.2864
spindle 2	O75152	ZC11A_HUMAN Zinc finger CCCH domain-containing protein 11A	117.75	32121	14986	Pass1	PEP_FRAG_1		1151.63	TFSEVLAEKK	5	29.96	b6b7y2y4y10	37.9804	5234	2	-2.332
spindle 2	O75152	ZC11A_HUMAN Zinc finger CCCH domain-containing protein 11A	117.75	32121	14986	Pass1	PEP_FRAG_1		2006.99	LSSASTGKPPLSVEDDFEK	4	23.62	b8°b8b9y12	56.7773	2286	3	0.9732
spindle 2	O75152	ZC11A_HUMAN Zinc finger CCCH domain-containing protein 11A	117.75	32121	14986	Pass2	PEP_FRAG_2		772.366	HMEIDK	1	14.08	y3	33.9592	10326	1.47	-7.9024
spindle 2	O75152	ZC11A_HUMAN Zinc finger CCCH domain-containing protein 11A	117.75	32121	14986	Pass2	PEP_FRAG_2		2258.03	VQQSSESSTSSPSQHEATPGAR	3	14.21	b10y4y7	54.2862	10019	2.13	6.9198
spindle 2	O75152	ZC11A_HUMAN Zinc finger CCCH domain-containing protein 11A	117.75	32121	14986	Pass2	PEP_FRAG_2		1002.56	LIWEISGGK	3	31.82	b3b8y7	32.452	2488	1.78	12.8455
spindle 2	O75152	ZC11A_HUMAN Zinc finger CCCH domain-containing protein 11A	117.75	32121	14986	Pass2	PEP_FRAG_2		1023.54	TFSEVLAEK	3	31.82	b4b6y4	35.4128	1768	2	-4.4724
spindle 2	O94983	CMTA2_HUMAN Calmodulin-binding transcription activator 2	90.32	20163	4789	Pass1	PEP_FRAG_1		2724.29	MESDFALLTLSDHEQRELYEAAR	5	26.29	b3b5b8y5y15	76.6167	2269	3	9.8578
spindle 2	O94983	CMTA2_HUMAN Calmodulin-binding transcription activator 2	90.32	20163	4789	Pass2	PEP_FRAG_2		1467.75	EGPLSASVLFEYR	3	21.8	b4b11y10	45.6286	13400	1.92	17.8812
spindle 2	O94983	CMTA2_HUMAN Calmodulin-binding transcription activator 2	90.32	20163	4789	Pass2	MISSING_CLEAVAGE	Carbamidomethyl+C(2);Carbamidomethyl+C(7)	1641.75	GCSPIFCSISSDRR	3	28.18	y5y11y12	59.004	2203	2	12.4171
spindle 2	O94983	CMTA2_HUMAN Calmodulin-binding transcription activator 2	90.32	20163	4789	Pass2	VAR_MOD	Oxidation+M(2)	1574.81	GMSLLHLAAAQGYAR	3	19.21	b8b13y3	62.3888	2291	2	5.426
spindle 3	O95171	SCEL_HUMAN Sciellin	149.75	56324	8677	Pass1	PEP_FRAG_1		2082.01	DQNLENLIEVNSHVSENK	5	26.05	b6b8b11y5y18	84.7415	4154	2.35	7.153
spindle 3	O95171	SCEL_HUMAN Sciellin	149.75	56324	8677	Pass1	PEP_FRAG_1		1331.67	VNPEIFTNNQR	3	28.38	b5y9y10	44.504	1806	2	-3.575
spindle 3	O95171	SCEL_HUMAN Sciellin	149.75	56324	8677	Pass2	PEP_FRAG_2		1736.91	QIHPPKPGVYTETNR	3	19.05	b3y6y13	63.509	1926	2.12	-12.4396
spindle 3	O95171	SCEL_HUMAN Sciellin	149.75	56324	8677	Pass2	MISSING_CLEAVAGE		1422.69	SPKDGYQENISGK	5	43.18	b4b11y5y6y10	47.0559	46797	2.67	4.0327
spindle 3	O95171	SCEL_HUMAN Sciellin	149.75	56324	8677	Pass2	MISSING_CLEAVAGE		1299.73	DGKGIQSLGSPIK	5	44.52	b5b6b7°b7b10	66.6078	1641	2	-6.9501
spindle 2	O95716	RAB3D_HUMAN Ras-related protein Rab-3D	70.49	24432	14012	Pass1	PEP_FRAG_1		1316.66	LQIWDTAGQER	8	58.23	b10y2°y2y4y6y8y9y11	49.8571	14373	1.97	1.8542
spindle 2	O95716	RAB3D_HUMAN Ras-related protein Rab-3D	70.49	24432	14012	Pass2	MISSING_CLEAVAGE	Carbamidomethyl+C(1)	1759.79	CDLEDERVVPAEDGR	3	19.21	b3b12y12	35.9304	6804	2	-0.2081
spindle 2	O95716	RAB3D_HUMAN Ras-related protein Rab-3D	70.49	24432	14012	Pass2	VAR_MOD	Carbamidomethyl+C(15);Carbamidomethyl+C(17);Phosphoryl STY(16)	1737.65	GPAVGDAPAPQPSSCSC	3	17.3	b14b16y16	31.3106	3255	2	2.3183
spindle 3	O95716	RAB3D_HUMAN Ras-related protein Rab-3D	104.36	20985	10766	Pass1	PEP_FRAG_1		1316.66	LQIWDTAGQER	7	73.3	b7y4y5y8y9y10y11	49.9265	10683	1.95	3.2449
spindle 3	O95716	RAB3D_HUMAN Ras-related protein Rab-3D	104.36	20985	10766	Pass2	PEP_FRAG_2		1659.79	LADDLGFEFFEASAK	3	27.13	b4b9b12	55.8696	2669	2.23	-5.8837
spindle 3	O95716	RAB3D_HUMAN Ras-related protein Rab-3D	104.36	20985	10766	Pass2	MISSING_CLEAVAGE	Carbamidomethyl+C(1)	1759.79	CDLEDERVVPAEDGR	4	27.13	b3b12°b12b13	36.1786	7633	2	-3.8151
spindle 1	P00558	PGK1_HUMAN Phosphoglycerate kinase 1	231.39	63174	38961	Pass1	PEP_FRAG_1	Carbamidomethyl+C(2)	1768.94	ACANPAAGSVILLENLR	14	101.2	b2b3b4b10b12b14°b14b16y2y3y5y7y13y17	70.4952	24616	2.13	-0.6211
spindle 1	P00558	PGK1_HUMAN Phosphoglycerate kinase 1	231.39	63174	38961	Pass1	PEP_FRAG_1	Carbamidomethyl+C(2);Carbamidomethyl+C(14);Carbamidomethyl+C(15)	1754.79	GCITIIGGGDTATCCAK	4	17.5	b3y12y14y17	43.4819	10050	2	3.6173
spindle 1	P00558	PGK1_HUMAN Phosphoglycerate kinase 1	231.39	63174	38961	Pass1	PEP_FRAG_1		1634.79	LGDVYVNDAFGTAHR	10	106.31	b8b11y3y6°y6y8y9y10y11y14	48.8027	6067	2	1.4934
spindle 1	P00558	PGK1_HUMAN Phosphoglycerate kinase 1	231.39	63174	38961	Pass2	MISSING_CLEAVAGE		1044.63	LTLDKLDVK	4	47.65	b5y4y6y7	43.753	13256	2.02	-1.8697
spindle 1	P00558	PGK1_HUMAN Phosphoglycerate kinase 1	231.39	63174	38961	Pass2	MISSING_CLEAVAGE		1159.57	FHVEEEGKGK	4	42.27	b8y4y8y9	22.4535	7439	2	-2.7371
spindle 1	P00558	PGK1_HUMAN Phosphoglycerate kinase 1	231.39	63174	38961	Pass2	IN_SOURCE		1521.71	GDVYVNDAFGTAHR	0	3.53		48.7984	1746	2	0.5615
spindle 2	P00558	PGK1_HUMAN Phosphoglycerate kinase 1	190.87	86984	54376	Pass1	PEP_FRAG_1	Carbamidomethyl+C(2)	1768.94	ACANPAAGSVILLENLR	12	99.97	b2b4b6b11y4y5y6y7y10y11y13y17	70.9992	24645	2.15	2.1392
spindle 2	P00558	PGK1_HUMAN Phosphoglycerate kinase 1	190.87	86984	54376	Pass1	PEP_FRAG_1	Carbamidomethyl+C(2);Carbamidomethyl+C(14);Carbamidomethyl+C(15)	1754.79	GCITIIGGGDTATCCAK	4	17.3	b6y12y14y17	44.2	10665	2	6.4695
spindle 2	P00558	PGK1_HUMAN Phosphoglycerate kinase 1	190.87	86984	54376	Pass1	PEP_FRAG_1		723.386	AGGFLMK	6	58.62	b1b3b4y1y4y6	35.9074	2936	1	1.0969
spindle 2	P00558	PGK1_HUMAN Phosphoglycerate kinase 1	190.87	86984	54376	Pass2	PEP_FRAG_2		1740.91	VSHVSTGGGASLELLEGK	4	34.02	b5b6b9b13	23.4008	1893	3.14	14.4444
spindle 2	P00558	PGK1_HUMAN Phosphoglycerate kinase 1	190.87	86984	54376	Pass2	MISSING_CLEAVAGE		2023.04	ITLPVDFVTADKFDENAK	8	74.52	y4y6y7°y7y12y14y15y16	68.0531	27642	2.7	-12.5507
spindle 2	P00558	PGK1_HUMAN Phosphoglycerate kinase 1	190.87	86984	54376	Pass2	MISSING_CLEAVAGE		1044.63	LTLDKLDVK	4	31.82	b7y4°y4y6	44.5129	13206	2.05	-2.8045
spindle 2	P00558	PGK1_HUMAN Phosphoglycerate kinase 1	190.87	86984	54376	Pass2	VAR_MOD	Phosphoryl STY(2)	1398.68	ITLPVDFVTADK	3	23.48	b3b5_HPO3 b5y9	51.8363	2897	2.14	-3.4037
spindle 2	P00558	PGK1_HUMAN Phosphoglycerate kinase 1	190.87	86984	54376	Pass2	VAR_MOD	Deamidation+N(2)	1728.87	VNEMIIGGGMAFTFLK	5	18.19	b8b14°b14*b14y8	64.9639	3100	2	2.8243
spindle 3	P00558	PGK1_HUMAN Phosphoglycerate kinase 1	166.95	103318	50486	Pass1	PEP_FRAG_1	Carbamidomethyl+C(2)	1768.94	ACANPAAGSVILLENLR	10	77.39	y2y3y5*y5y6y7y10y11y13y17	71.2087	30188	2.15	1.8632
spindle 3	P00558	PGK1_HUMAN Phosphoglycerate kinase 1	166.95	103318	50486	Pass1	PEP_FRAG_1		1634.79	LGDVYVNDAFGTAHR	5	42.82	y6°y6y9y11y14	49.7034	5658	2	3.5095
spindle 3	P00558	PGK1_HUMAN Phosphoglycerate kinase 1	166.95	103318	50486	Pass2	PEP_FRAG_2		1367.71	AHSSMVGVNLPQK	4	21.63	b3b11y10°y10	48.4673	3342	2	6.9616
spindle 3	P00558	PGK1_HUMAN Phosphoglycerate kinase 1	166.95	103318	50486	Pass2	PEP_FRAG_2		1740.91	VSHVSTGGGASLELLEGK	5	26.05	b14y7°y7y11y17	68.9861	2059	2	-4.4876
spindle 3	P00558	PGK1_HUMAN Phosphoglycerate kinase 1	166.95	103318	50486	Pass2	MISSING_CLEAVAGE		2023.04	ITLPVDFVTADKFDENAK	4	33.8	y7y12y15y16	68.2422	39424	2.69	-9.7751
spindle 3	P00558	PGK1_HUMAN Phosphoglycerate kinase 1	166.95	103318	50486	Pass2	MISSING_CLEAVAGE		1044.63	LTLDKLDVK	4	31.62	b7y4°y4y6	44.5923	13336	2.05	-3.9731
spindle 3	P00558	PGK1_HUMAN Phosphoglycerate kinase 1	166.95	103318	50486	Pass2	MISSING_CLEAVAGE		1159.57	FHVEEEGKGK	4	56.43	y4y5y7y8	22.8951	7519	2	1.0527
spindle 3	P00558	PGK1_HUMAN Phosphoglycerate kinase 1	166.95	103318	50486	Pass2	IN_SOURCE		1521.71	GDVYVNDAFGTAHR	0	3.67		49.6738	1792	2	-2.567
spindle 1	P01040	CYTA_HUMAN Cystatin-A	84.85	17885	16202	Pass1	PEP_FRAG_1		1356.72	TQVVAGTNYYIK	9	57.09	b2b10y7y8°y8y9*y9y10y12	41.8924	9901	1.88	1.3496
spindle 1	P01040	CYTA_HUMAN Cystatin-A	84.85	17885	16202	Pass1	PEP_FRAG_1		1976	SLPGQNEDLVLTGYQVDK	5	30.88	b2b6b7y5y11	56.0977	6350	2	3.0888
spindle 1	P01040	CYTA_HUMAN Cystatin-A	84.85	17885	16202	Pass2	IN_SOURCE		1775.88	PGQNEDLVLTGYQVDK	1	7.27	b10	56.1827	1634	2	6.3239
spindle 3	P01842	LAC_HUMAN Ig lambda chain C regions	52.21	4548	4532	Pass1	PEP_FRAG_1		1743.86	YAASSYLSLTPEQWK	4	25.07	b10b11y3y15	64.7751	2393	2	-8.33
spindle 3	P01842	LAC_HUMAN Ig lambda chain C regions	52.21	4548	4532	Pass1	PEP_FRAG_1		1986.02	AAPSVTLFPPSSEELQANK	4	23.48	b3b4y12*y12	53.6663	2155	2.67	-2.0283
spindle 1	P01889	1B07_HUMAN HLA class I histocompatibility antigen	104.97	21714	10978	Pass1	PEP_FRAG_1		1427.73	WAAVVVPSGEEQR	7	63.18	b3b4b5y8y9y12y13	46.3651	17929	1.98	1.368
spindle 1	P01889	1B07_HUMAN HLA class I histocompatibility antigen	104.97	21714	10978	Pass1	PEP_FRAG_1		1476.67	FDSDAASPREEPR	3	22.03	b3y7y10	32.6625	3785	2.81	5.5386
spindle 1	P01893	HLAH_HUMAN HLA class I histocompatibility antigen	91.69	17929	8312	Pass1	PEP_FRAG_1		1427.73	WAAVVVPSGEEQR	7	63.18	b3b4b5y8y9y12y13	46.3651	17929	1.98	1.368
spindle 1	P02533	K1C14_HUMAN Keratin type I cytoskeletal 14	395.86	196340	112804	Pass1	PEP_FRAG_1		1029.59	VLDELTLAR	6	59.69	b2y4y5y7y8y9	50.3556	37687	1.83	-1.1856
spindle 1	P02533	K1C14_HUMAN Keratin type I cytoskeletal 14	395.86	196340	112804	Pass1	PEP_FRAG_1		1301.66	ALEEANADLEVK	12	98.24	b2b9b11y4y5y7y8y9°y9y10*y10y12	38.8332	33736	1.92	-1.1254
spindle 1	P02533	K1C14_HUMAN Keratin type I cytoskeletal 14	395.86	196340	112804	Pass1	PEP_FRAG_1		1425.7	APSTYGGGLSVSSSR	6	42.41	b6y4y10y11y13y15	34.601	28748	1.98	-2.8255
spindle 1	P02533	K1C14_HUMAN Keratin type I cytoskeletal 14	395.86	196340	112804	Pass1	PEP_FRAG_1		1361.69	EVATNSELVQSGK	6	49.87	b12y4y9y10y11y13	29.054	17815	1.95	-0.2689
spindle 1	P02533	K1C14_HUMAN Keratin type I cytoskeletal 14	395.86	196340	112804	Pass1	PEP_FRAG_1	Carbamidomethyl+C(10)	1106.56	ISSVLAGGSCR	5	49.61	y5y6y7y9y11	32.6225	16859	1.89	-5.6261
spindle 1	P02533	K1C14_HUMAN Keratin type I cytoskeletal 14	395.86	196340	112804	Pass1	PEP_FRAG_1		1122.58	LEQEIATYR	5	39.86	y2y3y4y6y9	34.5287	15642	1.91	-0.1087
spindle 1	P02533	K1C14_HUMAN Keratin type I cytoskeletal 14	395.86	196340	112804	Pass1	PEP_FRAG_1		1220.6	ASLENSLEETK	7	52.62	b1y7y8y9°y9y10y11	37.0841	10492	1.89	-2.8002
spindle 1	P02533	K1C14_HUMAN Keratin type I cytoskeletal 14	395.86	196340	112804	Pass2	PEP_FRAG_2		2309.06	LLEGEDAHLSSSQFSSGSQSSR	3	14.36	b5b13y20	40.4177	23977	2.74	-8.5642
spindle 1	P02533	K1C14_HUMAN Keratin type I cytoskeletal 14	395.86	196340	112804	Pass2	PEP_FRAG_2		1172.53	DAEEWFFTK	4	39.86	y3y6y7°y7	64.4998	6189	1.56	-1.0411
spindle 1	P02533	K1C14_HUMAN Keratin type I cytoskeletal 14	395.86	196340	112804	Pass2	PEP_FRAG_2		2085.99	GQVGGDVNVEMDAAPGVDLSR	3	14.85	b4b9y4	51.9927	2626	2	0.8193
spindle 1	P02533	K1C14_HUMAN Keratin type I cytoskeletal 14	395.86	196340	112804	Pass2	VAR_MOD	Phosphoryl STY(14)	1505.65	APSTYGGGLSVSSSR	3	25.44	b12b13y13	61.5994	2569	2	10.7829
spindle 2	P02533	K1C14_HUMAN Keratin type I cytoskeletal 14	387.69	164204	89644	Pass1	PEP_FRAG_1		1301.66	ALEEANADLEVK	10	87.12	b2b11*b11y4y5y7y8y9y10y12	39.5033	36050	1.93	-0.5627
spindle 2	P02533	K1C14_HUMAN Keratin type I cytoskeletal 14	387.69	164204	89644	Pass1	PEP_FRAG_1		1425.7	APSTYGGGLSVSSSR	9	76.66	b2b11y3y9y10y11y12y13y15	35.1973	27872	1.98	-3.6817
spindle 2	P02533	K1C14_HUMAN Keratin type I cytoskeletal 14	387.69	164204	89644	Pass1	PEP_FRAG_1	Carbamidomethyl+C(10)	1106.56	ISSVLAGGSCR	4	52.28	y4y5y7y9	33.1312	17369	1.9	-2.2063
spindle 2	P02533	K1C14_HUMAN Keratin type I cytoskeletal 14	387.69	164204	89644	Pass1	PEP_FRAG_1		1361.69	EVATNSELVQSGK	8	49.46	b3b13y3y9*y9y10y11y13	29.468	16521	1.95	-1.7033
spindle 2	P02533	K1C14_HUMAN Keratin type I cytoskeletal 14	387.69	164204	89644	Pass1	PEP_FRAG_1		1122.58	LEQEIATYR	4	31.82	b7y4y6y9	35.1154	15875	1.91	-1.0874
spindle 2	P02533	K1C14_HUMAN Keratin type I cytoskeletal 14	387.69	164204	89644	Pass1	PEP_FRAG_1		1220.6	ASLENSLEETK	5	37.31	y7y8y9°y9y11	37.7235	9182	1.87	-1.2001
spindle 2	P02533	K1C14_HUMAN Keratin type I cytoskeletal 14	387.69	164204	89644	Pass1	PEP_FRAG_1		1172.53	DAEEWFFTK	5	31.82	b8y2y3y4y9	65.134	6775	1.59	5.6219
spindle 2	P02533	K1C14_HUMAN Keratin type I cytoskeletal 14	387.69	164204	89644	Pass1	PEP_FRAG_1		989.537	SEISELRR	6	37.48	b1b5y1y3y6y8	25.5001	6239	2	-1.2336
spindle 2	P02533	K1C14_HUMAN Keratin type I cytoskeletal 14	387.69	164204	89644	Pass2	PEP_FRAG_2		2309.06	LLEGEDAHLSSSQFSSGSQSSR	3	22.96	b12b13y20	41.1465	20907	2.76	-8.4585
spindle 2	P02533	K1C14_HUMAN Keratin type I cytoskeletal 14	387.69	164204	89644	Pass2	VAR_MOD	Oxidation+M(11)	2101.98	GQVGGDVNVEMDAAPGVDLSR	3	14.69	b3y4y13	46.039	3885	2	9.408
spindle 2	P02533	K1C14_HUMAN Keratin type I cytoskeletal 14	387.69	164204	89644	Pass2	VAR_MOD	Deamidation+N(8)	2086.97	GQVGGDVNVEMDAAPGVDLSR	4	23.01	b14y3y5y19	61.3256	3529	2	2.4566
spindle 3	P02533	K1C14_HUMAN Keratin type I cytoskeletal 14	308.6	123583	73128	Pass1	PEP_FRAG_1		1301.66	ALEEANADLEVK	11	86.65	b2b11*b11y4y5y7y8y9y10°y10y12	39.6515	35221	1.92	-0.6565
spindle 3	P02533	K1C14_HUMAN Keratin type I cytoskeletal 14	308.6	123583	73128	Pass1	PEP_FRAG_1		1425.7	APSTYGGGLSVSSSR	6	54.13	y4y9y10y11y13y15	35.4266	28864	1.99	-2.7399
spindle 3	P02533	K1C14_HUMAN Keratin type I cytoskeletal 14	308.6	123583	73128	Pass1	PEP_FRAG_1	Carbamidomethyl+C(10)	1106.56	ISSVLAGGSCR	4	37.13	y5y7y9y11	33.3762	18643	1.9	-3.861
spindle 3	P02533	K1C14_HUMAN Keratin type I cytoskeletal 14	308.6	123583	73128	Pass1	PEP_FRAG_1		1361.69	EVATNSELVQSGK	5	44.52	y4y9y10y11y13	29.7296	17163	1.95	2.2412
spindle 3	P02533	K1C14_HUMAN Keratin type I cytoskeletal 14	308.6	123583	73128	Pass1	PEP_FRAG_1		1220.6	ASLENSLEETK	9	52.02	b1y6y7y9°y9y10°y10*y10y11	37.9306	12208	1.86	1.6001
spindle 3	P02533	K1C14_HUMAN Keratin type I cytoskeletal 14	308.6	123583	73128	Pass2	PEP_FRAG_2		1242.55	NHEEEMNALR	3	29.77	b3b4y6	37.2821	8285	1.89	17.88
spindle 3	P02533	K1C14_HUMAN Keratin type I cytoskeletal 14	308.6	123583	73128	Pass2	VAR_MOD	Deamidation+Q(16)	2105.04	TEELNREVATNSELVQSGK	3	15.7	b7y5y7	60.4909	3199	2.14	-2.8995
spindle 1	P02538	K2C6A_HUMAN Keratin type II cytoskeletal 6A	757.34	848761	563051	Pass1	PEP_FRAG_1		1329.73	NLDLDSIIAEVK	17	95.52	b2b3b5°b5*b5b7°b7b8°b8*b8b9*b9b11b12°b12y11y12	74.6643	327128	1.9	-3.213
spindle 1	P02538	K2C6A_HUMAN Keratin type II cytoskeletal 6A	757.34	848761	563051	Pass1	PEP_FRAG_1		1107.54	AQYEEIAQR	19	122.76	b2*b2b3*b3b5b6b9y2*y2y3y4y5°y5y6y7y8*y8y9*y9	29.1328	156169	1.87	-2.535
spindle 1	P02538	K2C6A_HUMAN Keratin type II cytoskeletal 6A	757.34	848761	563051	Pass1	PEP_FRAG_1		1263.69	LALDVEIATYR	17	148.1	b2b4b6b8y1y2y3°y3y4y5y6y7°y7y8y9y10y11	60.2795	72598	1.93	-2.4149
spindle 1	P02538	K2C6A_HUMAN Keratin type II cytoskeletal 6A	757.34	848761	563051	Pass1	PEP_FRAG_1	Carbamidomethyl+C(7)	1005.47	LLEGEECR	6	34.73	b2b3y2y6y7y8	26.7589	71869	1.78	-3.7636
spindle 1	P02538	K2C6A_HUMAN Keratin type II cytoskeletal 6A	757.34	848761	563051	Pass1	PEP_FRAG_1		1066.52	YEDEINKR	6	37.74	b2b3b6b8y6y8	22.3576	54146	2.02	-4.6927
spindle 1	P02538	K2C6A_HUMAN Keratin type II cytoskeletal 6A	757.34	848761	563051	Pass1	PEP_FRAG_1		1203.64	WTLLQEQGTK	8	80.69	b3°b3y3y5y6y7y9y10	50.3283	46237	1.94	-3.9553
spindle 1	P02538	K2C6A_HUMAN Keratin type II cytoskeletal 6A	757.34	848761	563051	Pass1	PEP_FRAG_1		906.468	FLEQQNK	14	83.61	b1b2b3°b3b4°b4b5y4*y4y5y6°y6*y6y7	25.2434	36899	1.65	-4.04
spindle 1	P02538	K2C6A_HUMAN Keratin type II cytoskeletal 6A	757.34	848761	563051	Pass1	PEP_FRAG_1		1016.54	QLDSIVGER	13	93.37	b3b5°b5b9y1y3y4y5°y5y6°y6y7y9	37.7551	30742	1.82	-3.7226
spindle 1	P02538	K2C6A_HUMAN Keratin type II cytoskeletal 6A	757.34	848761	563051	Pass1	PEP_FRAG_1		1165.58	YEELQVTAGR	8	35.44	b2y2y5y6*y6y8*y8y10	36.1968	16762	1.89	-7.2263
spindle 1	P02538	K2C6A_HUMAN Keratin type II cytoskeletal 6A	757.34	848761	563051	Pass1	PEP_FRAG_1	Carbamidomethyl+C(8)	1598.76	ISIGGGSCAISGGYGSR	6	27.93	b1b5y3y7y14y17	42.6271	15120	2	1.4507
spindle 1	P02538	K2C6A_HUMAN Keratin type II cytoskeletal 6A	757.34	848761	563051	Pass1	PEP_FRAG_1		1407.71	ADTLTDEINFLR	6	46.95	y2y4y5y6y8y12	67.1251	14768	1.96	-2.3413
spindle 1	P02538	K2C6A_HUMAN Keratin type II cytoskeletal 6A	757.34	848761	563051	Pass1	PEP_FRAG_1		1012.51	SGFSSVSVSR	5	35.44	b10y4y6y7y10	33.9439	6323	1.79	-4.1594
spindle 2	P02538	K2C6A_HUMAN Keratin type II cytoskeletal 6A	759.58	745633	524570	Pass1	PEP_FRAG_1		1329.73	NLDLDSIIAEVK	16	106.87	b2*b2b3°b3*b3b4b5b7b8°b8*b8b9*b9b11y11y12	75.1121	255661	1.9	-3.5802
spindle 2	P02538	K2C6A_HUMAN Keratin type II cytoskeletal 6A	759.58	745633	524570	Pass1	PEP_FRAG_1		1107.54	AQYEEIAQR	15	77.76	b2*b2b3b9*b9y2y3y4*y4y5y6y7°y7*y7y9	29.5806	156101	1.86	-4.2985
spindle 2	P02538	K2C6A_HUMAN Keratin type II cytoskeletal 6A	759.58	745633	524570	Pass1	PEP_FRAG_1	Carbamidomethyl+C(7)	1005.47	LLEGEECR	8	55.97	b2y2y3y5y6°y6y7y8	27.1026	77077	1.78	-1.2748
spindle 2	P02538	K2C6A_HUMAN Keratin type II cytoskeletal 6A	759.58	745633	524570	Pass1	PEP_FRAG_1		1263.69	LALDVEIATYR	17	148.34	b2b3b5b6°b6b8y1y3y4y5°y5y6y8°y8y9y10y11	60.9567	51007	1.92	-3.5741
spindle 2	P02538	K2C6A_HUMAN Keratin type II cytoskeletal 6A	759.58	745633	524570	Pass1	PEP_FRAG_1		906.468	FLEQQNK	8	69.33	b2b4°b4b5y4y5y6y7	25.5248	48599	1.64	-2.9626
spindle 2	P02538	K2C6A_HUMAN Keratin type II cytoskeletal 6A	759.58	745633	524570	Pass1	PEP_FRAG_1		1203.64	WTLLQEQGTK	10	84.14	b2°b2b10y3y5y6y7y8y9y10	51.1268	39227	1.94	1.1156
spindle 2	P02538	K2C6A_HUMAN Keratin type II cytoskeletal 6A	759.58	745633	524570	Pass1	PEP_FRAG_1		1016.54	QLDSIVGER	12	70.06	b2b9y1y3y4y5°y5y6°y6y7°y7y9	38.3982	32110	1.81	0.1801
spindle 2	P02538	K2C6A_HUMAN Keratin type II cytoskeletal 6A	759.58	745633	524570	Pass1	PEP_FRAG_1		1350.73	TAAENEFVTLKK	6	41.98	b2b3y8y9y10y12	38.9428	22390	2.21	3.7957
spindle 2	P02538	K2C6A_HUMAN Keratin type II cytoskeletal 6A	759.58	745633	524570	Pass1	PEP_FRAG_1		1165.58	YEELQVTAGR	6	38.2	y2y5y6*y6y7y10	36.7997	16223	1.92	-6.4932
spindle 2	P02538	K2C6A_HUMAN Keratin type II cytoskeletal 6A	759.58	745633	524570	Pass1	PEP_FRAG_1		1407.71	ADTLTDEINFLR	11	90.13	b2b8b12y3y4y5y7y8*y8y9y12	67.6713	15578	1.98	-1.214
spindle 2	P02538	K2C6A_HUMAN Keratin type II cytoskeletal 6A	759.58	745633	524570	Pass1	PEP_FRAG_1	Carbamidomethyl+C(8)	1598.76	ISIGGGSCAISGGYGSR	11	45.25	b7°b7b12°b12y1y2y3y7y8y13y17	43.3532	15562	2	2.1379
spindle 2	P02538	K2C6A_HUMAN Keratin type II cytoskeletal 6A	759.58	745633	524570	Pass1	PEP_FRAG_1		1447.78	AIGGGLSSVGGGSSTIK	5	24.29	b15b16y2y15y17	41.4036	10196	2	-1.0961
spindle 2	P02538	K2C6A_HUMAN Keratin type II cytoskeletal 6A	759.58	745633	524570	Pass2	NEUTRAL_LOSS-NH3		1090.51	AQYEEIAQR	0	1.44		29.6195	5902	2	6.3805
spindle 3	P02538	K2C6A_HUMAN Keratin type II cytoskeletal 6A	607.88	729474	502198	Pass1	PEP_FRAG_1		1329.73	NLDLDSIIAEVK	13	86.65	b2b4b5°b5b7b8*b8b9*b9b11*b11y11y12	75.3499	245289	1.91	-1.1016
spindle 3	P02538	K2C6A_HUMAN Keratin type II cytoskeletal 6A	607.88	729474	502198	Pass1	PEP_FRAG_1		1107.54	AQYEEIAQR	16	90.99	b2*b2b6y2*y2y3y4y5°y5y6y7°y7y8*y8y9*y9	29.8371	167426	1.87	-3.527
spindle 3	P02538	K2C6A_HUMAN Keratin type II cytoskeletal 6A	607.88	729474	502198	Pass1	PEP_FRAG_1	Carbamidomethyl+C(7)	1005.47	LLEGEECR	9	64.57	b2b3y2y3°y3y5y6y7y8	27.3424	78547	1.8	-3.7636
spindle 3	P02538	K2C6A_HUMAN Keratin type II cytoskeletal 6A	607.88	729474	502198	Pass1	PEP_FRAG_1		1066.52	YEDEINKR	8	50.92	b2b3y1y4y5y6y8*y8	22.8015	53370	2.03	-1.6024
spindle 3	P02538	K2C6A_HUMAN Keratin type II cytoskeletal 6A	607.88	729474	502198	Pass1	PEP_FRAG_1		1263.69	LALDVEIATYR	9	89.96	b5y2y3y5y6y7y8y9y11	61.023	44526	1.94	-2.6081
spindle 3	P02538	K2C6A_HUMAN Keratin type II cytoskeletal 6A	607.88	729474	502198	Pass1	PEP_FRAG_1		906.468	FLEQQNK	9	41.68	b1b2b4°b4y4*y4y6*y6y7	25.7709	41006	1.64	-3.232
spindle 3	P02538	K2C6A_HUMAN Keratin type II cytoskeletal 6A	607.88	729474	502198	Pass1	PEP_FRAG_1		1203.64	WTLLQEQGTK	8	70.08	b2y2y3y6y7y8y9y10	51.1711	39995	1.94	2.2312
spindle 3	P02538	K2C6A_HUMAN Keratin type II cytoskeletal 6A	607.88	729474	502198	Pass1	PEP_FRAG_1	Carbamidomethyl+C(8)	1598.76	ISIGGGSCAISGGYGSR	5	17.15	b7y1y3y14y17	43.4324	20135	2	0.1527
spindle 3	P02538	K2C6A_HUMAN Keratin type II cytoskeletal 6A	607.88	729474	502198	Pass1	PEP_FRAG_1		1407.71	ADTLTDEINFLR	14	86.65	b2b5b12y3y4y5y6*y6y7*y7y8*y8y12*y12	67.842	17979	1.97	3.9022
spindle 3	P02538	K2C6A_HUMAN Keratin type II cytoskeletal 6A	607.88	729474	502198	Pass1	PEP_FRAG_1		1165.58	YEELQVTAGR	6	28.01	b4b7y2y5y10*y10	37.0051	16370	1.92	-7.9594
spindle 3	P02538	K2C6A_HUMAN Keratin type II cytoskeletal 6A	607.88	729474	502198	Pass1	PEP_FRAG_1		1012.51	SGFSSVSVSR	4	35	y4y6y7y10	34.7743	4831	1.7	-1.6879
spindle 1	P02786	TFR1_HUMAN Transferrin receptor protein 1	157.98	34309	18445	Pass1	PEP_FRAG_1		1561.7	LAVDEEENADNNTK	12	41.57	b2b4b11°b11b12*b12y1y2y3°y3y13y14	26.8273	5894	2.07	-10.5523
spindle 1	P02786	TFR1_HUMAN Transferrin receptor protein 1	157.98	34309	18445	Pass1	PEP_FRAG_1		1204.63	LLNENSYVPR	6	35.44	b2y1y3y6y7y10	40.825	4275	2	-10.5387
spindle 1	P02786	TFR1_HUMAN Transferrin receptor protein 1	157.98	34309	18445	Pass2	PEP_FRAG_2		1672.84	GFVEPDHYVVVGAQR	3	19.42	b3b10y10	40.6868	3170	2.29	-13.9376
spindle 1	P02786	TFR1_HUMAN Transferrin receptor protein 1	157.98	34309	18445	Pass2	MISSING_CLEAVAGE		2016.03	YNSQLLSFVRDLNQYR	3	18.39	b6b8y3	67.5057	9678	2.55	0.666
spindle 1	P02786	TFR1_HUMAN Transferrin receptor protein 1	157.98	34309	18445	Pass2	MISSING_CLEAVAGE		1615.84	DSAQNSVIIVDKNGR	3	19.42	b9b14y4	39.7287	6126	2	-7.9323
spindle 1	P02786	TFR1_HUMAN Transferrin receptor protein 1	157.98	34309	18445	Pass2	MISSING_CLEAVAGE		2176.06	EMGLSLQWLYSARGDFFR	5	40.72	b3b7b10y10y11	61.6216	2553	2	-5.3853
spindle 1	P02786	TFR1_HUMAN Transferrin receptor protein 1	157.98	34309	18445	Pass2	VAR_MOD	Deamidation+N(7)	937.499	AVLGTSNFK	3	32.08	b3b7y8	48.1374	2613	1.84	-9.5703
spindle 1	P03989	1B27_HUMAN HLA class I histocompatibility antigen	100.83	23457	11401	Pass1	PEP_FRAG_1		1427.73	WAAVVVPSGEEQR	7	63.18	b3b4b5y8y9y12y13	46.3651	17929	1.98	1.368
spindle 1	P03989	1B27_HUMAN HLA class I histocompatibility antigen	100.83	23457	11401	Pass1	PEP_FRAG_1		1476.67	FDSDAASPREEPR	3	22.03	b3y7y10	32.6625	3785	2.81	5.5386
spindle 1	P03989	1B27_HUMAN HLA class I histocompatibility antigen	100.83	23457	11401	Pass2	PEP_FRAG_2	Carbamidomethyl+C(5)	778.376	ETQICK	1	14.17	y4	29.2797	1743	1	1.8035
spindle 1	P04004	VTNC_HUMAN Vitronectin precursor	83.45	26464	12179	Pass1	PEP_FRAG_1		1422.65	FEDGVLDPDYPR	4	33.93	y5y7y10y12	50.6886	17477	1.98	-0.1716
spindle 1	P04004	VTNC_HUMAN Vitronectin precursor	83.45	26464	12179	Pass1	PEP_FRAG_1		1646.82	DVWGIEGPIDAAFTR	5	25.44	b4y9y10°y10y15	77.3128	8987	2	2.4461
spindle 2	P04004	VTNC_HUMAN Vitronectin precursor	60.51	12194	6757	Pass1	PEP_FRAG_1		1646.82	DVWGIEGPIDAAFTR	7	39.18	b3b9y1y6y9y10y15	77.775	9547	2	-0.9636
spindle 2	P04004	VTNC_HUMAN Vitronectin precursor	60.51	12194	6757	Pass2	PEP_FRAG_2		1666.78	DWHGVPGQVDAAMAGR	3	18.19	b11y12y15	40.0248	2647	2	8.1294
spindle 1	P04075	ALDOA_HUMAN Fructose-bisphosphate aldolase A	289.3	127705	80209	Pass1	PEP_FRAG_1		1342.71	ADDGRPFPQVIK	5	39.29	b10y5y9y11y12	43.5328	41355	2.2	0.9091
spindle 1	P04075	ALDOA_HUMAN Fructose-bisphosphate aldolase A	289.3	127705	80209	Pass1	PEP_FRAG_1		1332.7	GILAADESTGSIAK	8	62.28	b3b4y6y10y11°y11y12y14	40.4133	40933	1.92	-2.7479
spindle 1	P04075	ALDOA_HUMAN Fructose-bisphosphate aldolase A	289.3	127705	80209	Pass1	PEP_FRAG_1	Carbamidomethyl+C(8)	1132.58	ALANSLACQGK	6	32.78	y1y2y6y8y9y11	30.5738	18818	1.97	-1.7245
spindle 1	P04075	ALDOA_HUMAN Fructose-bisphosphate aldolase A	289.3	127705	80209	Pass1	PEP_FRAG_1		1093.56	AAQEEYVKR	10	78.3	b2b3y3y4y5°y5y6y7*y7y9	21.8154	17698	2.03	-1.786
spindle 1	P04075	ALDOA_HUMAN Fructose-bisphosphate aldolase A	289.3	127705	80209	Pass1	PEP_FRAG_1		1490.71	LQSIGTENTEENR	4	41.2	b9b10y10y11	28.1335	1875	2	0.3275
spindle 1	P04075	ALDOA_HUMAN Fructose-bisphosphate aldolase A	289.3	127705	80209	Pass2	IN_SOURCE		1271.67	DDGRPFPQVIK	1	7.84	b9	43.4912	4621	2	4.7036
spindle 1	P04075	ALDOA_HUMAN Fructose-bisphosphate aldolase A	289.3	127705	80209	Pass2	IN_SOURCE		1156.65	DGRPFPQVIK	1	7.84	b8	43.5547	2405	2	-11.0815
spindle 2	P04075	ALDOA_HUMAN Fructose-bisphosphate aldolase A	304.46	170924	99194	Pass1	PEP_FRAG_1		1342.71	ADDGRPFPQVIK	6	38.97	b10°b10y5y9y11y12	44.2901	41552	2.22	1.5455
spindle 2	P04075	ALDOA_HUMAN Fructose-bisphosphate aldolase A	304.46	170924	99194	Pass1	PEP_FRAG_1		1332.7	GILAADESTGSIAK	14	104.5	b11b13y1y2y5y6y8°y8y9y10y11°y11y12y14	41.1033	34570	1.92	-1.0992
spindle 2	P04075	ALDOA_HUMAN Fructose-bisphosphate aldolase A	304.46	170924	99194	Pass1	PEP_FRAG_1	Carbamidomethyl+C(8)	1132.58	ALANSLACQGK	6	37.31	y1y2y4y6y9y11	31.0389	25363	1.94	-2.6945
spindle 2	P04075	ALDOA_HUMAN Fructose-bisphosphate aldolase A	304.46	170924	99194	Pass1	PEP_FRAG_1		1093.56	AAQEEYVKR	9	64.04	b2b7y3y4y5°y5y6°y6y9	22.024	17272	2.05	-2.679
spindle 2	P04075	ALDOA_HUMAN Fructose-bisphosphate aldolase A	304.46	170924	99194	Pass1	PEP_FRAG_1		1490.71	LQSIGTENTEENR	4	21.8	b5b11y11y13	28.5483	2287	2	3.4393
spindle 2	P04075	ALDOA_HUMAN Fructose-bisphosphate aldolase A	304.46	170924	99194	Pass2	PEP_FRAG_2		2272.14	GVVPLAGTNGETTTQGLDGLSER	5	23.86	y12*y12y14°y14y15	54.9937	17662	2	2.149
spindle 2	P04075	ALDOA_HUMAN Fructose-bisphosphate aldolase A	304.46	170924	99194	Pass2	PEP_FRAG_2		2107.1	IGEHTPSALAIMENANVLAR	4	24.65	b5°b5b6b9	72.5207	7610	2.79	-13.6722
spindle 2	P04075	ALDOA_HUMAN Fructose-bisphosphate aldolase A	304.46	170924	99194	Pass2	PEP_FRAG_2		2228.03	YTPSGQAGAAASESLFVSNHAY	3	14.21	b4b11y14	68.0624	1576	2	7.9991
spindle 2	P04075	ALDOA_HUMAN Fructose-bisphosphate aldolase A	304.46	170924	99194	Pass2	MISSING_CLEAVAGE		2614.33	VDKGVVPLAGTNGETTTQGLDGLSER	5	19.39	b6y3°y3y5y11	51.8449	15719	2.89	-10.8327
spindle 2	P04075	ALDOA_HUMAN Fructose-bisphosphate aldolase A	304.46	170924	99194	Pass2	VAR_MOD	Deamidation+N(8)	1647.79	LQSIGTENTEENRR	4	25.84	b6y3*y3y4	34.3143	3514	2	7.4081
spindle 2	P04075	ALDOA_HUMAN Fructose-bisphosphate aldolase A	304.46	170924	99194	Pass2	IN_SOURCE		1271.67	DDGRPFPQVIK	1	7.8	b8	44.2481	3799	2	5.9515
spindle 3	P04075	ALDOA_HUMAN Fructose-bisphosphate aldolase A	309.77	211033	102415	Pass1	PEP_FRAG_1		1342.71	ADDGRPFPQVIK	6	35.7	b1b10y5y10y11y12	44.3826	57094	2.24	1.3637
spindle 3	P04075	ALDOA_HUMAN Fructose-bisphosphate aldolase A	309.77	211033	102415	Pass1	PEP_FRAG_1		1332.7	GILAADESTGSIAK	14	112.01	b3b4b9b11b13y1y2y4y6y10y11°y11y12y14	41.2118	36152	1.93	-3.7554
spindle 3	P04075	ALDOA_HUMAN Fructose-bisphosphate aldolase A	309.77	211033	102415	Pass1	PEP_FRAG_1	Carbamidomethyl+C(8)	1132.58	ALANSLACQGK	6	37.13	y1y2y4y6y9y11	31.296	22597	1.97	-1.7245
spindle 3	P04075	ALDOA_HUMAN Fructose-bisphosphate aldolase A	309.77	211033	102415	Pass1	PEP_FRAG_1		1093.56	AAQEEYVKR	8	63.69	b2b3y3y4y5°y5y6y9	22.2331	20971	2.05	-0.2233
spindle 3	P04075	ALDOA_HUMAN Fructose-bisphosphate aldolase A	309.77	211033	102415	Pass2	PEP_FRAG_2	Carbamidomethyl+C(5)	3020.5	YASICQQNGIVPIVEPEILPDGDHDLK	5	22.53	b11b13y8y10y12	68.814	10272	3	-6.7087
spindle 3	P04075	ALDOA_HUMAN Fructose-bisphosphate aldolase A	309.77	211033	102415	Pass2	PEP_FRAG_2		2228.03	YTPSGQAGAAASESLFVSNHAY	5	25.31	b4°b4b7b8y13	60.5388	2152	2	8.8757
spindle 3	P04075	ALDOA_HUMAN Fructose-bisphosphate aldolase A	309.77	211033	102415	Pass2	PEP_FRAG_2	Carbamidomethyl+C(1)	1808.95	CPLLKPWALTFSYGR	3	19.05	b4y9y14	56.7963	2060	2	-7.8278
spindle 3	P04075	ALDOA_HUMAN Fructose-bisphosphate aldolase A	309.77	211033	102415	Pass2	MISSING_CLEAVAGE		2614.33	VDKGVVPLAGTNGETTTQGLDGLSER	3	23.31	y3y12y13	51.8702	15360	2.88	-9.4319
spindle 3	P04075	ALDOA_HUMAN Fructose-bisphosphate aldolase A	309.77	211033	102415	Pass2	MISSING_CLEAVAGE		1693.86	MPYQYPALTPEQKK	3	20.23	b8b12y6	77.9205	2255	2	6.3418
spindle 3	P04075	ALDOA_HUMAN Fructose-bisphosphate aldolase A	309.77	211033	102415	Pass2	VAR_MOD	Carbamidomethyl+C(8);Deamidation+Q(9)	1133.56	ALANSLACQGK	3	25.37	b6b8y9	26.6187	31175	2.07	-2.4768
spindle 3	P04075	ALDOA_HUMAN Fructose-bisphosphate aldolase A	309.77	211033	102415	Pass2	VAR_MOD	Deamidation+N(8)	1647.79	LQSIGTENTEENRR	4	32.91	b3b6b11y4	34.5773	3038	2	5.1857
spindle 3	P04075	ALDOA_HUMAN Fructose-bisphosphate aldolase A	309.77	211033	102415	Pass2	IN_SOURCE		1271.67	DDGRPFPQVIK	0	2.57		44.3207	4220	2	2.2078
spindle 3	P04075	ALDOA_HUMAN Fructose-bisphosphate aldolase A	309.77	211033	102415	Pass2	IN_SOURCE		1156.65	DGRPFPQVIK	2	7.77	b7*b7	44.4087	3687	2.07	-9.604
spindle 1	P04080	CYTB_HUMAN Cystatin-B	71.39	42931	27643	Pass1	PEP_FRAG_1		1326.71	SQVVAGTNYFIK	10	66.81	b2*b2b3b4y5y7°y7y8y9y12	49.665	42931	1.95	-2.3003
spindle 2	P04080	CYTB_HUMAN Cystatin-B	112.8	107774	37420	Pass1	PEP_FRAG_1		1326.71	SQVVAGTNYFIK	10	86.03	b2b3b4y3y5y7y8*y8y9y12	50.4602	44378	1.94	-1.8402
spindle 2	P04080	CYTB_HUMAN Cystatin-B	112.8	107774	37420	Pass2	PEP_FRAG_2		1422.71	VHVGDEDFVHLR	4	33.9	b3b5y3y10	46.8451	53209	2.65	-13.7282
spindle 2	P04080	CYTB_HUMAN Cystatin-B	112.8	107774	37420	Pass2	PEP_FRAG_2		733.373	SQLEEK	1	14.08	y4	47.2013	8256	1	-11.3186
spindle 2	P04080	CYTB_HUMAN Cystatin-B	112.8	107774	37420	Pass2	VAR_MOD	Deamidation+N(8)	1105.54	SQLEEKENK	3	31.82	b6b8y7	28.0487	1931	2	-12.0355
spindle 1	P04083	ANXA1_HUMAN Annexin A1	312.78	113625	65045	Pass1	PEP_FRAG_1		2356.16	GGPGSAVSPYPTFNPSSDVAALHK	6	20.87	b13y10°y10y12y16y24	55.2121	32288	2.76	-10.2582
spindle 1	P04083	ANXA1_HUMAN Annexin A1	312.78	113625	65045	Pass1	PEP_FRAG_1		1262.6	TPAQFDADELR	5	49.61	y3y4y5y9y11	42.331	18278	1.96	2.2237
spindle 1	P04083	ANXA1_HUMAN Annexin A1	312.78	113625	65045	Pass1	PEP_FRAG_1		1702.89	GLGTDEDTLIEILASR	5	35.8	b16y5y6y7y16	80.7909	16192	2	1.6487
spindle 1	P04083	ANXA1_HUMAN Annexin A1	312.78	113625	65045	Pass1	PEP_FRAG_1		1543.87	GVDEATIIDILTKR	9	69.69	b2b6b8b10y5y6y7y10y14	73.5964	8544	2.19	-0.7116
spindle 1	P04083	ANXA1_HUMAN Annexin A1	312.78	113625	65045	Pass1	PEP_FRAG_1		1387.77	GVDEATIIDILTK	10	80.31	b7°b7b11b13y5y6y7y8y9y13	77.9282	7747	2	-2.6388
spindle 1	P04083	ANXA1_HUMAN Annexin A1	312.78	113625	65045	Pass1	PEP_FRAG_1		1550.82	GTDVNVFNTILTTR	6	32.68	b7y4y7y8°y8y14	69.8759	7253	2	2.9124
spindle 1	P04083	ANXA1_HUMAN Annexin A1	312.78	113625	65045	Pass1	PEP_FRAG_1		908.447	ALYEAGER	4	50.31	b3b4y4y5	27.6158	6426	1.51	-1.075
spindle 1	P04083	ANXA1_HUMAN Annexin A1	312.78	113625	65045	Pass2	PEP_FRAG_2		829.514	NALLSLAK	3	42.51	y4y5y6	48.2311	11945	1.31	17.0704
spindle 1	P04083	ANXA1_HUMAN Annexin A1	312.78	113625	65045	Pass2	PEP_FRAG_2		2141.02	QAWFIENEEQEYVQTVK	3	35.69	b8b9b10	48.7297	2449	3	4.1051
spindle 1	P04083	ANXA1_HUMAN Annexin A1	312.78	113625	65045	Pass2	VAR_MOD	Phosphoryl STY(11)	1720.73	DLAKDITSDTSGDFR	3	25.44	b13_HPO3 b13y3y4	30.7369	2503	2	-11.7762
spindle 2	P04083	ANXA1_HUMAN Annexin A1	179.36	91962	62106	Pass1	PEP_FRAG_1		2356.16	GGPGSAVSPYPTFNPSSDVAALHK	8	18.06	b5b14°b14*b14y1y10y12y24	55.9189	33197	2.77	-7.2533
spindle 2	P04083	ANXA1_HUMAN Annexin A1	179.36	91962	62106	Pass1	PEP_FRAG_1		1702.89	GLGTDEDTLIEILASR	5	36.61	y4y5y7y12y16	81.2525	18357	2	4.5878
spindle 2	P04083	ANXA1_HUMAN Annexin A1	179.36	91962	62106	Pass1	PEP_FRAG_1		1387.77	GVDEATIIDILTK	8	79.7	b6b10y4y5y6y7y8y13	78.3861	7628	2	-0.088
spindle 2	P04083	ANXA1_HUMAN Annexin A1	179.36	91962	62106	Pass1	PEP_FRAG_1		1543.87	GVDEATIIDILTKR	6	34.64	b1b8b9y7y12y14	74.0587	7242	2.22	-4.9813
spindle 2	P04083	ANXA1_HUMAN Annexin A1	179.36	91962	62106	Pass2	PEP_FRAG_2		829.514	NALLSLAK	4	55.97	y3y5y6y7	49.0275	11739	1.4	18.3949
spindle 2	P04083	ANXA1_HUMAN Annexin A1	179.36	91962	62106	Pass2	PEP_FRAG_2		2141.02	QAWFIENEEQEYVQTVK	3	24.71	y6y8y11	65.3401	5364	2	4.5612
spindle 2	P04083	ANXA1_HUMAN Annexin A1	179.36	91962	62106	Pass2	PEP_FRAG_2		763.41	SYPQLR	1	14.08	y4	31.315	2840	1.28	-8.5547
spindle 2	P04083	ANXA1_HUMAN Annexin A1	179.36	91962	62106	Pass2	MISSING_CLEAVAGE		1701.82	SEIDMNDIKAFYQK	4	20.4	b3b10y8*y8	49.2424	4008	2.07	-1.1477
spindle 2	P04083	ANXA1_HUMAN Annexin A1	179.36	91962	62106	Pass2	MISSING_CLEAVAGE		1064.55	ALYEAGERR	3	47.38	y3y5y7	25.0437	1587	2	-2.2934
spindle 3	P04083	ANXA1_HUMAN Annexin A1	271.78	101025	39269	Pass1	PEP_FRAG_1		1262.6	TPAQFDADELR	5	49.01	y3y4y5y9y11	43.1557	19911	1.97	2.0303
spindle 3	P04083	ANXA1_HUMAN Annexin A1	271.78	101025	39269	Pass1	PEP_FRAG_1		1702.89	GLGTDEDTLIEILASR	6	50.82	b16y3y5y6y10y14	81.4905	15142	2	4.2294
spindle 3	P04083	ANXA1_HUMAN Annexin A1	271.78	101025	39269	Pass1	PEP_FRAG_1		829.514	NALLSLAK	7	82.99	b3b5y2y4y5y6y7	49.1029	12607	1.38	10.7426
spindle 3	P04083	ANXA1_HUMAN Annexin A1	271.78	101025	39269	Pass1	PEP_FRAG_1		1543.87	GVDEATIIDILTKR	3	20.23	b6y6y12	74.2578	7630	2.23	1.2651
spindle 3	P04083	ANXA1_HUMAN Annexin A1	271.78	101025	39269	Pass1	PEP_FRAG_1		1387.77	GVDEATIIDILTK	9	62.27	b2b8b10b11b13y6y7y8y13	78.6105	7345	2	2.9027
spindle 3	P04083	ANXA1_HUMAN Annexin A1	271.78	101025	39269	Pass2	PEP_FRAG_2	Carbamidomethyl+C(1)	1356.66	CATSKPAFFAEK	6	46.04	b5b8y6y10°y10y11	75.5327	14230	1.98	-17.3658
spindle 3	P04083	ANXA1_HUMAN Annexin A1	271.78	101025	39269	Pass2	PEP_FRAG_2		2141.02	QAWFIENEEQEYVQTVK	4	24.14	b8y8°y8y9	65.4758	6534	2	4.2191
spindle 3	P04083	ANXA1_HUMAN Annexin A1	271.78	101025	39269	Pass2	PEP_FRAG_2		908.447	ALYEAGER	4	50.92	b3y4y5y6	28.2375	5444	1.52	-1.0078
spindle 3	P04083	ANXA1_HUMAN Annexin A1	271.78	101025	39269	Pass2	PEP_FRAG_2		763.41	SYPQLR	2	27.66	y3y4	31.6045	3181	1.31	-6.3161
spindle 3	P04083	ANXA1_HUMAN Annexin A1	271.78	101025	39269	Pass2	MISSING_CLEAVAGE		2067.89	GDRSEDFGVNEDLADSDAR	3	24.88	y4y10y11	43.0426	6246	2	5.9031
spindle 3	P04083	ANXA1_HUMAN Annexin A1	271.78	101025	39269	Pass2	VAR_MOD	Phosphoryl STY(11)	1720.73	DLAKDITSDTSGDFR	3	19.05	b5b11y3	31.4493	2755	2	-9.9317
spindle 1	P04222	1C03_HUMAN HLA class I histocompatibility antigen	81.09	17929	8312	Pass1	PEP_FRAG_1		1427.73	WAAVVVPSGEEQR	7	63.18	b3b4b5y8y9y12y13	46.3651	17929	1.98	1.368
spindle 1	P04259	K2C6B_HUMAN Keratin type II cytoskeletal 6B	738.03	864653	564487	Pass1	PEP_FRAG_1		1329.73	NLDLDSIIAEVK	17	95.52	b2b3b5°b5*b5b7°b7b8°b8*b8b9*b9b11b12°b12y11y12	74.6643	327128	1.9	-3.213
spindle 1	P04259	K2C6B_HUMAN Keratin type II cytoskeletal 6B	738.03	864653	564487	Pass1	PEP_FRAG_1		1107.54	AQYEEIAQR	19	122.76	b2*b2b3*b3b5b6b9y2*y2y3y4y5°y5y6y7y8*y8y9*y9	29.1328	156169	1.87	-2.535
spindle 1	P04259	K2C6B_HUMAN Keratin type II cytoskeletal 6B	738.03	864653	564487	Pass1	PEP_FRAG_1		1263.69	LALDVEIATYR	17	148.1	b2b4b6b8y1y2y3°y3y4y5y6y7°y7y8y9y10y11	60.2795	72598	1.93	-2.4149
spindle 1	P04259	K2C6B_HUMAN Keratin type II cytoskeletal 6B	738.03	864653	564487	Pass1	PEP_FRAG_1	Carbamidomethyl+C(7)	1005.47	LLEGEECR	6	34.73	b2b3y2y6y7y8	26.7589	71869	1.78	-3.7636
spindle 1	P04259	K2C6B_HUMAN Keratin type II cytoskeletal 6B	738.03	864653	564487	Pass1	PEP_FRAG_1		1066.52	YEDEINKR	6	37.74	b2b3b6b8y6y8	22.3576	54146	2.02	-4.6927
spindle 1	P04259	K2C6B_HUMAN Keratin type II cytoskeletal 6B	738.03	864653	564487	Pass1	PEP_FRAG_1		1203.64	WTLLQEQGTK	8	80.69	b3°b3y3y5y6y7y9y10	50.3283	46237	1.94	-3.9553
spindle 1	P04259	K2C6B_HUMAN Keratin type II cytoskeletal 6B	738.03	864653	564487	Pass1	PEP_FRAG_1		906.468	FLEQQNK	14	83.61	b1b2b3°b3b4°b4b5y4*y4y5y6°y6*y6y7	25.2434	36899	1.65	-4.04
spindle 1	P04259	K2C6B_HUMAN Keratin type II cytoskeletal 6B	738.03	864653	564487	Pass1	PEP_FRAG_1		1016.54	QLDSIVGER	13	93.37	b3b5°b5b9y1y3y4y5°y5y6°y6y7y9	37.7551	30742	1.82	-3.7226
spindle 1	P04259	K2C6B_HUMAN Keratin type II cytoskeletal 6B	738.03	864653	564487	Pass1	PEP_FRAG_1		1165.58	YEELQVTAGR	8	35.44	b2y2y5y6*y6y8*y8y10	36.1968	16762	1.89	-7.2263
spindle 1	P04259	K2C6B_HUMAN Keratin type II cytoskeletal 6B	738.03	864653	564487	Pass1	PEP_FRAG_1	Carbamidomethyl+C(8)	1598.76	ISIGGGSCAISGGYGSR	6	27.93	b1b5y3y7y14y17	42.6271	15120	2	1.4507
spindle 1	P04259	K2C6B_HUMAN Keratin type II cytoskeletal 6B	738.03	864653	564487	Pass1	PEP_FRAG_1		1407.71	ADTLTDEINFLR	6	46.95	y2y4y5y6y8y12	67.1251	14768	1.96	-2.3413
spindle 1	P04259	K2C6B_HUMAN Keratin type II cytoskeletal 6B	738.03	864653	564487	Pass2	PEP_FRAG_2		1204.59	NMQDLVEDLK	6	54.03	y3°y3y4y5°y5y6	25.236	11314	2.44	7.2963
spindle 1	P04259	K2C6B_HUMAN Keratin type II cytoskeletal 6B	738.03	864653	564487	Pass2	PEP_FRAG_2		1435.74	ATGGGLSSVGGGSSTIK	4	38.51	b7b9b11b14	50.3914	3513	2	-15.3041
spindle 1	P04259	K2C6B_HUMAN Keratin type II cytoskeletal 6B	738.03	864653	564487	Pass2	NEUTRAL_LOSS-NH3		1090.51	AQYEEIAQR	0	1.41		29.1406	7388	2	7.4999
spindle 2	P04259	K2C6B_HUMAN Keratin type II cytoskeletal 6B	759.53	729535	516931	Pass1	PEP_FRAG_1		1329.73	NLDLDSIIAEVK	16	106.87	b2*b2b3°b3*b3b4b5b7b8°b8*b8b9*b9b11y11y12	75.1121	255661	1.9	-3.5802
spindle 2	P04259	K2C6B_HUMAN Keratin type II cytoskeletal 6B	759.53	729535	516931	Pass1	PEP_FRAG_1		1107.54	AQYEEIAQR	15	77.76	b2*b2b3b9*b9y2y3y4*y4y5y6y7°y7*y7y9	29.5806	156101	1.86	-4.2985
spindle 2	P04259	K2C6B_HUMAN Keratin type II cytoskeletal 6B	759.53	729535	516931	Pass1	PEP_FRAG_1	Carbamidomethyl+C(7)	1005.47	LLEGEECR	8	55.97	b2y2y3y5y6°y6y7y8	27.1026	77077	1.78	-1.2748
spindle 2	P04259	K2C6B_HUMAN Keratin type II cytoskeletal 6B	759.53	729535	516931	Pass1	PEP_FRAG_1		1263.69	LALDVEIATYR	17	148.34	b2b3b5b6°b6b8y1y3y4y5°y5y6y8°y8y9y10y11	60.9567	51007	1.92	-3.5741
spindle 2	P04259	K2C6B_HUMAN Keratin type II cytoskeletal 6B	759.53	729535	516931	Pass1	PEP_FRAG_1		906.468	FLEQQNK	8	69.33	b2b4°b4b5y4y5y6y7	25.5248	48599	1.64	-2.9626
spindle 2	P04259	K2C6B_HUMAN Keratin type II cytoskeletal 6B	759.53	729535	516931	Pass1	PEP_FRAG_1		1203.64	WTLLQEQGTK	10	84.14	b2°b2b10y3y5y6y7y8y9y10	51.1268	39227	1.94	1.1156
spindle 2	P04259	K2C6B_HUMAN Keratin type II cytoskeletal 6B	759.53	729535	516931	Pass1	PEP_FRAG_1		1016.54	QLDSIVGER	12	70.06	b2b9y1y3y4y5°y5y6°y6y7°y7y9	38.3982	32110	1.81	0.1801
spindle 2	P04259	K2C6B_HUMAN Keratin type II cytoskeletal 6B	759.53	729535	516931	Pass1	PEP_FRAG_1		1350.73	TAAENEFVTLKK	6	41.98	b2b3y8y9y10y12	38.9428	22390	2.21	3.7957
spindle 2	P04259	K2C6B_HUMAN Keratin type II cytoskeletal 6B	759.53	729535	516931	Pass1	PEP_FRAG_1		1165.58	YEELQVTAGR	6	38.2	y2y5y6*y6y7y10	36.7997	16223	1.92	-6.4932
spindle 2	P04259	K2C6B_HUMAN Keratin type II cytoskeletal 6B	759.53	729535	516931	Pass1	PEP_FRAG_1		1407.71	ADTLTDEINFLR	11	90.13	b2b8b12y3y4y5y7y8*y8y9y12	67.6713	15578	1.98	-1.214
spindle 2	P04259	K2C6B_HUMAN Keratin type II cytoskeletal 6B	759.53	729535	516931	Pass1	PEP_FRAG_1	Carbamidomethyl+C(8)	1598.76	ISIGGGSCAISGGYGSR	11	45.25	b7°b7b12°b12y1y2y3y7y8y13y17	43.3532	15562	2	2.1379
spindle 3	P04259	K2C6B_HUMAN Keratin type II cytoskeletal 6B	590.65	732648	499772	Pass1	PEP_FRAG_1		1329.73	NLDLDSIIAEVK	13	86.65	b2b4b5°b5b7b8*b8b9*b9b11*b11y11y12	75.3499	245289	1.91	-1.1016
spindle 3	P04259	K2C6B_HUMAN Keratin type II cytoskeletal 6B	590.65	732648	499772	Pass1	PEP_FRAG_1		1107.54	AQYEEIAQR	16	90.99	b2*b2b6y2*y2y3y4y5°y5y6y7°y7y8*y8y9*y9	29.8371	167426	1.87	-3.527
spindle 3	P04259	K2C6B_HUMAN Keratin type II cytoskeletal 6B	590.65	732648	499772	Pass1	PEP_FRAG_1	Carbamidomethyl+C(7)	1005.47	LLEGEECR	9	64.57	b2b3y2y3°y3y5y6y7y8	27.3424	78547	1.8	-3.7636
spindle 3	P04259	K2C6B_HUMAN Keratin type II cytoskeletal 6B	590.65	732648	499772	Pass1	PEP_FRAG_1		1066.52	YEDEINKR	8	50.92	b2b3y1y4y5y6y8*y8	22.8015	53370	2.03	-1.6024
spindle 3	P04259	K2C6B_HUMAN Keratin type II cytoskeletal 6B	590.65	732648	499772	Pass1	PEP_FRAG_1		1263.69	LALDVEIATYR	9	89.96	b5y2y3y5y6y7y8y9y11	61.023	44526	1.94	-2.6081
spindle 3	P04259	K2C6B_HUMAN Keratin type II cytoskeletal 6B	590.65	732648	499772	Pass1	PEP_FRAG_1		906.468	FLEQQNK	9	41.68	b1b2b4°b4y4*y4y6*y6y7	25.7709	41006	1.64	-3.232
spindle 3	P04259	K2C6B_HUMAN Keratin type II cytoskeletal 6B	590.65	732648	499772	Pass1	PEP_FRAG_1		1203.64	WTLLQEQGTK	8	70.08	b2y2y3y6y7y8y9y10	51.1711	39995	1.94	2.2312
spindle 3	P04259	K2C6B_HUMAN Keratin type II cytoskeletal 6B	590.65	732648	499772	Pass1	PEP_FRAG_1	Carbamidomethyl+C(8)	1598.76	ISIGGGSCAISGGYGSR	5	17.15	b7y1y3y14y17	43.4324	20135	2	0.1527
spindle 3	P04259	K2C6B_HUMAN Keratin type II cytoskeletal 6B	590.65	732648	499772	Pass1	PEP_FRAG_1		1407.71	ADTLTDEINFLR	14	86.65	b2b5b12y3y4y5y6*y6y7*y7y8*y8y12*y12	67.842	17979	1.97	3.9022
spindle 3	P04259	K2C6B_HUMAN Keratin type II cytoskeletal 6B	590.65	732648	499772	Pass1	PEP_FRAG_1		1165.58	YEELQVTAGR	6	28.01	b4b7y2y5y10*y10	37.0051	16370	1.92	-7.9594
spindle 3	P04259	K2C6B_HUMAN Keratin type II cytoskeletal 6B	590.65	732648	499772	Pass2	PEP_FRAG_2		1435.74	ATGGGLSSVGGGSSTIK	4	24.56	y3°y3y13y15	47.7158	1784	3	8.7573
spindle 3	P04259	K2C6B_HUMAN Keratin type II cytoskeletal 6B	590.65	732648	499772	Pass2	NEUTRAL_LOSS-NH3		1090.51	AQYEEIAQR	0	1.47		29.9084	6221	2	10.858
spindle 1	P04264	K2C1_HUMAN Keratin type II cytoskeletal 1	1768.69	3400890	2353473	Pass1	PEP_FRAG_1		1302.72	SLDLDSIIAEVK	29	237.38	b2b3b4b5b6b7°b7b8°b8b9°b9b10°b10b11°b11b12y1y2y3y4y5y6y7°y7y8°y8y9y10y12	74.8495	466941	1.9	-3.4671
spindle 1	P04264	K2C1_HUMAN Keratin type II cytoskeletal 1	1768.69	3400890	2353473	Pass1	PEP_FRAG_1		1393.73	TNAENEFVTIKK	26	157.5	b1b2b3*b3b6*b6b8b9°b9y1y2y3y4y6y7°y7y8*y8y9°y9*y9y10y11*y11y12*y12	36.5231	400930	2.19	-2.102
spindle 1	P04264	K2C1_HUMAN Keratin type II cytoskeletal 1	1768.69	3400890	2353473	Pass1	PEP_FRAG_1		1033.52	TLLEGEESR	17	107.18	b1b2b3b4°b4b9y2y3°y3y4y5y6°y6y7°y7y8y9	31.5258	395429	1.77	-0.8268
spindle 1	P04264	K2C1_HUMAN Keratin type II cytoskeletal 1	1768.69	3400890	2353473	Pass1	PEP_FRAG_1		1179.6	YEELQITAGR	23	167.58	b1b2b4b5b6b7b8y2y3y4°y4y5°y5y6°y6y7y8°y8*y8y9°y9y10*y10	41.5196	393925	1.88	-2.1732
spindle 1	P04264	K2C1_HUMAN Keratin type II cytoskeletal 1	1768.69	3400890	2353473	Pass1	PEP_FRAG_1		1277.71	LALDLEIATYR	25	195.57	b2b3b4°b4b5b6b7b8b11y1y2y3y4°y4y5y6°y6y7°y7y8°y8y9°y9y10y11	65.8558	165833	1.92	-4.1081
spindle 1	P04264	K2C1_HUMAN Keratin type II cytoskeletal 1	1768.69	3400890	2353473	Pass1	PEP_FRAG_1		874.499	SLVNLGGSK	10	92.12	b4y1y2y3y4y5y6y7*y7y8	38.1101	140500	1.44	8.9337
spindle 1	P04264	K2C1_HUMAN Keratin type II cytoskeletal 1	1768.69	3400890	2353473	Pass1	PEP_FRAG_1		1475.75	WELLQQVDTSTR	23	171.31	b2b3°b3b4b5°b5*b5b8y1y2y3y4y5y6y7y8°y8*y8y9y10y11y12*y12	59.2049	137323	1.98	-1.9025
spindle 1	P04264	K2C1_HUMAN Keratin type II cytoskeletal 1	1768.69	3400890	2353473	Pass1	PEP_FRAG_1		1265.64	TNAENEFVTIK	17	116.48	b2b4b10°b10y1y2y3y4y5y6y7y8°y8*y8y9*y9y11	44.0745	129500	1.91	0.4822
spindle 1	P04264	K2C1_HUMAN Keratin type II cytoskeletal 1	1768.69	3400890	2353473	Pass1	PEP_FRAG_1		832.489	SISISVAR	7	56.33	b1y1y3y4y5y6°y6	37.8034	120351	1.24	11.6573
spindle 1	P04264	K2C1_HUMAN Keratin type II cytoskeletal 1	1768.69	3400890	2353473	Pass1	PEP_FRAG_1		1125.54	AEAESLYQSK	18	118.35	b1b2b3°b3b8y1y2y3y4°y4y5y6y7°y7y8°y8y9y10	28.5622	74546	1.84	-0.3254
spindle 1	P04264	K2C1_HUMAN Keratin type II cytoskeletal 1	1768.69	3400890	2353473	Pass1	PEP_FRAG_1		1066.52	YEDEINKR	6	37.74	b2b3b6b8y6y8	22.3576	54146	2.02	-4.6927
spindle 1	P04264	K2C1_HUMAN Keratin type II cytoskeletal 1	1768.69	3400890	2353473	Pass1	PEP_FRAG_1		945.5	GENALKDAK	12	79.55	b2b7b8y1y2y4y5y6y7°y7y9*y9	20.3788	53314	1.97	-5.8098
spindle 1	P04264	K2C1_HUMAN Keratin type II cytoskeletal 1	1768.69	3400890	2353473	Pass1	PEP_FRAG_1		2383.95	GGGGGGYGSGGSSYGSGGGSYGSGGGGGGGR	4	22.89	b9y14y15y22	26.7714	42013	2.09	2.6627
spindle 1	P04264	K2C1_HUMAN Keratin type II cytoskeletal 1	1768.69	3400890	2353473	Pass1	PEP_FRAG_1		1657.79	SGGGFSSGSAGIINYQR	14	112	b12b16y1y2y4y5*y5y7y8y9y10y11y12y17	45.6307	41787	1.99	-0.9572
spindle 1	P04264	K2C1_HUMAN Keratin type II cytoskeletal 1	1768.69	3400890	2353473	Pass1	PEP_FRAG_1		1716.85	QISNLQQSISDAEQR	9	61.67	b11y2y6y8y9y10y11y15*y15	45.7456	40138	2.01	-0.4266
spindle 1	P04264	K2C1_HUMAN Keratin type II cytoskeletal 1	1768.69	3400890	2353473	Pass1	PEP_FRAG_1		973.531	IEISELNR	6	56.33	b2y4y5y6y7y8	40.353	34662	1.78	-3.8871
spindle 1	P04264	K2C1_HUMAN Keratin type II cytoskeletal 1	1768.69	3400890	2353473	Pass1	PEP_FRAG_1		1357.7	LNDLEDALQQAK	8	67.6	b3b11°b11y7y8y9y10y12	50.8487	33340	1.97	-0.6294
spindle 1	P04264	K2C1_HUMAN Keratin type II cytoskeletal 1	1768.69	3400890	2353473	Pass1	PEP_FRAG_1		1383.69	SLNNQFASFIDK	5	30.92	b2y3y4y7y12	60.6614	15498	1.96	1.9409
spindle 1	P04264	K2C1_HUMAN Keratin type II cytoskeletal 1	1768.69	3400890	2353473	Pass1	PEP_FRAG_1		1141.52	DYQELMNTK	5	32.08	b3°b3y2y4y5	39.6713	11275	1.58	4.0636
spindle 1	P04264	K2C1_HUMAN Keratin type II cytoskeletal 1	1768.69	3400890	2353473	Pass2	PEP_FRAG_2		704.383	LDSELK	7	58.64	b3b5°b5y4°y4y5°y5	24.9845	97177	1.12	12.3044
spindle 1	P04264	K2C1_HUMAN Keratin type II cytoskeletal 1	1768.69	3400890	2353473	Pass2	PEP_FRAG_2	Carbamidomethyl+C(4)	1765.73	FSSCGGGGGSFGAGGGFGSR	7	45.24	b17y7y9y12y14°y14y15	42.6625	93496	2	2.2123
spindle 1	P04264	K2C1_HUMAN Keratin type II cytoskeletal 1	1768.69	3400890	2353473	Pass2	PEP_FRAG_2		673.388	VDLQAK	5	41.81	b4y4*y4y5°y5	23.5273	61583	1.09	10.9673
spindle 1	P04264	K2C1_HUMAN Keratin type II cytoskeletal 1	1768.69	3400890	2353473	Pass2	PEP_FRAG_2		602.351	VDQLK	1	13.82	y4	31.1714	2422	1	-6.3837
spindle 1	P04264	K2C1_HUMAN Keratin type II cytoskeletal 1	1768.69	3400890	2353473	Pass2	MISSING_CLEAVAGE		1340.67	SKAEAESLYQSK	20	179.09	b3b4°b4b5°b5b6b9b10y4°y4y5*y5y6*y6y7°y7y8y9y10°y10	26.741	257042	2.05	-3.3689
spindle 1	P04264	K2C1_HUMAN Keratin type II cytoskeletal 1	1768.69	3400890	2353473	Pass2	MISSING_CLEAVAGE		1638.86	SLNNQFASFIDKVR	10	110.71	y3y4y5y7y8y9y10y12°y12*y12	66.6112	58967	2.45	1.3407
spindle 1	P04264	K2C1_HUMAN Keratin type II cytoskeletal 1	1768.69	3400890	2353473	Pass2	MISSING_CLEAVAGE		2021.99	SSGGSSSVRFVSTTYSGVTR	3	15.4	b10b13y8	73.6048	6271	2	1.8715
spindle 1	P04264	K2C1_HUMAN Keratin type II cytoskeletal 1	1768.69	3400890	2353473	Pass2	IN_SOURCE		1178.64	AENEFVTIKK	0	2.47		36.5204	19865	2	-2.2785
spindle 1	P04264	K2C1_HUMAN Keratin type II cytoskeletal 1	1768.69	3400890	2353473	Pass2	IN_SOURCE		1292.68	NAENEFVTIKK	0	2.47		36.5289	12354	2.05	-3.2107
spindle 1	P04264	K2C1_HUMAN Keratin type II cytoskeletal 1	1768.69	3400890	2353473	Pass2	IN_SOURCE		787.467	LVNLGGSK	0	1.41		38.1164	5643	1.51	-2.1702
spindle 1	P04264	K2C1_HUMAN Keratin type II cytoskeletal 1	1768.69	3400890	2353473	Pass2	IN_SOURCE		932.468	LLEGEESR	0	1.41		31.5093	3435	1.71	0.3927
spindle 1	P04264	K2C1_HUMAN Keratin type II cytoskeletal 1	1768.69	3400890	2353473	Pass2	IN_SOURCE		1117.58	QISNLQQSIS	0	3.53		45.8	1933	2	-2.6214
spindle 1	P04264	K2C1_HUMAN Keratin type II cytoskeletal 1	1768.69	3400890	2353473	Pass2	IN_SOURCE		987.572	LDSIIAEVK	3	18.35	b5°b5b7	74.7788	1909	1	11.2482
spindle 1	P04264	K2C1_HUMAN Keratin type II cytoskeletal 1	1768.69	3400890	2353473	Pass2	IN_SOURCE		854.425	ESLYQSK	0	1.77		28.569	1660	1	12.3581
spindle 1	P04264	K2C1_HUMAN Keratin type II cytoskeletal 1	1768.69	3400890	2353473	Pass2	NEUTRAL_LOSS-NH3		1376.7	TNAENEFVTIKK	0	2.47		36.5251	13865	2.97	-12.3249
spindle 1	P04264	K2C1_HUMAN Keratin type II cytoskeletal 1	1768.69	3400890	2353473	Pass2	NEUTRAL_LOSS-H20		1161.59	YEELQITAGR	0	1.77		41.578	5326	2	1.9967
spindle 1	P04264	K2C1_HUMAN Keratin type II cytoskeletal 1	1768.69	3400890	2353473	Pass2	NEUTRAL_LOSS-H20		1015.5	TLLEGEESR	0	1.41		31.5279	3651	2	9.9171
spindle 1	P04264	K2C1_HUMAN Keratin type II cytoskeletal 1	1768.69	3400890	2353473	Pass2	NEUTRAL_LOSS-H20		1284.7	SLDLDSIIAEVK	0	2.47		74.8515	2840	2	0.19
spindle 2	P04264	K2C1_HUMAN Keratin type II cytoskeletal 1	1968.32	3542134	2470319	Pass1	PEP_FRAG_1		1302.72	SLDLDSIIAEVK	32	235.81	b1b2b3b4°b4b5b6b7°b7b8°b8b9°b9b10°b10b11b12y1y2y3°y3y4y5°y5y6y7y8°y8y9°y9y10y12	75.3106	468357	1.89	-6.0908
spindle 2	P04264	K2C1_HUMAN Keratin type II cytoskeletal 1	1968.32	3542134	2470319	Pass1	PEP_FRAG_1		1033.52	TLLEGEESR	14	121.94	b1b2b3b4b8y2y3y4y5y6y7°y7y8y9	32.0249	414825	1.77	-1.4173
spindle 2	P04264	K2C1_HUMAN Keratin type II cytoskeletal 1	1968.32	3542134	2470319	Pass1	PEP_FRAG_1		1179.6	YEELQITAGR	24	180.2	b1b2b4b5b6b7b8b9b10y2y3y4y5°y5y6°y6y7*y7y8°y8y9°y9*y9y10	42.2299	401612	1.88	-2.8976
spindle 2	P04264	K2C1_HUMAN Keratin type II cytoskeletal 1	1968.32	3542134	2470319	Pass1	PEP_FRAG_1		1393.73	TNAENEFVTIKK	23	156.41	b2°b2b3b6b8b9°b9y1y2y3y4y6y7°y7y8*y8y9°y9*y9y10y11y12*y12	37.1663	396039	2.21	-2.102
spindle 2	P04264	K2C1_HUMAN Keratin type II cytoskeletal 1	1968.32	3542134	2470319	Pass1	PEP_FRAG_1		1475.79	FLEQQNQVLQTK	21	176.15	b2b3b5*b5b8*b8b9b10y1y2y3y4y5y7y8y9y10°y10*y10y11y12	41.2518	157118	1.98	-3.0605
spindle 2	P04264	K2C1_HUMAN Keratin type II cytoskeletal 1	1968.32	3542134	2470319	Pass1	PEP_FRAG_1		832.489	SISISVAR	6	55.97	b2y1y3y4y5y6	38.4418	150884	1.26	12.3905
spindle 2	P04264	K2C1_HUMAN Keratin type II cytoskeletal 1	1968.32	3542134	2470319	Pass1	PEP_FRAG_1		1277.71	LALDLEIATYR	23	194.28	b2b3b4°b4b5b6°b6b7b8b11y1y2y3y4°y4y5°y5y6y7y8y9y10y11	66.4407	137719	1.92	-2.484
spindle 2	P04264	K2C1_HUMAN Keratin type II cytoskeletal 1	1968.32	3542134	2470319	Pass1	PEP_FRAG_1		1265.64	TNAENEFVTIK	18	132.4	b2b3b4y2y3y4y5y6y7y8°y8*y8y9°y9y10*y10y11*y11	44.8124	134907	1.91	-2.4112
spindle 2	P04264	K2C1_HUMAN Keratin type II cytoskeletal 1	1968.32	3542134	2470319	Pass1	PEP_FRAG_1		1475.75	WELLQQVDTSTR	18	170.13	b1b2b3b4b5b8y3y4y5y6y7y8*y8y9y10y11y12*y12	59.9063	128087	1.97	-3.7223
spindle 2	P04264	K2C1_HUMAN Keratin type II cytoskeletal 1	1968.32	3542134	2470319	Pass1	PEP_FRAG_1		1125.54	AEAESLYQSK	14	103.8	b2b3b4b8y1y2y4y5y6y7°y7y8°y8y10	28.9807	80955	1.85	-2.0606
spindle 2	P04264	K2C1_HUMAN Keratin type II cytoskeletal 1	1968.32	3542134	2470319	Pass1	PEP_FRAG_1		945.5	GENALKDAK	13	127.96	b2b3b5b7°b7b8y2y3y4y5y6y7y9	20.5556	75511	1.96	-4.2605
spindle 2	P04264	K2C1_HUMAN Keratin type II cytoskeletal 1	1968.32	3542134	2470319	Pass1	PEP_FRAG_1		1657.79	SGGGFSSGSAGIINYQR	13	138.67	b3b4b16y3y4y5y7y8y9y10y11y12y17	46.3992	53308	1.99	2.209
spindle 2	P04264	K2C1_HUMAN Keratin type II cytoskeletal 1	1968.32	3542134	2470319	Pass1	PEP_FRAG_1		1716.85	QISNLQQSISDAEQR	10	75.2	b5b6b7b15y2y6y8y10y13y15	46.5555	40143	2.01	2.2752
spindle 2	P04264	K2C1_HUMAN Keratin type II cytoskeletal 1	1968.32	3542134	2470319	Pass1	PEP_FRAG_1		973.531	IEISELNR	7	55.97	b2y4y5y6y7°y7y8	41.0515	35994	1.79	-1.0658
spindle 2	P04264	K2C1_HUMAN Keratin type II cytoskeletal 1	1968.32	3542134	2470319	Pass1	PEP_FRAG_1		1357.7	LNDLEDALQQAK	12	97.54	b2b3b11y1y2y6y7y8y9y10y11y12	51.6448	26094	1.97	-1.7982
spindle 2	P04264	K2C1_HUMAN Keratin type II cytoskeletal 1	1968.32	3542134	2470319	Pass1	PEP_FRAG_1		1383.69	SLNNQFASFIDK	6	27.46	b2b4y2y6y7y12	61.344	15773	2	-0.1764
spindle 2	P04264	K2C1_HUMAN Keratin type II cytoskeletal 1	1968.32	3542134	2470319	Pass1	PEP_FRAG_1		1092.5	GSGGGSSGGSIGGR	5	20.4	b3y1y5y10y14	19.7525	4850	2	4.8046
spindle 2	P04264	K2C1_HUMAN Keratin type II cytoskeletal 1	1968.32	3542134	2470319	Pass2	PEP_FRAG_2		874.499	SLVNLGGSK	13	106.45	b3b5y3y4y5°y5y6°y6*y6y7°y7*y7y8	38.7349	144557	1.46	13.0516
spindle 2	P04264	K2C1_HUMAN Keratin type II cytoskeletal 1	1968.32	3542134	2470319	Pass2	PEP_FRAG_2	Carbamidomethyl+C(4)	1765.73	FSSCGGGGGSFGAGGGFGSR	4	32.11	y10y12y15y16	43.4222	113875	2	1.3827
spindle 2	P04264	K2C1_HUMAN Keratin type II cytoskeletal 1	1968.32	3542134	2470319	Pass2	PEP_FRAG_2		704.383	LDSELK	5	41.53	b5°b5y4y5°y5	25.2736	100407	1.13	9.6182
spindle 2	P04264	K2C1_HUMAN Keratin type II cytoskeletal 1	1968.32	3542134	2470319	Pass2	PEP_FRAG_2		673.388	VDLQAK	6	41.53	b5y4*y4y5°y5*y5	23.7534	59420	1.11	11.6924
spindle 2	P04264	K2C1_HUMAN Keratin type II cytoskeletal 1	1968.32	3542134	2470319	Pass2	MISSING_CLEAVAGE		1340.67	SKAEAESLYQSK	21	205.35	b3b4b5°b5b6b9b10y3y4°y4y5y6*y6y7°y7y8*y8y9y10°y10y11	27.1062	265364	2.05	-1.6389
spindle 2	P04264	K2C1_HUMAN Keratin type II cytoskeletal 1	1968.32	3542134	2470319	Pass2	MISSING_CLEAVAGE		1638.86	SLNNQFASFIDKVR	9	110.02	y3y4y7y8y9y10y11*y11y12	67.2053	78949	2.47	1.2662
spindle 2	P04264	K2C1_HUMAN Keratin type II cytoskeletal 1	1968.32	3542134	2470319	Pass2	MISSING_CLEAVAGE		2021.99	SSGGSSSVRFVSTTYSGVTR	3	15.23	b12y5y11	74.0918	6148	2	6.4597
spindle 2	P04264	K2C1_HUMAN Keratin type II cytoskeletal 1	1968.32	3542134	2470319	Pass2	VAR_MOD	Carbamidomethyl+C(5);Oxidation+M(1)	2581.16	MSGECAPNVSVSVSTSHTTISGGGSR	3	18.89	y5y11y15	38.8753	16100	2.82	-10.1207
spindle 2	P04264	K2C1_HUMAN Keratin type II cytoskeletal 1	1968.32	3542134	2470319	Pass2	VAR_MOD	Deamidation+Q(5)	1476.73	WELLQQVDTSTR	4	27.46	b9y6°y6y7	57.9768	4547	2	7.2743
spindle 2	P04264	K2C1_HUMAN Keratin type II cytoskeletal 1	1968.32	3542134	2470319	Pass2	IN_SOURCE		1292.68	NAENEFVTIKK	0	2.53		37.1685	12530	2.05	-5.0993
spindle 2	P04264	K2C1_HUMAN Keratin type II cytoskeletal 1	1968.32	3542134	2470319	Pass2	IN_SOURCE		854.425	ESLYQSK	0	1.81		29.0098	3101	1.31	9.715
spindle 2	P04264	K2C1_HUMAN Keratin type II cytoskeletal 1	1968.32	3542134	2470319	Pass2	IN_SOURCE		1050.55	AENEFVTIK	0	2.17		44.8048	1772	1.27	-7.7852
spindle 2	P04264	K2C1_HUMAN Keratin type II cytoskeletal 1	1968.32	3542134	2470319	Pass2	IN_SOURCE		1016.54	EELQITAGR	1	8.54	b5	42.249	1740	1.41	6.3044
spindle 2	P04264	K2C1_HUMAN Keratin type II cytoskeletal 1	1968.32	3542134	2470319	Pass2	NEUTRAL_LOSS-H20		1015.5	TLLEGEESR	0	1.44		32.0232	5679	2	7.0321
spindle 2	P04264	K2C1_HUMAN Keratin type II cytoskeletal 1	1968.32	3542134	2470319	Pass2	NEUTRAL_LOSS-H20		1284.7	SLDLDSIIAEVK	0	2.53		75.2986	2966	2	3.9908
spindle 2	P04264	K2C1_HUMAN Keratin type II cytoskeletal 1	1968.32	3542134	2470319	Pass2	NEUTRAL_LOSS-NH3		1162.57	YEELQITAGR	0	1.81		42.2109	2803	2	9.87
spindle 3	P04264	K2C1_HUMAN Keratin type II cytoskeletal 1	1846.53	3417390	2324293	Pass1	PEP_FRAG_1		1302.72	SLDLDSIIAEVK	33	234.59	b2°b2b3b4°b4b5b6b7°b7b8°b8b9°b9b10°b10b11b12y1y2y3°y3y4y5°y5y6y7y8°y8y9°y9y10°y10y12	75.5273	447878	1.9	-6.2782
spindle 3	P04264	K2C1_HUMAN Keratin type II cytoskeletal 1	1846.53	3417390	2324293	Pass1	PEP_FRAG_1		1393.73	TNAENEFVTIKK	22	132.06	b2b8b9°b9b10°b10y1y2y3y4°y4y6y7°y7y8*y8y9°y9*y9y10y12*y12	37.3588	397861	2.22	-1.4889
spindle 3	P04264	K2C1_HUMAN Keratin type II cytoskeletal 1	1846.53	3417390	2324293	Pass1	PEP_FRAG_1		1179.6	YEELQITAGR	21	165.62	b2b4b5b6b8b9y2y3y4°y4y5y6°y6y7y8°y8*y8y9°y9y10*y10	42.3359	395192	1.89	-1.5523
spindle 3	P04264	K2C1_HUMAN Keratin type II cytoskeletal 1	1846.53	3417390	2324293	Pass1	PEP_FRAG_1		1033.52	TLLEGEESR	12	105.88	b2b3b4y2y3y4y5y6y7°y7y8y9	32.2861	340333	1.78	-3.189
spindle 3	P04264	K2C1_HUMAN Keratin type II cytoskeletal 1	1846.53	3417390	2324293	Pass1	PEP_FRAG_1		1265.64	TNAENEFVTIK	21	184.4	b2b3b4*b4b6b8b10°b10b11y3y4y5y6y7y8*y8y9y10*y10y11*y11	44.8989	173054	1.9	-2.3148
spindle 3	P04264	K2C1_HUMAN Keratin type II cytoskeletal 1	1846.53	3417390	2324293	Pass1	PEP_FRAG_1		1475.75	WELLQQVDTSTR	15	159.36	b2b3b4b5y3y4y5y6y7y8*y8y9y10y11y12	60.0254	135771	1.97	0.9099
spindle 3	P04264	K2C1_HUMAN Keratin type II cytoskeletal 1	1846.53	3417390	2324293	Pass1	PEP_FRAG_1		1277.71	LALDLEIATYR	25	193.28	b1b2b3b4°b4b5b6°b6b7b8b11y1y2y3y4y5y6y7°y7y8°y8y9°y9y10y11	66.5855	91982	1.93	-1.5286
spindle 3	P04264	K2C1_HUMAN Keratin type II cytoskeletal 1	1846.53	3417390	2324293	Pass1	PEP_FRAG_1		1125.54	AEAESLYQSK	13	90.38	b2b3y1y2y3y4y5y6y7°y7y8°y8y10	29.2458	77883	1.86	-3.0367
spindle 3	P04264	K2C1_HUMAN Keratin type II cytoskeletal 1	1846.53	3417390	2324293	Pass1	PEP_FRAG_1		945.5	GENALKDAK	14	137.95	b2b3b4b5b7°b7b8y2y3y4y5y6y7y9	20.751	66310	1.96	-3.2922
spindle 3	P04264	K2C1_HUMAN Keratin type II cytoskeletal 1	1846.53	3417390	2324293	Pass1	PEP_FRAG_1		1066.52	YEDEINKR	8	50.92	b2b3y1y4y5y6y8*y8	22.8015	53370	2.03	-1.6024
spindle 3	P04264	K2C1_HUMAN Keratin type II cytoskeletal 1	1846.53	3417390	2324293	Pass1	PEP_FRAG_1		1657.79	SGGGFSSGSAGIINYQR	13	143	b4b16y4y5y7y8y9y10y11y12y13y15y17	46.4564	42647	1.99	1.2518
spindle 3	P04264	K2C1_HUMAN Keratin type II cytoskeletal 1	1846.53	3417390	2324293	Pass1	PEP_FRAG_1		1716.85	QISNLQQSISDAEQR	9	71.43	b9y6y8y9*y9y11y12y13y15	46.6021	41743	2	2.9863
spindle 3	P04264	K2C1_HUMAN Keratin type II cytoskeletal 1	1846.53	3417390	2324293	Pass1	PEP_FRAG_1		973.531	IEISELNR	8	55.69	b2y2y4y5y6y7°y7y8	41.1752	38094	1.79	-1.6301
spindle 3	P04264	K2C1_HUMAN Keratin type II cytoskeletal 1	1846.53	3417390	2324293	Pass1	PEP_FRAG_1		1357.7	LNDLEDALQQAK	13	113.64	b3b8y4y6y7y8°y8y9y10°y10y11*y11y12	51.6693	28376	1.97	1.8881
spindle 3	P04264	K2C1_HUMAN Keratin type II cytoskeletal 1	1846.53	3417390	2324293	Pass1	PEP_FRAG_1		1941.99	LNDLEDALQQAKEDLAR	7	37.84	b12*b12y5y11y14y15y17	71.6305	21700	2.67	-10.8745
spindle 3	P04264	K2C1_HUMAN Keratin type II cytoskeletal 1	1846.53	3417390	2324293	Pass1	PEP_FRAG_1		1383.69	SLNNQFASFIDK	8	66.04	y2y3y6y7°y7y9y10y12	61.4788	16568	2	2.1173
spindle 3	P04264	K2C1_HUMAN Keratin type II cytoskeletal 1	1846.53	3417390	2324293	Pass1	PEP_FRAG_1		1092.5	GSGGGSSGGSIGGR	3	28.81	y6y9y11	19.9216	5813	2	1.3408
spindle 3	P04264	K2C1_HUMAN Keratin type II cytoskeletal 1	1846.53	3417390	2324293	Pass2	PEP_FRAG_2		874.499	SLVNLGGSK	11	90.99	b5y3y4°y4y5y6*y6y7°y7*y7y8	38.9239	189154	1.46	14.4474
spindle 3	P04264	K2C1_HUMAN Keratin type II cytoskeletal 1	1846.53	3417390	2324293	Pass2	PEP_FRAG_2		1475.79	FLEQQNQVLQTK	17	145.71	b8*b8b9*b9b10y3°y3*y3y4°y4y5y7y8y9y10*y10y11	41.3597	165946	1.98	-2.2333
spindle 3	P04264	K2C1_HUMAN Keratin type II cytoskeletal 1	1846.53	3417390	2324293	Pass2	PEP_FRAG_2		832.489	SISISVAR	6	64.57	b3°b3y3y4y5y6	38.606	113111	1.27	12.977
spindle 3	P04264	K2C1_HUMAN Keratin type II cytoskeletal 1	1846.53	3417390	2324293	Pass2	PEP_FRAG_2	Carbamidomethyl+C(4)	1765.73	FSSCGGGGGSFGAGGGFGSR	6	48.99	b13y5y9y11y15y17	43.5743	95342	2	2.2123
spindle 3	P04264	K2C1_HUMAN Keratin type II cytoskeletal 1	1846.53	3417390	2324293	Pass2	PEP_FRAG_2		2383.95	GGGGGGYGSGGSSYGSGGGSYGSGGGGGGGR	4	14.6	b6b19y3y17	27.504	51314	2	1.6386
spindle 3	P04264	K2C1_HUMAN Keratin type II cytoskeletal 1	1846.53	3417390	2324293	Pass2	PEP_FRAG_2		602.351	VDQLK	1	13.65	b4	31.8933	3271	1	1.9252
spindle 3	P04264	K2C1_HUMAN Keratin type II cytoskeletal 1	1846.53	3417390	2324293	Pass2	MISSING_CLEAVAGE		1340.67	SKAEAESLYQSK	22	190.64	b3°b3b4°b4b5b6b9b10y3y4y5y6°y6y7°y7*y7y8°y8y9°y9y10°y10	27.361	271662	2.05	-3.46
spindle 3	P04264	K2C1_HUMAN Keratin type II cytoskeletal 1	1846.53	3417390	2324293	Pass2	MISSING_CLEAVAGE		1638.86	SLNNQFASFIDKVR	11	130.24	b10y3y4y5y6y7y8y9y10y12*y12	67.4639	61241	2.47	3.5753
spindle 3	P04264	K2C1_HUMAN Keratin type II cytoskeletal 1	1846.53	3417390	2324293	Pass2	MISSING_CLEAVAGE		2021.99	SSGGSSSVRFVSTTYSGVTR	4	24.52	y5°y5y6y11	74.3288	5714	2	5.9768
spindle 3	P04264	K2C1_HUMAN Keratin type II cytoskeletal 1	1846.53	3417390	2324293	Pass2	MISSING_CLEAVAGE		985.579	EDLARLLR	3	34.26	b4b5y3	42.7755	5616	1.81	2.2294
spindle 3	P04264	K2C1_HUMAN Keratin type II cytoskeletal 1	1846.53	3417390	2324293	Pass2	MISSING_CLEAVAGE		2286.12	AEAESLYQSKYEELQITAGR	4	20.92	b4b12y3y12	68.1386	3462	2.88	-1.6019
spindle 3	P04264	K2C1_HUMAN Keratin type II cytoskeletal 1	1846.53	3417390	2324293	Pass2	MISSING_CLEAVAGE		1066.52	YEDEINKR	4	55.69	y3y5y6y7	21.5301	2425	2.08	6.4096
spindle 3	P04264	K2C1_HUMAN Keratin type II cytoskeletal 1	1846.53	3417390	2324293	Pass2	VAR_MOD	Deamidation+Q()	1476.77	FLEQQNQVLQTK	4	33.64	b4b11y4y6	43.0455	3138	2	4.7943
spindle 3	P04264	K2C1_HUMAN Keratin type II cytoskeletal 1	1846.53	3417390	2324293	Pass2	IN_SOURCE		1178.64	AENEFVTIKK	0	2.57		37.3613	20959	2	0.2071
spindle 3	P04264	K2C1_HUMAN Keratin type II cytoskeletal 1	1846.53	3417390	2324293	Pass2	IN_SOURCE		1292.68	NAENEFVTIKK	0	2.57		37.3585	13123	2.05	-1.322
spindle 3	P04264	K2C1_HUMAN Keratin type II cytoskeletal 1	1846.53	3417390	2324293	Pass2	IN_SOURCE		925.462	AESLYQSK	1	8.49	b3	29.2564	6227	1.34	12.2009
spindle 3	P04264	K2C1_HUMAN Keratin type II cytoskeletal 1	1846.53	3417390	2324293	Pass2	IN_SOURCE		932.468	LLEGEESR	0	1.47		32.2757	3114	1.71	1.5055
spindle 3	P04264	K2C1_HUMAN Keratin type II cytoskeletal 1	1846.53	3417390	2324293	Pass2	IN_SOURCE		1050.55	AENEFVTIK	1	8.07	b8	44.8678	1985	1.32	-7.7852
spindle 3	P04264	K2C1_HUMAN Keratin type II cytoskeletal 1	1846.53	3417390	2324293	Pass2	IN_SOURCE		854.425	ESLYQSK	0	1.84		29.2554	1828	1	1.1429
spindle 3	P04264	K2C1_HUMAN Keratin type II cytoskeletal 1	1846.53	3417390	2324293	Pass2	IN_SOURCE		1117.58	QISNLQQSIS	0	3.67		46.617	1813	1.91	1.2015
spindle 3	P04264	K2C1_HUMAN Keratin type II cytoskeletal 1	1846.53	3417390	2324293	Pass2	NEUTRAL_LOSS-NH3		1376.7	TNAENEFVTIKK	0	2.57		37.3634	15426	2.97	-8.1575
spindle 3	P04264	K2C1_HUMAN Keratin type II cytoskeletal 1	1846.53	3417390	2324293	Pass2	NEUTRAL_LOSS-H20		1015.5	TLLEGEESR	0	1.47		32.2916	3220	2	4.5078
spindle 3	P04264	K2C1_HUMAN Keratin type II cytoskeletal 1	1846.53	3417390	2324293	Pass2	NEUTRAL_LOSS-H20		1284.7	SLDLDSIIAEVK	0	2.57		75.5118	2152	2	3.8958
spindle 3	P04264	K2C1_HUMAN Keratin type II cytoskeletal 1	1846.53	3417390	2324293	Pass2	NEUTRAL_LOSS-NH3		928.469	GENALKDAK	0	1.47		20.7075	1572	2	5.9164
spindle 1	P04350	TBB4_HUMAN Tubulin beta-4 chain	159.65	29947	26490	Pass1	PEP_FRAG_1		1696.83	NSSYFVEWIPNNVK	6	33.47	b9y1y5y8y10y14	68.1387	12673	2.02	2.374
spindle 1	P04350	TBB4_HUMAN Tubulin beta-4 chain	159.65	29947	26490	Pass1	PEP_FRAG_1		1039.59	YLTVAAVFR	6	56.68	b9y4y5y6y7y9	63.6667	11323	1.82	-3.1704
spindle 1	P04350	TBB4_HUMAN Tubulin beta-4 chain	159.65	29947	26490	Pass1	PEP_FRAG_1	Carbamidomethyl+C(4)	1028.52	TAVCDIPPR	7	32.08	b1b7°b7b8y6°y6y9	19.5183	2148	2	-9.9696
spindle 1	P04350	TBB4_HUMAN Tubulin beta-4 chain	159.65	29947	26490	Pass2	PEP_FRAG_2		1841.95	MAATFIGNSTAIQELFK	3	17.5	b12y8y10	46.8026	1877	3	-4.3077
spindle 1	P04350	TBB4_HUMAN Tubulin beta-4 chain	159.65	29947	26490	Pass2	MISSING_CLEAVAGE		2340.17	LHFFMPGFAPLTSRGSQQYR	3	15.4	b3b5y5	68.9711	1926	2	7.1985
spindle 2	P04350	TBB4_HUMAN Tubulin beta-4 chain	175.85	32562	24409	Pass1	PEP_FRAG_1		1696.83	NSSYFVEWIPNNVK	5	40.36	y5y6y8y10y14	68.6916	16713	2.03	0.6475
spindle 2	P04350	TBB4_HUMAN Tubulin beta-4 chain	175.85	32562	24409	Pass1	PEP_FRAG_1		1039.59	YLTVAAVFR	7	70.06	b2b4b6y3y5y7y9	64.3436	11189	1.82	2.9355
spindle 2	P04350	TBB4_HUMAN Tubulin beta-4 chain	175.85	32562	24409	Pass2	PEP_FRAG_2		1829.88	INVYYNEATGGNYVPR	3	35.6	b11b12b13	56.7072	2593	2	0.6671
spindle 2	P04350	TBB4_HUMAN Tubulin beta-4 chain	175.85	32562	24409	Pass2	MISSING_CLEAVAGE		1385.7	RISEQFTAMFR	3	25.55	b4y3y5	24.8239	2067	2.12	-10.4831
spindle 3	P04350	TBB4_HUMAN Tubulin beta-4 chain	190.15	29059	30451	Pass1	PEP_FRAG_1		1696.83	NSSYFVEWIPNNVK	7	40.84	b9b13y5*y5y6y8y14	68.8606	12318	2	5.3955
spindle 3	P04350	TBB4_HUMAN Tubulin beta-4 chain	190.15	29059	30451	Pass1	PEP_FRAG_1		1039.59	YLTVAAVFR	7	63.69	b6b9y4y5y6y7y9	64.5154	9676	1.85	-4.3446
spindle 3	P04350	TBB4_HUMAN Tubulin beta-4 chain	190.15	29059	30451	Pass1	PEP_FRAG_1		1691.87	ALTVPELTQQMFDAK	5	27.14	b3b13y11y13y15	72.7569	3137	2	1.443
spindle 3	P04350	TBB4_HUMAN Tubulin beta-4 chain	190.15	29059	30451	Pass1	PEP_FRAG_1		1385.7	ISEQFTAMFRR	7	32.36	b4*b4b5b7*b7y1y11	60.5591	2333	2	-10.395
spindle 3	P04350	TBB4_HUMAN Tubulin beta-4 chain	190.15	29059	30451	Pass2	VAR_MOD	Oxidation+M(6)	1408.66	EVDEQMLSVQSK	3	23.3	b3b9y10	22.6411	1595	2	3.2063
spindle 1	P04406	G3P_HUMAN Glyceraldehyde-3-phosphate dehydrogenase	277.69	195053	129519	Pass1	PEP_FRAG_1		1411.79	GALQNIIPASTGAAK	20	176.19	b3b4b6*b6b7*b7b14y3y6y7y8°y8y9y10y11y12*y12y13°y13y15	50.2542	114642	1.98	-3.718
spindle 1	P04406	G3P_HUMAN Glyceraldehyde-3-phosphate dehydrogenase	277.69	195053	129519	Pass1	PEP_FRAG_1		1763.8	LISWYDNEFGYSNR	8	42.36	b2b6b8y1y5y10y12y14	64.0954	24704	1.98	-0.1384
spindle 1	P04406	G3P_HUMAN Glyceraldehyde-3-phosphate dehydrogenase	277.69	195053	129519	Pass1	PEP_FRAG_1	Carbamidomethyl+C(13)	1530.79	VPTANVSVVDLTCR	4	20.62	b5b12y11y14	51.3017	17739	2	-5.1833
spindle 1	P04406	G3P_HUMAN Glyceraldehyde-3-phosphate dehydrogenase	277.69	195053	129519	Pass1	PEP_FRAG_1		1613.9	LVINGNPITIFQER	4	20.62	b7y3y8y14	71.0058	10059	2	-0.3782
spindle 1	P04406	G3P_HUMAN Glyceraldehyde-3-phosphate dehydrogenase	277.69	195053	129519	Pass1	PEP_FRAG_1		1065.59	AGAHLQGGAKR	4	28.8	b5y5y6y11	18.5466	4993	2.22	0.5728
spindle 1	P04406	G3P_HUMAN Glyceraldehyde-3-phosphate dehydrogenase	277.69	195053	129519	Pass2	PEP_FRAG_2	Carbamidomethyl+C(7);Carbamidomethyl+C(11)	1833.92	IISNASCTTNCLAPLAK	10	77.76	b5b12b13*b13y4y5y11y12y13*y13	45.6768	16932	2	-1.065
spindle 1	P04406	G3P_HUMAN Glyceraldehyde-3-phosphate dehydrogenase	277.69	195053	129519	Pass2	PEP_FRAG_2		2213.11	VIISAPSADAPMFVMGVNHEK	4	26.28	b12y6y7y10	48.0437	5984	2.73	-18.7537
spindle 2	P04406	G3P_HUMAN Glyceraldehyde-3-phosphate dehydrogenase	362.14	280053	134842	Pass1	PEP_FRAG_1		1411.79	GALQNIIPASTGAAK	18	166.44	b3b4b5*b5b6*b6b7*b7y4y5y6y8y10y11y12*y12y13y15	51.0365	120263	1.98	0.3459
spindle 2	P04406	G3P_HUMAN Glyceraldehyde-3-phosphate dehydrogenase	362.14	280053	134842	Pass1	PEP_FRAG_1		1763.8	LISWYDNEFGYSNR	8	50.56	b2b4°b4y3y5y10y12y14	64.7201	30314	1.98	6.5748
spindle 2	P04406	G3P_HUMAN Glyceraldehyde-3-phosphate dehydrogenase	362.14	280053	134842	Pass1	PEP_FRAG_1	Carbamidomethyl+C(13)	1530.79	VPTANVSVVDLTCR	8	65.29	b5b6b10y3y4y8y12y14	52.0645	18720	2	-0.5582
spindle 2	P04406	G3P_HUMAN Glyceraldehyde-3-phosphate dehydrogenase	362.14	280053	134842	Pass1	PEP_FRAG_1		909.49	AGAHLQGGAK	7	60.42	b2b4y5y6y7y8y10	18.3907	6208	2	-1.6777
spindle 2	P04406	G3P_HUMAN Glyceraldehyde-3-phosphate dehydrogenase	362.14	280053	134842	Pass1	PEP_FRAG_1		1065.59	AGAHLQGGAKR	4	28.56	b7y6y7y11	18.6763	4234	2.21	-1.9475
spindle 2	P04406	G3P_HUMAN Glyceraldehyde-3-phosphate dehydrogenase	362.14	280053	134842	Pass2	PEP_FRAG_2	Carbamidomethyl+C(7);Carbamidomethyl+C(11)	1833.92	IISNASCTTNCLAPLAK	6	24.41	b13*b13b15y4y13*y13	46.4257	19311	2	0.5991
spindle 2	P04406	G3P_HUMAN Glyceraldehyde-3-phosphate dehydrogenase	362.14	280053	134842	Pass2	PEP_FRAG_2		1613.9	LVINGNPITIFQER	3	20.4	b13y5y12	71.483	9226	2	3.2524
spindle 2	P04406	G3P_HUMAN Glyceraldehyde-3-phosphate dehydrogenase	362.14	280053	134842	Pass2	PEP_FRAG_2		829.441	QASEGPLK	3	37.48	b3y4y7	23.5456	3214	1.5	14.2021
spindle 2	P04406	G3P_HUMAN Glyceraldehyde-3-phosphate dehydrogenase	362.14	280053	134842	Pass2	VAR_MOD	Oxidation+M(12)	2229.1	VIISAPSADAPMFVMGVNHEK	4	23.14	b9°b9y9y10	32.3383	67014	3.11	-1.7524
spindle 2	P04406	G3P_HUMAN Glyceraldehyde-3-phosphate dehydrogenase	362.14	280053	134842	Pass2	VAR_MOD	Carbamidomethyl+C(7);Carbamidomethyl+C(11);Deamidation+N(4)	1834.9	IISNASCTTNCLAPLAK	6	31.4	b5°b5b6y8*y8y12	75.157	1549	2	2.528
spindle 3	P04406	G3P_HUMAN Glyceraldehyde-3-phosphate dehydrogenase	342.74	257084	163716	Pass1	PEP_FRAG_1		1411.79	GALQNIIPASTGAAK	15	112.16	b3b4b6*b6b7*b7y2y4y5y8°y8y10y11y13y15	51.0626	124921	1.98	0.5188
spindle 3	P04406	G3P_HUMAN Glyceraldehyde-3-phosphate dehydrogenase	342.74	257084	163716	Pass1	PEP_FRAG_1		2041.11	LVINGNPITIFQERDPSK	15	82.61	b1b2b3y1y2y3y5°y5y10°y10y12y14y15y16y18	66.6136	31571	2.78	-11.722
spindle 3	P04406	G3P_HUMAN Glyceraldehyde-3-phosphate dehydrogenase	342.74	257084	163716	Pass1	PEP_FRAG_1		1763.8	LISWYDNEFGYSNR	6	32.91	b1b4y5y10y12y14	64.8892	25271	1.98	2.7683
spindle 3	P04406	G3P_HUMAN Glyceraldehyde-3-phosphate dehydrogenase	342.74	257084	163716	Pass1	PEP_FRAG_1	Carbamidomethyl+C(13)	1530.79	VPTANVSVVDLTCR	8	62.64	b5y6°y6y8y10y11y13y14	52.0745	17522	2	-1.1164
spindle 3	P04406	G3P_HUMAN Glyceraldehyde-3-phosphate dehydrogenase	342.74	257084	163716	Pass1	PEP_FRAG_1		2213.11	VIISAPSADAPMFVMGVNHEK	5	21.21	y1y8y14y16y21	65.0398	10925	2.83	-12.6863
spindle 3	P04406	G3P_HUMAN Glyceraldehyde-3-phosphate dehydrogenase	342.74	257084	163716	Pass1	PEP_FRAG_1		909.49	AGAHLQGGAK	5	29.77	b8y1y5y6y10	18.5985	9520	2	0.3355
spindle 3	P04406	G3P_HUMAN Glyceraldehyde-3-phosphate dehydrogenase	342.74	257084	163716	Pass1	PEP_FRAG_1		1065.59	AGAHLQGGAKR	5	42.99	b5y5y6y7y11	18.8701	5108	2.25	3.3221
spindle 3	P04406	G3P_HUMAN Glyceraldehyde-3-phosphate dehydrogenase	342.74	257084	163716	Pass2	PEP_FRAG_2	Carbamidomethyl+C(7);Carbamidomethyl+C(11)	1833.92	IISNASCTTNCLAPLAK	3	17.15	b12y4y12	46.4577	18797	2	1.7972
spindle 3	P04406	G3P_HUMAN Glyceraldehyde-3-phosphate dehydrogenase	342.74	257084	163716	Pass2	PEP_FRAG_2		1613.9	LVINGNPITIFQER	4	32.12	b6y5y6y8	71.6973	13449	2	0.832
spindle 1	P04439	1A03_HUMAN HLA class I histocompatibility antigen	92.31	32057	12825	Pass1	PEP_FRAG_1		1427.73	WAAVVVPSGEEQR	7	63.18	b3b4b5y8y9y12y13	46.3651	17929	1.98	1.368
spindle 1	P04439	1A03_HUMAN HLA class I histocompatibility antigen	92.31	32057	12825	Pass2	PEP_FRAG_2		1629.83	FIAVGYVDDTQFVR	6	44.95	b3y5*y5y9y11y12	62.5779	8605	2	2.2469
spindle 1	P04439	1A03_HUMAN HLA class I histocompatibility antigen	92.31	32057	12825	Pass2	PEP_FRAG_2	Carbamidomethyl+C(7)	1482.7	AYLDGTCVEWLR	3	23.71	b5y7y10	54.7655	2363	2	-3.1285
spindle 1	P04439	1A03_HUMAN HLA class I histocompatibility antigen	92.31	32057	12825	Pass2	MISSING_CLEAVAGE		1467.73	KWEAAHEAEQLR	4	23.71	b7b11°b11y6	50.1327	3160	2	1.5802
spindle 3	P04839	CY24B_HUMAN Cytochrome b-245 heavy chain	114.05	27199	9913	Pass1	PEP_FRAG_1		1124.58	TIASQHPNTR	6	63.09	b4y4y5y7y8y10	20.2247	5820	2.09	-0.5427
spindle 3	P04839	CY24B_HUMAN Cytochrome b-245 heavy chain	114.05	27199	9913	Pass1	PEP_FRAG_1		1351.68	GVHFIFNKENF	6	19.5	b2b7*y1y6°y6y9	75.3897	2134	2	-2.9802
spindle 3	P04839	CY24B_HUMAN Cytochrome b-245 heavy chain	114.05	27199	9913	Pass2	PEP_FRAG_2		682.356	SVWYK	1	13.65	y3	46.142	4042	1	-4.3829
spindle 3	P04839	CY24B_HUMAN Cytochrome b-245 heavy chain	114.05	27199	9913	Pass2	PEP_FRAG_2		759.415	NLTFHK	2	30.67	b3b5	25.7735	3970	1.13	-2.4915
spindle 3	P04839	CY24B_HUMAN Cytochrome b-245 heavy chain	114.05	27199	9913	Pass2	MISSING_CLEAVAGE		1895.94	QKTLYGRPNWDNEFK	4	27.14	b6b9y10y12	68.9	2144	2	-11.8469
spindle 3	P04839	CY24B_HUMAN Cytochrome b-245 heavy chain	114.05	27199	9913	Pass2	VAR_MOD	Carbamidomethyl+C(5);Carbamidomethyl+C(10);Carbamidomethyl+C(18);Oxidation+M(11)	2249.11	APAACLNFNCMLILLPVCR	3	15.7	b4b11y5	61.7884	9089	2	-8.9011
spindle 2	P04843	RIB1_HUMAN Dolichyl-diphosphooligosaccharide--protein glycosyltransferase 67 kDa subunit precursor	89.04	44873	17940	Pass1	PEP_FRAG_1		1659.9	ATSFLLALEPELEAR	4	19.21	b9y7y9y15	79.7438	3708	2	0.6619
spindle 2	P04843	RIB1_HUMAN Dolichyl-diphosphooligosaccharide--protein glycosyltransferase 67 kDa subunit precursor	89.04	44873	17940	Pass1	PEP_FRAG_1		1435.71	NIEIDSPYEISR	4	23.48	b7y6y9y12	51.1566	3289	2.08	10.2029
spindle 2	P04843	RIB1_HUMAN Dolichyl-diphosphooligosaccharide--protein glycosyltransferase 67 kDa subunit precursor	89.04	44873	17940	Pass2	PEP_FRAG_2		517.334	LISGK	1	13.72	b4	51.537	6616	1	-11.562
spindle 2	P04843	RIB1_HUMAN Dolichyl-diphosphooligosaccharide--protein glycosyltransferase 67 kDa subunit precursor	89.04	44873	17940	Pass2	PEP_FRAG_2		1270.6	DVPAYSQDTFK	7	40.07	b3°b3b4°b4y3y10*y10	31.2471	3589	2	1.1529
spindle 2	P04843	RIB1_HUMAN Dolichyl-diphosphooligosaccharide--protein glycosyltransferase 67 kDa subunit precursor	89.04	44873	17940	Pass2	PEP_FRAG_2		2223.05	QFVVFEGNHYFYSPYPTK	3	16.53	b6y4y12	52.5102	1879	3	10.1036
spindle 2	P04843	RIB1_HUMAN Dolichyl-diphosphooligosaccharide--protein glycosyltransferase 67 kDa subunit precursor	89.04	44873	17940	Pass2	MISSING_CLEAVAGE		1842.97	SFKTILPAAAQDVYYR	3	18.19	b3y6y12	57.8873	10704	2.58	-6.9547
spindle 2	P04843	RIB1_HUMAN Dolichyl-diphosphooligosaccharide--protein glycosyltransferase 67 kDa subunit precursor	89.04	44873	17940	Pass2	MISSING_CLEAVAGE		1784.86	YDYQRQPDSGISSIR	4	19.21	b5°b5b7y3	52.1289	7751	2	-7.6599
spindle 2	P04843	RIB1_HUMAN Dolichyl-diphosphooligosaccharide--protein glycosyltransferase 67 kDa subunit precursor	89.04	44873	17940	Pass2	MISSING_CLEAVAGE		1949.97	LGNPTRSEDLLDYGPFR	7	45.25	b8°b8b11y3y5y6y10	63.5911	5127	2.57	8.4511
spindle 2	P04843	RIB1_HUMAN Dolichyl-diphosphooligosaccharide--protein glycosyltransferase 67 kDa subunit precursor	89.04	44873	17940	Pass2	MISSING_CLEAVAGE		988.488	DPAAEARMK	4	46.79	b6b7y4y6	26.4724	2210	1.66	4.3222
spindle 1	P04908	H2A1B_HUMAN Histone H2A type 1-B	127.1	63173	37812	Pass1	PEP_FRAG_1		944.531	AGLQFPVGR	11	105.92	b2b3b5b7y1y2y3y5y6y8y9	49.2515	45917	1.83	-3.7479
spindle 1	P04908	H2A1B_HUMAN Histone H2A type 1-B	127.1	63173	37812	Pass1	PEP_FRAG_1		1931.17	VTIAQGGVLPNIQAVLLPK	4	27.55	b3y10y11y14	80.191	17256	2.05	1.1378
spindle 1	P05386	RLA1_HUMAN 60S acidic ribosomal protein P1	26.75	5230	5014	Pass1	PEP_FRAG_1	Carbamidomethyl+C(12)	3808.93	ALANVNIGSLICNVGAGGPAPAAGAAPAGGPAPSTAAAPAEEK	7	25.17	b7b13y4y5y8y17y43	68.7522	5230	3.4	-6.9225
spindle 2	P05388	RLA0_HUMAN 60S acidic ribosomal protein P0	60.77	9819	3692	Pass1	PEP_FRAG_1		1428.83	GTIEILSDVQLIK	6	48.28	b5b6y4y7y8y13	72.6186	5454	2	-3.7591
spindle 2	P05388	RLA0_HUMAN 60S acidic ribosomal protein P0	60.77	9819	3692	Pass2	PEP_FRAG_2		1313.71	TSFFQALGITTK	6	23.48	b3°b3b9*b9y8*y8	74.0104	4365	2	-2.4159
spindle 1	P05534	1A24_HUMAN HLA class I histocompatibility antigen	94.08	22124	10625	Pass1	PEP_FRAG_1		1427.73	WAAVVVPSGEEQR	7	63.18	b3b4b5y8y9y12y13	46.3651	17929	1.98	1.368
spindle 1	P05534	1A24_HUMAN HLA class I histocompatibility antigen	94.08	22124	10625	Pass2	VAR_MOD	Carbamidomethyl+C(7);Phosphoryl STY()	1589.7	AYLEGTCVDGLRR	4	43.33	y5y6y8y11	34.8921	4195	2	-11.6718
spindle 1	P05787	K2C8_HUMAN Keratin type II cytoskeletal 8	252.5	162492	140474	Pass1	PEP_FRAG_1		1066.52	YEDEINKR	6	37.74	b2b3b6b8y6y8	22.3576	54146	2.02	-4.6927
spindle 1	P05787	K2C8_HUMAN Keratin type II cytoskeletal 8	252.5	162492	140474	Pass1	PEP_FRAG_1		932.468	LLEGEESR	6	56.33	y2y3y5y6y7y8	25.5343	38760	1.66	-1.7673
spindle 1	P05787	K2C8_HUMAN Keratin type II cytoskeletal 8	252.5	162492	140474	Pass1	PEP_FRAG_1		906.468	FLEQQNK	14	83.61	b1b2b3°b3b4°b4b5y4*y4y5y6°y6*y6y7	25.2434	36899	1.65	-4.04
spindle 1	P05787	K2C8_HUMAN Keratin type II cytoskeletal 8	252.5	162492	140474	Pass1	PEP_FRAG_1		1079.51	AQYEDIANR	5	47.65	b3b4b7y7y9	27.6655	2870	1.93	-5.0886
spindle 1	P05787	K2C8_HUMAN Keratin type II cytoskeletal 8	252.5	162492	140474	Pass1	PEP_FRAG_1		1137.58	YEELQSLAGK	3	30.21	b7b8y8	37.3017	2065	1	-11.6965
spindle 1	P05787	K2C8_HUMAN Keratin type II cytoskeletal 8	252.5	162492	140474	Pass2	PEP_FRAG_2		1079.54	QLYEEEIR	4	34.73	b4b5y7°y7	19.1474	5323	2.19	1.9223
spindle 1	P05787	K2C8_HUMAN Keratin type II cytoskeletal 8	252.5	162492	140474	Pass2	MISSING_CLEAVAGE		2175.99	TARSNMDNMFESYINNLR	3	16.71	b4y6y9	43.6372	10838	2	6.1709
spindle 1	P05787	K2C8_HUMAN Keratin type II cytoskeletal 8	252.5	162492	140474	Pass2	VAR_MOD	Deamidation+Q(6)	1476.68	LESGMQNMSIHTK	6	34.3	b10y6°y6y7°y7y10	23.3519	11591	2.27	1.6533
spindle 2	P05787	K2C8_HUMAN Keratin type II cytoskeletal 8	158.95	59591	79333	Pass1	PEP_FRAG_1		906.468	FLEQQNK	8	69.33	b2b4°b4b5y4y5y6y7	25.5248	48599	1.64	-2.9626
spindle 2	P05787	K2C8_HUMAN Keratin type II cytoskeletal 8	158.95	59591	79333	Pass1	PEP_FRAG_1		1045.55	QLETLGQEK	10	39.6	b1b9*b9y1y6y7°y7*y7y8y9	37.0365	5371	1.81	2.802
spindle 2	P05787	K2C8_HUMAN Keratin type II cytoskeletal 8	158.95	59591	79333	Pass2	PEP_FRAG_2		1079.51	AQYEDIANR	8	77.76	b3b4*b4b5*b5b6b7y7	28.0477	3578	1.92	-3.9578
spindle 2	P05787	K2C8_HUMAN Keratin type II cytoskeletal 8	158.95	59591	79333	Pass2	PEP_FRAG_2		1277.71	LALDIEIATYR	3	37.31	y4y8y10	65.2228	2043	2	-13.9486
spindle 3	P05787	K2C8_HUMAN Keratin type II cytoskeletal 8	151.86	110933	101788	Pass1	PEP_FRAG_1		1066.52	YEDEINKR	8	50.92	b2b3y1y4y5y6y8*y8	22.8015	53370	2.03	-1.6024
spindle 3	P05787	K2C8_HUMAN Keratin type II cytoskeletal 8	151.86	110933	101788	Pass1	PEP_FRAG_1		906.468	FLEQQNK	9	41.68	b1b2b4°b4y4*y4y6*y6y7	25.7709	41006	1.64	-3.232
spindle 3	P05787	K2C8_HUMAN Keratin type II cytoskeletal 8	151.86	110933	101788	Pass2	PEP_FRAG_2		1045.55	QLETLGQEK	6	39.4	y5°y5y6y7°y7*y7	37.2472	4641	1.79	3.9696
spindle 3	P05787	K2C8_HUMAN Keratin type II cytoskeletal 8	151.86	110933	101788	Pass2	PEP_FRAG_2		1129.62	LSELEAALQR	3	28.01	b4b6y8	28.9185	4329	2	7.4564
spindle 3	P05787	K2C8_HUMAN Keratin type II cytoskeletal 8	151.86	110933	101788	Pass2	PEP_FRAG_2		1079.51	AQYEDIANR	7	66.7	b3*b3b4*b4b6b7y7	28.3039	3623	1.85	-7.4632
spindle 3	P05787	K2C8_HUMAN Keratin type II cytoskeletal 8	151.86	110933	101788	Pass2	PEP_FRAG_2		1475.7	LESGMQNMSIHTK	3	21.63	b3b11y3	47.1494	2373	2	10.34
spindle 3	P05787	K2C8_HUMAN Keratin type II cytoskeletal 8	151.86	110933	101788	Pass2	PEP_FRAG_2		1792.88	LEAELGNMQGLVEDFK	3	18.04	b4b8y5	52.8033	1591	2	-11.9151
spindle 1	P06396	GELS_HUMAN Gelsolin precursor	508.39	397604	216734	Pass1	PEP_FRAG_1		1319.7	AGALNSNDAFVLK	11	48.11	b2b3y1y2y4y5y7y9°y9*y9y13	51.0402	62827	1.97	-2.1275
spindle 1	P06396	GELS_HUMAN Gelsolin precursor	508.39	397604	216734	Pass1	PEP_FRAG_1		1829.96	QTQVSVLPEGGETPLFK	6	29.18	b7b17y10y11y13y17	61.2633	60000	2.01	1.9345
spindle 1	P06396	GELS_HUMAN Gelsolin precursor	508.39	397604	216734	Pass1	PEP_FRAG_1		1275.72	HVVPNEVVVQR	11	98.86	b1b2b3b8b9y3y4y8y9y10y11	32.4257	39482	2.02	-1.2439
spindle 1	P06396	GELS_HUMAN Gelsolin precursor	508.39	397604	216734	Pass1	PEP_FRAG_1		2272.09	AQPVQVAEGSEPDGFWEALGGK	13	92.39	b6*b6b11y3y6y7y8y10°y10y11y12°y12y14	69.448	38296	2.2	2.5789
spindle 1	P06396	GELS_HUMAN Gelsolin precursor	508.39	397604	216734	Pass1	PEP_FRAG_1		1837.9	TPSAAYLWVGTGASEAEK	10	70.03	b1b6b7b9b16b18y9y11y12y13	57.5803	27435	2.01	1.9261
spindle 1	P06396	GELS_HUMAN Gelsolin precursor	508.39	397604	216734	Pass1	PEP_FRAG_1		887.495	TGAQELLR	9	70.15	b1y3y4°y4y5*y5y6y7y8	35.0696	22842	1.68	-2.6134
spindle 1	P06396	GELS_HUMAN Gelsolin precursor	508.39	397604	216734	Pass1	PEP_FRAG_1		1722.84	EVQGFESATFLGYFK	7	68.66	y5y6y8y9y10y12y15	76.1681	22029	2	-0.7085
spindle 1	P06396	GELS_HUMAN Gelsolin precursor	508.39	397604	216734	Pass1	PEP_FRAG_1		882.457	TASDFITK	6	42.51	b2y2y5y6y7y8	32.7193	13124	1.57	-3.8732
spindle 1	P06396	GELS_HUMAN Gelsolin precursor	508.39	397604	216734	Pass1	PEP_FRAG_1		2463.22	VSNGAGTMSVSLVADENPFAQGALK	6	28.97	b11b13*b13y9y10y12	69.4706	2553	2.32	-0.892
spindle 1	P06396	GELS_HUMAN Gelsolin precursor	508.39	397604	216734	Pass2	PEP_FRAG_2		755.466	AVEVLPK	7	83.61	b3b4°b4b5y4y5y6	33.8057	16892	1.12	17.1278
spindle 1	P06396	GELS_HUMAN Gelsolin precursor	508.39	397604	216734	Pass2	PEP_FRAG_2	Carbamidomethyl+C(4)	839.408	LFACSNK	3	39.15	b5y5y6	27.349	4789	1.45	16.0694
spindle 1	P06396	GELS_HUMAN Gelsolin precursor	508.39	397604	216734	Pass2	PEP_FRAG_2		692.413	IFVWK	1	13.82	y4	52.7712	3456	1.11	5.9059
spindle 1	P06396	GELS_HUMAN Gelsolin precursor	508.39	397604	216734	Pass2	MISSING_CLEAVAGE		1665.78	DSQEEEKTEALTSAK	3	25.44	b11y6y7	28.0637	38631	2.28	-0.4397
spindle 1	P06396	GELS_HUMAN Gelsolin precursor	508.39	397604	216734	Pass2	MISSING_CLEAVAGE		913.583	RTPITVVK	3	42.51	b4b6b7	28.5443	33579	1.99	-4.877
spindle 1	P06396	GELS_HUMAN Gelsolin precursor	508.39	397604	216734	Pass2	MISSING_CLEAVAGE		850.478	KGGVASGFK	4	32.08	b6°b6y5y8	24.2772	6976	1.95	-1.7224
spindle 1	P06396	GELS_HUMAN Gelsolin precursor	508.39	397604	216734	Pass2	MISSING_CLEAVAGE		1556.79	AATASRGASQAGAPQGR	4	26.15	y9y10°y10y12	47.6008	2976	2.25	0.3921
spindle 1	P06396	GELS_HUMAN Gelsolin precursor	508.39	397604	216734	Pass2	VAR_MOD	Deamidation+N(7)	2080.05	VPEARPNSMVVEHPEFLK	5	35.07	b8b10y6y7y12	68.4648	1717	2.81	3.1691
spindle 2	P06396	GELS_HUMAN Gelsolin precursor	551.57	393719	215450	Pass1	PEP_FRAG_1		1319.7	AGALNSNDAFVLK	15	127.1	b2b3b4b5b11y2y3y4y5y7y9*y9y12°y12y13	51.8194	82747	1.97	-1.2025
spindle 2	P06396	GELS_HUMAN Gelsolin precursor	551.57	393719	215450	Pass1	PEP_FRAG_1		1275.72	HVVPNEVVVQR	7	55.22	b2b3y4y8y9y10y11	32.9883	53677	2.03	2.1051
spindle 2	P06396	GELS_HUMAN Gelsolin precursor	551.57	393719	215450	Pass1	PEP_FRAG_1		1829.96	QTQVSVLPEGGETPLFK	12	76.5	b7*b7b13b17y2y4y7y10y11y12y13y17	61.8846	53534	2	-0.9339
spindle 2	P06396	GELS_HUMAN Gelsolin precursor	551.57	393719	215450	Pass1	PEP_FRAG_1		2272.09	AQPVQVAEGSEPDGFWEALGGK	9	45.23	b2b5*b5b6b11b13y5y11y14	69.9626	40808	2.19	3.8683
spindle 2	P06396	GELS_HUMAN Gelsolin precursor	551.57	393719	215450	Pass1	PEP_FRAG_1		1837.9	TPSAAYLWVGTGASEAEK	8	44.44	b1b9°b9b15b16y9y11y14	58.2896	34295	2.02	-1.9261
spindle 2	P06396	GELS_HUMAN Gelsolin precursor	551.57	393719	215450	Pass1	PEP_FRAG_1		887.495	TGAQELLR	8	69.7	y3y4°y4y5*y5y6y7y8	35.6394	24906	1.67	-6.1207
spindle 2	P06396	GELS_HUMAN Gelsolin precursor	551.57	393719	215450	Pass1	PEP_FRAG_1		1722.84	EVQGFESATFLGYFK	11	92.6	b2b11y1y4y5y6y7y8y9y12y15	76.6478	20943	2	-2.409
spindle 2	P06396	GELS_HUMAN Gelsolin precursor	551.57	393719	215450	Pass1	PEP_FRAG_1		882.457	TASDFITK	7	42.25	b2y2y3y6y7°y7y8	33.2261	12383	1.58	-1.0375
spindle 2	P06396	GELS_HUMAN Gelsolin precursor	551.57	393719	215450	Pass2	MISSING_CLEAVAGE		1665.78	DSQEEEKTEALTSAK	4	31.02	b12y7y12y13	28.483	38715	2.3	1.6855
spindle 2	P06396	GELS_HUMAN Gelsolin precursor	551.57	393719	215450	Pass2	MISSING_CLEAVAGE		913.583	RTPITVVK	3	42.25	b4b6b7	28.9512	23916	1.99	-3.3404
spindle 2	P06396	GELS_HUMAN Gelsolin precursor	551.57	393719	215450	Pass2	VAR_MOD	Deamidation+Q(3)	2315.15	AVQHREVQGFESATFLGYFK	6	41.21	b3b7y3y11y15y17	58.5061	7795	2.76	-3.9018
spindle 3	P06396	GELS_HUMAN Gelsolin precursor	540.35	311341	215679	Pass1	PEP_FRAG_1		1319.7	AGALNSNDAFVLK	15	106.74	b2b3b4b5b12y1y2y3y5y7y9*y9y10*y10y13	51.8552	83465	1.97	-0.37
spindle 3	P06396	GELS_HUMAN Gelsolin precursor	540.35	311341	215679	Pass1	PEP_FRAG_1		1829.96	QTQVSVLPEGGETPLFK	12	85.02	b2b6°b6b7b13b17y10y11y12y13y14y17	61.9826	60078	2.01	2.268
spindle 3	P06396	GELS_HUMAN Gelsolin precursor	540.35	311341	215679	Pass1	PEP_FRAG_1		1275.72	HVVPNEVVVQR	8	73.3	b2b3y3y4y8y9y10y11	33.2748	43306	2.02	-2.1051
spindle 3	P06396	GELS_HUMAN Gelsolin precursor	540.35	311341	215679	Pass1	PEP_FRAG_1		2272.09	AQPVQVAEGSEPDGFWEALGGK	7	53.5	b11y3y5y7y11y14y15	70.1433	34664	2.19	4.513
spindle 3	P06396	GELS_HUMAN Gelsolin precursor	540.35	311341	215679	Pass1	PEP_FRAG_1		1837.9	TPSAAYLWVGTGASEAEK	10	64.7	b1b12°b12y1y5y7y9y11y12y14	58.3736	25906	2.04	1.594
spindle 3	P06396	GELS_HUMAN Gelsolin precursor	540.35	311341	215679	Pass1	PEP_FRAG_1		887.495	TGAQELLR	8	69.34	y2y3y4y5*y5y6y7y8	35.8648	23558	1.69	-2.8197
spindle 3	P06396	GELS_HUMAN Gelsolin precursor	540.35	311341	215679	Pass1	PEP_FRAG_1		882.457	TASDFITK	7	42.05	y1y2y3y6°y6y7y8	33.4772	19372	1.59	-1.7291
spindle 3	P06396	GELS_HUMAN Gelsolin precursor	540.35	311341	215679	Pass1	PEP_FRAG_1		1722.84	EVQGFESATFLGYFK	10	61.52	b2b5b6b11y4y9°y9y10y12y15	76.8964	14697	2	1.2754
spindle 3	P06396	GELS_HUMAN Gelsolin precursor	540.35	311341	215679	Pass2	PEP_FRAG_2		692.413	IFVWK	1	13.65	y4	53.6394	6295	1.12	10.4015
spindle 1	P06454	PTMA_HUMAN Prothymosin alpha	111.33	11861	10392	Pass1	PEP_FRAG_1		1565.64	AAEDDEDDDVDTKK	10	78.31	b2y1y3y4y5y9°y9y10y11y14	20.3855	7007	2.17	0.5458
spindle 1	P06454	PTMA_HUMAN Prothymosin alpha	111.33	11861	10392	Pass2	MISSING_CLEAVAGE		1259.62	KEVVEEAENGR	4	25.79	b7°b7b10y9	36.4221	3296	2	4.4579
spindle 1	P06454	PTMA_HUMAN Prothymosin alpha	111.33	11861	10392	Pass2	VAR_MOD	Phosphoryl STY(14)	1991.88	MSDAAVDTSSEITTKDLK	4	16.71	b12b15°b15y9	37.1907	1558	2	1.3482
spindle 2	P06454	PTMA_HUMAN Prothymosin alpha	86.93	12550	9590	Pass1	PEP_FRAG_1		1565.64	AAEDDEDDDVDTKK	7	44.54	b3y3y9°y9y10y12y14	20.5875	8262	2.13	1.9492
spindle 2	P06454	PTMA_HUMAN Prothymosin alpha	86.93	12550	9590	Pass2	MISSING_CLEAVAGE		1259.62	KEVVEEAENGR	4	37.06	b5b9y3y10	39.0454	1904	2	-1.3567
spindle 2	P06454	PTMA_HUMAN Prothymosin alpha	86.93	12550	9590	Pass2	IN_SOURCE		1423.57	EDDEDDDVDTKK	0	3.25		20.6486	2384	2	11.7477
spindle 3	P06576	ATPB_HUMAN ATP synthase subunit beta	138.37	44799	25956	Pass1	PEP_FRAG_1		1988.03	AIAELGIYPAVDPLDSTSR	5	24.85	b7y6°y6y10y12	69.6642	14511	2	5.8332
spindle 3	P06576	ATPB_HUMAN ATP synthase subunit beta	138.37	44799	25956	Pass1	PEP_FRAG_1		1650.92	LVLEVAQHLGESTVR	4	19.05	b4y5y7y15	56.6671	11041	2.4	-1.1091
spindle 3	P06576	ATPB_HUMAN ATP synthase subunit beta	138.37	44799	25956	Pass1	PEP_FRAG_1		1088.63	VVDLLAPYAK	6	60.08	b4y4y5y6y8y10	58.7046	8143	1.84	-2.2426
spindle 3	P06576	ATPB_HUMAN ATP synthase subunit beta	138.37	44799	25956	Pass1	PEP_FRAG_1		1406.68	AHGGYSVFAGVGER	5	32.12	b4b14y10y11y13	27.5616	6148	2.73	-6.3349
spindle 3	P06576	ATPB_HUMAN ATP synthase subunit beta	138.37	44799	25956	Pass2	PEP_FRAG_2		779.43	ILQDYK	2	27.66	y4y5	28.3131	2787	1.42	3.054
spindle 3	P06576	ATPB_HUMAN ATP synthase subunit beta	138.37	44799	25956	Pass2	NEUTRAL_LOSS-H20		1388.67	AHGGYSVFAGVGER	0	3.3		27.5927	2169	3	2.4613
spindle 3	P06702	S10A9_HUMAN Protein S100-A9	84.59	40289	10488	Pass1	PEP_FRAG_1		1806.94	NIETIINTFHQYSVK	8	65.86	b5b10y3y4y7°y7y9y13	72.9273	21961	2.22	4.9992
spindle 3	P06702	S10A9_HUMAN Protein S100-A9	84.59	40289	10488	Pass2	PEP_FRAG_2		1455.72	LGHPDTLNQGEFK	4	31.09	b3b8y9y12	36.8857	9314	2	1.0063
spindle 3	P06702	S10A9_HUMAN Protein S100-A9	84.59	40289	10488	Pass2	PEP_FRAG_2		1614.8	QLSFEEFIMLMAR	3	21.63	b12y5y11	42.7794	6873	2	15.6481
spindle 3	P06702	S10A9_HUMAN Protein S100-A9	84.59	40289	10488	Pass2	MISSING_CLEAVAGE		2114.01	NEKVIEHIMEDLDTNADK	3	23.79	b3b4y12	66.5993	2141	2	0
spindle 1	P06703	S10A6_HUMAN Protein S100-A6	151.78	55638	43266	Pass1	PEP_FRAG_1		915.489	LQDAEIAR	10	70.15	b2y3y4°y4y5°y5y6y7*y7y8	27.497	43441	1.75	-5.5336
spindle 1	P06703	S10A6_HUMAN Protein S100-A6	151.78	55638	43266	Pass1	PEP_FRAG_1		747.425	ELTIGSK	7	55.98	b7y1y3y4y5y6°y6	29.231	7725	1	-0.245
spindle 1	P06703	S10A6_HUMAN Protein S100-A6	151.78	55638	43266	Pass1	PEP_FRAG_1		891.424	LMEDLDR	3	42.16	y3y5y6	34.7589	2966	1.5	8.0109
spindle 1	P06703	S10A6_HUMAN Protein S100-A6	151.78	55638	43266	Pass2	NEUTRAL_LOSS-NH3		898.459	LQDAEIAR	0	1.06		27.4865	1506	2	10.0541
spindle 3	P06703	S10A6_HUMAN Protein S100-A6	103.6	59466	50056	Pass1	PEP_FRAG_1		915.489	LQDAEIAR	10	69.34	b2y3y4°y4y5y6y7°y7*y7y8	28.1164	40019	1.77	-4.7335
spindle 3	P06703	S10A6_HUMAN Protein S100-A6	103.6	59466	50056	Pass1	PEP_FRAG_1		747.425	ELTIGSK	5	41.68	b7y1y3y4y5	29.859	17241	1.26	1.3882
spindle 3	P06703	S10A6_HUMAN Protein S100-A6	103.6	59466	50056	Pass2	NEUTRAL_LOSS-NH3		898.459	LQDAEIAR	0	1.1		28.1017	2206	2	1.9701
spindle 1	P06733	ENOA_HUMAN Alpha-enolase	358.13	681529	216170	Pass1	PEP_FRAG_1		1804.94	AAVPSGASTGIYEALELR	16	120.61	b2b7b15y1y2y5y6y7y9y11y12y13y14y15°y15y18	65.7241	91971	2	-0.0676
spindle 1	P06733	ENOA_HUMAN Alpha-enolase	358.13	681529	216170	Pass1	PEP_FRAG_1		1425.73	YISPDQLADLYK	8	52.32	b2b3y4°y4y8y9y10y12	61.1897	73337	1.98	-0.1712
spindle 1	P06733	ENOA_HUMAN Alpha-enolase	358.13	681529	216170	Pass1	PEP_FRAG_1		1406.72	GNPTVEVDLFTSK	14	87.81	b2b5*b5b10b11b13y2y4y5y8y9y11°y11y13	56.9133	46821	1.91	-0.0868
spindle 1	P06733	ENOA_HUMAN Alpha-enolase	358.13	681529	216170	Pass1	PEP_FRAG_1	Carbamidomethyl+C(14)	1633.82	VNQIGSVTESLQACK	5	25.44	b4y2y11y12y15	45.2485	24280	1.98	0.523
spindle 1	P06733	ENOA_HUMAN Alpha-enolase	358.13	681529	216170	Pass1	PEP_FRAG_1		1960.92	DATNVGDEGGFAPNILENK	4	25.33	b16y4y7y14	56.2138	21708	2	4.1086
spindle 1	P06733	ENOA_HUMAN Alpha-enolase	358.13	681529	216170	Pass1	PEP_FRAG_1		1525.77	LAQANGWGVMVSHR	3	20.62	b10y7y9	54.3761	6216	2	10.8008
spindle 1	P06733	ENOA_HUMAN Alpha-enolase	358.13	681529	216170	Pass2	PEP_FRAG_2		1540.78	VVIGMDVAASEFFR	5	32.68	b5y6y10°y10y11	65.5349	3108	2	-3.3275
spindle 1	P06733	ENOA_HUMAN Alpha-enolase	358.13	681529	216170	Pass2	MISSING_CLEAVAGE		1072.53	SGKYDLDFK	5	62.72	b3b5b6y5y6	39.3986	28158	1.99	-0.5691
spindle 1	P06733	ENOA_HUMAN Alpha-enolase	358.13	681529	216170	Pass2	MISSING_CLEAVAGE		959.542	NFRNPLAK	3	42.51	b3b6b7	37.1075	26085	1.9	-1.781
spindle 1	P06733	ENOA_HUMAN Alpha-enolase	358.13	681529	216170	Pass2	MISSING_CLEAVAGE		1088.59	KLNVTEQEK	4	32.08	b7y6*y6y8	35.7482	6013	1.77	-7.0645
spindle 1	P06733	ENOA_HUMAN Alpha-enolase	358.13	681529	216170	Pass2	VAR_MOD	Deamidation+Q(17)	2986.38	SFIKDYPVVSIEDPFDQDDWGAWQK	6	24.71	b8°b8b13y4y6y10	60.2976	351567	3.21	11.854
spindle 1	P06733	ENOA_HUMAN Alpha-enolase	358.13	681529	216170	Pass2	IN_SOURCE		1235.65	PTVEVDLFTSK	1	7.61	b9	56.9485	2265	2	3.8528
spindle 2	P06733	ENOA_HUMAN Alpha-enolase	541.88	354181	245003	Pass1	PEP_FRAG_1		1425.73	YISPDQLADLYK	13	82.05	b2b3b9°b9b12y4°y4y6y8y9y10°y10y12	61.8324	76721	1.97	-2.0549
spindle 2	P06733	ENOA_HUMAN Alpha-enolase	541.88	354181	245003	Pass1	PEP_FRAG_1		1804.94	AAVPSGASTGIYEALELR	15	118.69	b2b4b7b15y1y2y3y4y5y6y9y11y13y15y18	66.2817	73571	2	1.3526
spindle 2	P06733	ENOA_HUMAN Alpha-enolase	541.88	354181	245003	Pass1	PEP_FRAG_1		1406.72	GNPTVEVDLFTSK	11	100.63	b10y2y3y4y5y6y8y9y11°y11y13	57.6151	46276	1.91	-1.4752
spindle 2	P06733	ENOA_HUMAN Alpha-enolase	541.88	354181	245003	Pass1	PEP_FRAG_1		1960.92	DATNVGDEGGFAPNILENK	7	37.02	b5y1y4y7y12y14*y14	56.9062	23497	2	2.7391
spindle 2	P06733	ENOA_HUMAN Alpha-enolase	541.88	354181	245003	Pass1	PEP_FRAG_1	Carbamidomethyl+C(14)	1633.82	VNQIGSVTESLQACK	10	81.14	b4b8b14y4y9*y9y10y11y12y15	46.0211	23193	1.98	0.4483
spindle 2	P06733	ENOA_HUMAN Alpha-enolase	541.88	354181	245003	Pass1	PEP_FRAG_1		904.462	IEEELGSK	8	50.03	b8°b8y3°y3y5°y5y7y8	26.4044	21738	1.61	-4.3189
spindle 2	P06733	ENOA_HUMAN Alpha-enolase	541.88	354181	245003	Pass1	PEP_FRAG_1		1243.65	IHAREIFDSR	6	29.96	b1b5°b5y6y7y10	50.0376	10122	1.93	0
spindle 2	P06733	ENOA_HUMAN Alpha-enolase	541.88	354181	245003	Pass1	PEP_FRAG_1		1143.62	IGAEVYHNLK	7	49.71	b1b3b6b8y1y7°y7	34.2181	3147	2.06	-9.4999
spindle 2	P06733	ENOA_HUMAN Alpha-enolase	541.88	354181	245003	Pass2	PEP_FRAG_2		801.472	EGLELLK	4	41.89	y3y4°y4y6	50.616	16289	1.36	15.2308
spindle 2	P06733	ENOA_HUMAN Alpha-enolase	541.88	354181	245003	Pass2	PEP_FRAG_2		766.373	EIFDSR	1	14.08	y3	47.5353	3487	1	12.663
spindle 2	P06733	ENOA_HUMAN Alpha-enolase	541.88	354181	245003	Pass2	PEP_FRAG_2		1540.78	VVIGMDVAASEFFR	4	40.36	y7y8y10y13	66.1145	1596	2	-9.4279
spindle 2	P06733	ENOA_HUMAN Alpha-enolase	541.88	354181	245003	Pass2	MISSING_CLEAVAGE		959.542	NFRNPLAK	3	42.25	b3b6b7	37.7557	24375	1.91	-3.5621
spindle 2	P06733	ENOA_HUMAN Alpha-enolase	541.88	354181	245003	Pass2	MISSING_CLEAVAGE		1072.53	SGKYDLDFK	4	31.82	b6°b6y5y6	40.1264	23726	2	0.1138
spindle 2	P06733	ENOA_HUMAN Alpha-enolase	541.88	354181	245003	Pass2	MISSING_CLEAVAGE		1879.99	GNPTVEVDLFTSKGLFR	4	24.41	b5b7y3y12	82.9724	3694	2	7.3372
spindle 2	P06733	ENOA_HUMAN Alpha-enolase	541.88	354181	245003	Pass2	VAR_MOD	Deamidation+Q(3)	1526.75	LAQANGWGVMVSHR	3	20.4	b6y6y11	45.7872	2749	2.48	9.5945
spindle 3	P06733	ENOA_HUMAN Alpha-enolase	457.9	259211	193767	Pass1	PEP_FRAG_1		1425.73	YISPDQLADLYK	10	68.23	b2b3b12y3y4y8y9y10°y10y12	61.9427	82164	1.98	1.0274
spindle 3	P06733	ENOA_HUMAN Alpha-enolase	457.9	259211	193767	Pass1	PEP_FRAG_1		1804.94	AAVPSGASTGIYEALELR	20	192.93	b4b5b6b7b9b13b14y1y2y3y4y5y6y7y9°y9y11y13y15y18	66.4444	62676	2	0.6763
spindle 3	P06733	ENOA_HUMAN Alpha-enolase	457.9	259211	193767	Pass1	PEP_FRAG_1		1406.72	GNPTVEVDLFTSK	10	65	b1b4°b4y2y4y5y8y9y11y13	57.6662	45979	1.91	-0.9545
spindle 3	P06733	ENOA_HUMAN Alpha-enolase	457.9	259211	193767	Pass1	PEP_FRAG_1	Carbamidomethyl+C(14)	1633.82	VNQIGSVTESLQACK	11	65.49	b2b3b8*b8b9y8y10*y10y11y12y15	46.0646	24235	1.98	2.4656
spindle 3	P06733	ENOA_HUMAN Alpha-enolase	457.9	259211	193767	Pass1	PEP_FRAG_1		1960.92	DATNVGDEGGFAPNILENK	5	24.85	b5y2y4y7y14	56.9501	22633	2	3.2993
spindle 3	P06733	ENOA_HUMAN Alpha-enolase	457.9	259211	193767	Pass1	PEP_FRAG_1		2277.14	AAVPSGASTGIYEALELRDNDK	4	22.84	b4y5y6y22	58.5117	4044	2.65	-7.6122
spindle 3	P06733	ENOA_HUMAN Alpha-enolase	457.9	259211	193767	Pass2	PEP_FRAG_2	Carbamidomethyl+C(17)	2353.16	SGETEDTFIADLVVGLCTGQIK	3	14.09	b12y5y8	71.2999	3020	2.13	8.715
spindle 3	P06733	ENOA_HUMAN Alpha-enolase	457.9	259211	193767	Pass2	PEP_FRAG_2		1540.78	VVIGMDVAASEFFR	3	20.23	b13y6y10	56.7142	2390	3	16.7959
spindle 3	P06733	ENOA_HUMAN Alpha-enolase	457.9	259211	193767	Pass2	PEP_FRAG_2		2033.05	FTASAGIQVVGDDLTVTNPK	3	15.1	b11y5y10	79.9499	2181	2	14.8906
spindle 3	P06733	ENOA_HUMAN Alpha-enolase	457.9	259211	193767	Pass2	PEP_FRAG_2		806.452	YNQLLR	2	14.02	b5*b5	21.5994	1809	2	10.4443
spindle 3	P06733	ENOA_HUMAN Alpha-enolase	457.9	259211	193767	Pass2	MISSING_CLEAVAGE		1554.71	YDLDFKSPDDPSR	3	21.63	b9y3y10	44.6899	5757	2.14	4.0829
spindle 3	P06733	ENOA_HUMAN Alpha-enolase	457.9	259211	193767	Pass2	IN_SOURCE		1235.65	PTVEVDLFTSK	0	2.94		57.6545	2323	2	-0.494
spindle 1	P06899	H2B1J_HUMAN Histone H2B type 1-J	141.52	77800	77925	Pass1	PEP_FRAG_1		953.603	LLLPGELAK	7	64.48	b2b3y5y6y7y8y9	54.8202	61210	1.6	-2.8802
spindle 1	P06899	H2B1J_HUMAN Histone H2B type 1-J	141.52	77800	77925	Pass1	PEP_FRAG_1		1168.6	QVHPDTGISSK	9	71.21	y1y2y3y5y6y8y9y11*y11	22.8881	16590	1.99	-1.4624
spindle 2	P06899	H2B1J_HUMAN Histone H2B type 1-J	132.16	74601	72424	Pass1	PEP_FRAG_1		953.603	LLLPGELAK	8	70.06	b2y2y4y5y6y7y8y9	55.5647	51681	1.62	-1.4081
spindle 2	P06899	H2B1J_HUMAN Histone H2B type 1-J	132.16	74601	72424	Pass1	PEP_FRAG_1		1168.6	QVHPDTGISSK	6	32.54	y1y2y3y8y9y11	23.1206	16436	1.99	0.7312
spindle 2	P06899	H2B1J_HUMAN Histone H2B type 1-J	132.16	74601	72424	Pass1	PEP_FRAG_1		901.5	LAHYNKR	5	38.88	b5y1y4*y4y5	18.1262	6484	2	-3.5206
spindle 3	P06899	H2B1J_HUMAN Histone H2B type 1-J	133.98	78811	79895	Pass1	PEP_FRAG_1		953.603	LLLPGELAK	7	56.06	b2y2y5y6y7y8y9	55.6122	53424	1.61	-2.0482
spindle 3	P06899	H2B1J_HUMAN Histone H2B type 1-J	133.98	78811	79895	Pass1	PEP_FRAG_1		1168.6	QVHPDTGISSK	6	38.22	b9y2y3y8y9y11	23.3359	16910	1.99	0.9401
spindle 3	P06899	H2B1J_HUMAN Histone H2B type 1-J	133.98	78811	79895	Pass1	PEP_FRAG_1		901.5	LAHYNKR	4	41.68	y3y4y5y7	18.3224	8477	2	-1.2864
spindle 1	P07205	PGK2_HUMAN Phosphoglycerate kinase	149.97	14797	7706	Pass1	PEP_FRAG_1		1634.79	LGDVYVNDAFGTAHR	10	106.31	b8b11y3y6°y6y8y9y10y11y14	48.8027	6067	2	1.4934
spindle 1	P07205	PGK2_HUMAN Phosphoglycerate kinase	149.97	14797	7706	Pass2	PEP_FRAG_2		1740.91	VSHVSTGGGASLELLEGK	4	16.71	b13b15y12°y12	49.7013	8730	2.47	-2.8749
spindle 1	P07237	PDIA1_HUMAN Protein disulfide-isomerase precursor	145.9	55015	25064	Pass1	PEP_FRAG_1		1202.61	EADDIVNWLK	6	42.27	b8y4y5y7*y7y10	65.9087	5491	1.93	1.015
spindle 1	P07237	PDIA1_HUMAN Protein disulfide-isomerase precursor	145.9	55015	25064	Pass1	PEP_FRAG_1		2713.34	QFLQAAEAIDDIPFGITSNSDVFSK	4	13.18	b12y11y13y25	84.249	5327	2.62	-9.0878
spindle 1	P07237	PDIA1_HUMAN Protein disulfide-isomerase precursor	145.9	55015	25064	Pass1	PEP_FRAG_1		1341.63	NFEDVAFDEKK	4	37.55	y4y5y6y11	42.2553	5099	2	8.0978
spindle 1	P07237	PDIA1_HUMAN Protein disulfide-isomerase precursor	145.9	55015	25064	Pass2	PEP_FRAG_2		970.536	QLAPIWDK	6	53.32	b3*b3b4y4°y4y6	22.7806	8692	1.94	15.9107
spindle 1	P07237	PDIA1_HUMAN Protein disulfide-isomerase precursor	145.9	55015	25064	Pass2	PEP_FRAG_2		1451.7	YKPESEELTAER	3	27.69	b7b8y10	29.4341	7814	2.16	-0.925
spindle 1	P07237	PDIA1_HUMAN Protein disulfide-isomerase precursor	145.9	55015	25064	Pass2	PEP_FRAG_2		680.361	TLDGFK	2	14.17	b3°b3	43.3974	3591	1	2.781
spindle 1	P07237	PDIA1_HUMAN Protein disulfide-isomerase precursor	145.9	55015	25064	Pass2	PEP_FRAG_2		710.372	LGETYK	2	14.17	b4°b4	32.7375	3395	1	4.296
spindle 1	P07237	PDIA1_HUMAN Protein disulfide-isomerase precursor	145.9	55015	25064	Pass2	MISSING_CLEAVAGE		1002.56	LKAEGSEIR	3	32.08	b5y6y7	23.4682	8738	1.98	-3.531
spindle 1	P07237	PDIA1_HUMAN Protein disulfide-isomerase precursor	145.9	55015	25064	Pass2	MISSING_CLEAVAGE		2540.29	FLEGKIKPHLMSQELPEDWDK	3	21.5	y3y12y16	61.5456	6868	3.21	9.803
spindle 2	P07237	PDIA1_HUMAN Protein disulfide-isomerase precursor	177.37	73242	28877	Pass1	PEP_FRAG_1		1780.83	VDATEESDLAQQYGVR	5	18.19	b12*b12y5y10y16	46.09	13919	2	-0.4798
spindle 2	P07237	PDIA1_HUMAN Protein disulfide-isomerase precursor	177.37	73242	28877	Pass1	PEP_FRAG_1		2713.34	QFLQAAEAIDDIPFGITSNSDVFSK	5	13.05	b6b9°b9y13y25	84.5889	6586	2.58	-10.2575
spindle 2	P07237	PDIA1_HUMAN Protein disulfide-isomerase precursor	177.37	73242	28877	Pass1	PEP_FRAG_1		1451.7	YKPESEELTAER	4	30.68	y4y5y10y12	29.9229	5854	2	-1.0931
spindle 2	P07237	PDIA1_HUMAN Protein disulfide-isomerase precursor	177.37	73242	28877	Pass1	PEP_FRAG_1		1202.61	EADDIVNWLK	5	35.19	y4y5y7*y7y10	66.4904	5678	1.94	1.8271
spindle 2	P07237	PDIA1_HUMAN Protein disulfide-isomerase precursor	177.37	73242	28877	Pass1	PEP_FRAG_1		966.566	ILEFFGLK	4	34.47	b4y6y7y8	73.9857	2008	1.77	-2.2101
spindle 2	P07237	PDIA1_HUMAN Protein disulfide-isomerase precursor	177.37	73242	28877	Pass2	PEP_FRAG_2		608.34	LSNFK	1	13.72	y4	102.075	6700	1	-6.7222
spindle 2	P07237	PDIA1_HUMAN Protein disulfide-isomerase precursor	177.37	73242	28877	Pass2	MISSING_CLEAVAGE		1727.86	TVIDYNGERTLDGFK	5	25.24	b11*b11b12*b12y8	50.1828	30794	2.51	5.228
spindle 2	P07237	PDIA1_HUMAN Protein disulfide-isomerase precursor	177.37	73242	28877	Pass2	VAR_MOD	Deamidation+N()	1966.03	HNQLPLVIEFTEQTAPK	3	24.29	b4b5y3	70.9515	1703	2.67	1.7385
spindle 1	P07339	CATD_HUMAN Cathepsin D precursor	149.18	35946	22362	Pass1	PEP_FRAG_1		1042.65	VSTLPAITLK	7	84.67	y3y4y6y7y8y9y10	53.5506	18631	1.81	-5.2685
spindle 1	P07339	CATD_HUMAN Cathepsin D precursor	149.18	35946	22362	Pass1	PEP_FRAG_1	Carbamidomethyl+C(16)	1989.02	AIGAVPLIQGEYMIPCEK	4	16.71	b14y1y4y13	68.1841	6735	2	5.5849
spindle 1	P07339	CATD_HUMAN Cathepsin D precursor	149.18	35946	22362	Pass1	PEP_FRAG_1		1601.83	LVDQNIFSFYLSR	8	36.42	b1b6*b6b9y1y7y8y13	79.088	5145	2	-2.1338
spindle 1	P07339	CATD_HUMAN Cathepsin D precursor	149.18	35946	22362	Pass2	PEP_FRAG_2		1239.62	FDGILGMAYPR	3	25.79	b4b7y10	43.6698	5435	2	0.7878
spindle 2	P07339	CATD_HUMAN Cathepsin D precursor	142.27	70345	37455	Pass1	PEP_FRAG_1		1042.65	VSTLPAITLK	6	53.68	y1y6y7y8y9y10	54.286	20569	1.8	-1.0537
spindle 2	P07339	CATD_HUMAN Cathepsin D precursor	142.27	70345	37455	Pass1	PEP_FRAG_1		1065.55	LSPEDYTLK	5	39.6	y1y4y6y7y9	43.4031	18373	1.79	-1.7184
spindle 2	P07339	CATD_HUMAN Cathepsin D precursor	142.27	70345	37455	Pass1	PEP_FRAG_1		1959.04	ISVNNVLPVFDNLMQQK	6	28.89	b6°b6y1y4y10y11	82.2126	7141	2.15	2.9286
spindle 2	P07339	CATD_HUMAN Cathepsin D precursor	142.27	70345	37455	Pass1	PEP_FRAG_1	Carbamidomethyl+C(16)	1989.02	AIGAVPLIQGEYMIPCEK	3	16.53	b14y10y13	68.6699	7031	2	-2.7617
spindle 2	P07339	CATD_HUMAN Cathepsin D precursor	142.27	70345	37455	Pass2	PEP_FRAG_2	Carbamidomethyl+C(3)	2334.1	EGCEAIVDTGTSLMVGPVDEVR	3	14.21	b19y9y15	65.2362	6393	2	3.5563
spindle 2	P07339	CATD_HUMAN Cathepsin D precursor	142.27	70345	37455	Pass2	PEP_FRAG_2		1239.62	FDGILGMAYPR	3	28.56	b5y5y6	40.6207	1523	2	1.9695
spindle 2	P07339	CATD_HUMAN Cathepsin D precursor	142.27	70345	37455	Pass2	IN_SOURCE		865.43	PEDYTLK	1	9.15	b3	43.4191	7731	1.77	6.1357
spindle 2	P07339	CATD_HUMAN Cathepsin D precursor	142.27	70345	37455	Pass2	NEUTRAL_LOSS-H20		1024.64	VSTLPAITLK	0	1.81		54.3044	1584	2	-1.1914
spindle 3	P07339	CATD_HUMAN Cathepsin D precursor	159.3	57827	38298	Pass1	PEP_FRAG_1		1042.65	VSTLPAITLK	6	70.08	y4y6y7y8y9y10	54.3069	27232	1.81	-2.5757
spindle 3	P07339	CATD_HUMAN Cathepsin D precursor	159.3	57827	38298	Pass1	PEP_FRAG_1	Carbamidomethyl+C(16)	1989.02	AIGAVPLIQGEYMIPCEK	3	25.3	y4y5y13	68.8199	6732	2	-1.5957
spindle 3	P07339	CATD_HUMAN Cathepsin D precursor	159.3	57827	38298	Pass1	PEP_FRAG_1		1959.04	ISVNNVLPVFDNLMQQK	5	34.98	y4*y4y6y7y10	82.4245	6449	2.14	1.9317
spindle 3	P07339	CATD_HUMAN Cathepsin D precursor	159.3	57827	38298	Pass1	PEP_FRAG_1	Carbamidomethyl+C(3)	2334.1	EGCEAIVDTGTSLMVGPVDEVR	4	20.61	y6y9°y9y13	65.3314	5299	2	-1.3598
spindle 3	P07339	CATD_HUMAN Cathepsin D precursor	159.3	57827	38298	Pass1	PEP_FRAG_1		1601.83	LVDQNIFSFYLSR	7	29.11	b1y1y6°y6y7y11y13	79.8195	4825	2	0.9907
spindle 3	P07339	CATD_HUMAN Cathepsin D precursor	159.3	57827	38298	Pass2	PEP_FRAG_2		1065.55	LSPEDYTLK	3	47.18	b4b6b8	34.4767	2602	1.85	-13.6328
spindle 3	P07339	CATD_HUMAN Cathepsin D precursor	159.3	57827	38298	Pass2	PEP_FRAG_2	Carbamidomethyl+C(6)	1405.74	LLDIACWIHHK	3	28.38	b8b9y10	68.711	2594	2	7.468
spindle 3	P07339	CATD_HUMAN Cathepsin D precursor	159.3	57827	38298	Pass2	NEUTRAL_LOSS-H20		1024.64	VSTLPAITLK	0	1.84		54.2943	2094	2	-0.1191
spindle 1	P07355	ANXA2_HUMAN Annexin A2	517.32	352504	188271	Pass1	PEP_FRAG_1		1542.85	GVDEVTIVNILTNR	17	129.61	b3b7°b7b8b12y1y3*y3y4y5y6y7y9*y9y10y14*y14	74.5804	51147	2	0.0791
spindle 1	P07355	ANXA2_HUMAN Annexin A2	517.32	352504	188271	Pass1	PEP_FRAG_1		1111.55	QDIAFAYQR	11	78.3	b2b3*b3b9y3y4y6y7y8°y8y9	42.2707	39609	1.91	-0.6589
spindle 1	P07355	ANXA2_HUMAN Annexin A2	517.32	352504	188271	Pass1	PEP_FRAG_1		1244.62	TNQELQEINR	13	77.68	b1b2b9y3*y3y4y6*y6y7y8°y8*y8y10	30.7804	36409	1.92	-1.1769
spindle 1	P07355	ANXA2_HUMAN Annexin A2	517.32	352504	188271	Pass1	PEP_FRAG_1		1222.6	TPAQYDASELK	10	98.84	y2y3y5y6y7y8y9*y9y10y11	32.2332	35020	1.95	1.3978
spindle 1	P07355	ANXA2_HUMAN Annexin A2	517.32	352504	188271	Pass1	PEP_FRAG_1		1908.88	AEDGSVIDYELIDQDAR	7	73.94	b11y4y5y6y7y10y11	57.2899	31510	2	3.709
spindle 1	P07355	ANXA2_HUMAN Annexin A2	517.32	352504	188271	Pass1	PEP_FRAG_1		1036.54	DLYDAGVKR	6	47.14	b2b7b8y4y5y9	29.9969	22283	2.01	-2.5909
spindle 1	P07355	ANXA2_HUMAN Annexin A2	517.32	352504	188271	Pass1	PEP_FRAG_1	Carbamidomethyl+C(14)	1777.86	GLGTDEDSLIEIICSR	5	37.87	b5b10y4y9y10	74.4212	13784	2.02	3.9137
spindle 1	P07355	ANXA2_HUMAN Annexin A2	517.32	352504	188271	Pass1	PEP_FRAG_1		1811.87	TDLEKDIISDTSGDFR	3	18.39	b7y8y12	56.5092	11150	2.28	7.6805
spindle 1	P07355	ANXA2_HUMAN Annexin A2	517.32	352504	188271	Pass2	PEP_FRAG_2		1844.9	LSLEGDHSTPPSAYGSVK	5	46.66	y4y8y9y11y17	39.7212	65906	2.64	-15.0859
spindle 1	P07355	ANXA2_HUMAN Annexin A2	517.32	352504	188271	Pass2	PEP_FRAG_2		1421.69	SLYYYIQQDTK	11	104.88	b7y3y4°y4y5y6°y6y7y8°y8y9	52.1865	27088	1.93	-1.889
spindle 1	P07355	ANXA2_HUMAN Annexin A2	517.32	352504	188271	Pass2	PEP_FRAG_2		1086.49	AYTNFDAER	3	32.08	b7y5y7	32.554	6345	1.83	1.7977
spindle 1	P07355	ANXA2_HUMAN Annexin A2	517.32	352504	188271	Pass2	MISSING_CLEAVAGE		1634.85	TNQELQEINRVYK	4	34.3	b3b8b9y7	22.3355	4072	2.76	-10.1548
spindle 1	P07355	ANXA2_HUMAN Annexin A2	517.32	352504	188271	Pass2	VAR_MOD	Phosphoryl STY(9)	1988.84	AEDGSVIDYELIDQDAR	3	17.5	b12y7y10	24.3841	1761	2	6.6288
spindle 1	P07355	ANXA2_HUMAN Annexin A2	517.32	352504	188271	Pass2	NEUTRAL_LOSS-H20		1093.54	QDIAFAYQR	0	1.41		42.2266	6420	2.06	10.4931
spindle 2	P07355	ANXA2_HUMAN Annexin A2	504.94	333685	189263	Pass1	PEP_FRAG_1		1844.9	LSLEGDHSTPPSAYGSVK	9	64.35	b13y2y8y9y11y15y16y17y18	40.4329	82601	2.65	-12.7039
spindle 2	P07355	ANXA2_HUMAN Annexin A2	504.94	333685	189263	Pass1	PEP_FRAG_1		1542.85	GVDEVTIVNILTNR	20	128.63	b2b4b6°b6b7°b7b8b12y1y2*y2y3y4y5y6y7y9*y9y14*y14	75.0447	49522	2	-1.345
spindle 2	P07355	ANXA2_HUMAN Annexin A2	504.94	333685	189263	Pass1	PEP_FRAG_1		1111.55	QDIAFAYQR	10	77.76	b2*b2b3y3y4*y4y6y7y8y9	43.0141	43380	1.91	0.6589
spindle 2	P07355	ANXA2_HUMAN Annexin A2	504.94	333685	189263	Pass1	PEP_FRAG_1		1244.62	TNQELQEINR	16	77.15	b1b2*b2b6°b6y2*y2y3*y3y4y6y7°y7y8*y8y10	31.2743	38415	1.93	-1.1769
spindle 2	P07355	ANXA2_HUMAN Annexin A2	504.94	333685	189263	Pass1	PEP_FRAG_1		1421.69	SLYYYIQQDTK	6	67.77	y4y5y7y8y9y11	53.0157	27847	1.93	0.601
spindle 2	P07355	ANXA2_HUMAN Annexin A2	504.94	333685	189263	Pass1	PEP_FRAG_1		1908.88	AEDGSVIDYELIDQDAR	9	75.25	b11b15y3y5y7y9°y9y10y11	57.9837	25868	2	3.3253
spindle 2	P07355	ANXA2_HUMAN Annexin A2	504.94	333685	189263	Pass1	PEP_FRAG_1	Carbamidomethyl+C(14)	1777.86	GLGTDEDSLIEIICSR	4	18.19	b11y2y3y6	74.8861	13771	2.02	-1.7165
spindle 2	P07355	ANXA2_HUMAN Annexin A2	504.94	333685	189263	Pass1	PEP_FRAG_1		1588.77	SYSPYDMLESIRK	4	21.8	b11°b11y8y10	38.6894	2287	3	9.9883
spindle 2	P07355	ANXA2_HUMAN Annexin A2	504.94	333685	189263	Pass2	PEP_FRAG_2		1222.6	TPAQYDASELK	6	55.22	b4*b4y3y8y9y10	32.7537	2002	1	17.3731
spindle 2	P07355	ANXA2_HUMAN Annexin A2	504.94	333685	189263	Pass2	MISSING_CLEAVAGE		2064.98	RAEDGSVIDYELIDQDAR	12	111.37	b4b7b9b11b13y3y4*y4y5y6y7*y7	54.5544	33731	2.49	2.7193
spindle 2	P07355	ANXA2_HUMAN Annexin A2	504.94	333685	189263	Pass2	MISSING_CLEAVAGE	Carbamidomethyl+C(18)	2195.07	ASMKGLGTDEDSLIEIICSR	3	22.02	y5y10y12	53.8479	5188	2.68	0.6673
spindle 2	P07355	ANXA2_HUMAN Annexin A2	504.94	333685	189263	Pass2	MISSING_CLEAVAGE		1634.85	TNQELQEINRVYK	3	31.05	b3b9b11	59.3961	2789	2	3.5094
spindle 2	P07355	ANXA2_HUMAN Annexin A2	504.94	333685	189263	Pass2	NEUTRAL_LOSS-H20		1093.54	QDIAFAYQR	0	1.44		42.944	6284	2	8.4838
spindle 3	P07355	ANXA2_HUMAN Annexin A2	483.98	369459	224891	Pass1	PEP_FRAG_1		1844.9	LSLEGDHSTPPSAYGSVK	8	64.41	y8°y8y9y10y11y15y17y18	40.5606	69559	2.65	-10.9174
spindle 3	P07355	ANXA2_HUMAN Annexin A2	483.98	369459	224891	Pass1	PEP_FRAG_1		2155.07	AYTNFDAERDALNIETAIK	7	36.73	b3b19y4y7y15y18y19	63.0188	50510	2.65	-10.0825
spindle 3	P07355	ANXA2_HUMAN Annexin A2	483.98	369459	224891	Pass1	PEP_FRAG_1		1542.85	GVDEVTIVNILTNR	15	111.21	b3b7°b7b8b13y2*y2y3y4y5y6y7y9y14*y14	75.2716	45507	1.99	0.2374
spindle 3	P07355	ANXA2_HUMAN Annexin A2	483.98	369459	224891	Pass1	PEP_FRAG_1		1111.55	QDIAFAYQR	10	77.34	b2°b2b3y3*y3y4y6y7y8y9	43.1199	43389	1.91	1.3178
spindle 3	P07355	ANXA2_HUMAN Annexin A2	483.98	369459	224891	Pass1	PEP_FRAG_1		1244.62	TNQELQEINR	9	76.74	b1b6y3y4y6y7y8*y8y10	31.5385	39331	1.93	-2.1577
spindle 3	P07355	ANXA2_HUMAN Annexin A2	483.98	369459	224891	Pass1	PEP_FRAG_1		1421.69	SLYYYIQQDTK	7	42.99	b3y2y7y8y9y11*y11	53.0921	29726	1.93	1.3738
spindle 3	P07355	ANXA2_HUMAN Annexin A2	483.98	369459	224891	Pass1	PEP_FRAG_1		1908.88	AEDGSVIDYELIDQDAR	7	53.25	b11y4*y4y8y10y11y12	58.0336	23051	2	2.9416
spindle 3	P07355	ANXA2_HUMAN Annexin A2	483.98	369459	224891	Pass1	PEP_FRAG_1	Carbamidomethyl+C(14)	1777.86	GLGTDEDSLIEIICSR	8	47.14	b7b10y2y3y4°y4y6y14	75.1029	14098	2	2.1972
spindle 3	P07355	ANXA2_HUMAN Annexin A2	483.98	369459	224891	Pass2	PEP_FRAG_2		1086.49	AYTNFDAER	3	39.4	y4y5y7	33.3677	8539	1.8	0.8988
spindle 3	P07355	ANXA2_HUMAN Annexin A2	483.98	369459	224891	Pass2	PEP_FRAG_2		1222.6	TPAQYDASELK	5	42.99	b4°b4y8y9y10	33.024	2046	1	17.4729
spindle 3	P07355	ANXA2_HUMAN Annexin A2	483.98	369459	224891	Pass2	MISSING_CLEAVAGE		2064.98	RAEDGSVIDYELIDQDAR	7	44.07	b7b9b11y4y7*y7y8	54.6011	37076	2.49	5.2021
spindle 3	P07355	ANXA2_HUMAN Annexin A2	483.98	369459	224891	Pass2	NEUTRAL_LOSS-H20		1093.54	QDIAFAYQR	1	9.1	b8	43.0527	6627	2.07	10.6047
spindle 1	P07437	TBB5_HUMAN Tubulin beta chain	292.3	77479	60031	Pass1	PEP_FRAG_1		1301.64	ISVYYNEATGGK	7	63.78	y3y4y8y9y10*y10y12	37.3237	24521	1.89	-0.3751
spindle 1	P07437	TBB5_HUMAN Tubulin beta chain	292.3	77479	60031	Pass1	PEP_FRAG_1		1077.53	IREEYPDR	8	51.56	b2b4y1y2y3y4y7y8	23.7651	14262	2.05	-3.965
spindle 1	P07437	TBB5_HUMAN Tubulin beta chain	292.3	77479	60031	Pass1	PEP_FRAG_1		1696.83	NSSYFVEWIPNNVK	6	33.47	b9y1y5y8y10y14	68.1387	12673	2.02	2.374
spindle 1	P07437	TBB5_HUMAN Tubulin beta chain	292.3	77479	60031	Pass1	PEP_FRAG_1		1039.59	YLTVAAVFR	6	56.68	b9y4y5y6y7y9	63.6667	11323	1.82	-3.1704
spindle 1	P07437	TBB5_HUMAN Tubulin beta chain	292.3	77479	60031	Pass1	PEP_FRAG_1		1615.84	AILVDLEPGTMDSVR	5	33.7	b12b13y8y12y15	62.9048	8036	2	2.1908
spindle 1	P07437	TBB5_HUMAN Tubulin beta chain	292.3	77479	60031	Pass1	PEP_FRAG_1	Carbamidomethyl+C(4)	1028.52	TAVCDIPPR	7	32.08	b1b7°b7b8y6°y6y9	19.5183	2148	2	-9.9696
spindle 1	P07437	TBB5_HUMAN Tubulin beta chain	292.3	77479	60031	Pass2	VAR_MOD	Oxidation+M()	1939.89	MSMKEVDEQMLNVQNK	5	45.08	b4y3y4y5y7	49.2335	4516	2	-5.8521
spindle 2	P07437	TBB5_HUMAN Tubulin beta chain	351.52	117658	88879	Pass1	PEP_FRAG_1		1659.9	ALTVPELTQQVFDAK	11	72.34	b2b3b4y2y4y6°y6y8y9y11y15	71.0993	41986	2.01	1.2502
spindle 2	P07437	TBB5_HUMAN Tubulin beta chain	351.52	117658	88879	Pass1	PEP_FRAG_1		1301.64	ISVYYNEATGGK	8	87.12	b4y3y7y8y9y10y11y12	37.9945	28063	1.89	0.6565
spindle 2	P07437	TBB5_HUMAN Tubulin beta chain	351.52	117658	88879	Pass1	PEP_FRAG_1		1696.83	NSSYFVEWIPNNVK	5	40.36	y5y6y8y10y14	68.6916	16713	2.03	0.6475
spindle 2	P07437	TBB5_HUMAN Tubulin beta chain	351.52	117658	88879	Pass1	PEP_FRAG_1		1077.53	IREEYPDR	7	51.2	b2b4y2y3y6y7y8	24.0157	14415	2.04	-8.4965
spindle 2	P07437	TBB5_HUMAN Tubulin beta chain	351.52	117658	88879	Pass1	PEP_FRAG_1		1039.59	YLTVAAVFR	7	70.06	b2b4b6y3y5y7y9	64.3436	11189	1.82	2.9355
spindle 2	P07437	TBB5_HUMAN Tubulin beta chain	351.52	117658	88879	Pass1	PEP_FRAG_1		1446.69	EVDEQMLNVQNK	5	23.48	b2b9b11y5y12	39.6303	5292	1.97	-0.5063
spindle 3	P07437	TBB5_HUMAN Tubulin beta chain	322.09	120729	74504	Pass1	PEP_FRAG_1		1301.64	ISVYYNEATGGK	7	63.03	y4°y4y8y9y10y11y12	38.1766	23814	1.9	6.2834
spindle 3	P07437	TBB5_HUMAN Tubulin beta chain	322.09	120729	74504	Pass1	PEP_FRAG_1		1077.53	IREEYPDR	8	55.69	b2b4b7y1y2y3y7y8	24.257	14535	2	-7.7035
spindle 3	P07437	TBB5_HUMAN Tubulin beta chain	322.09	120729	74504	Pass1	PEP_FRAG_1		1696.83	NSSYFVEWIPNNVK	7	40.84	b9b13y5*y5y6y8y14	68.8606	12318	2	5.3955
spindle 3	P07437	TBB5_HUMAN Tubulin beta chain	322.09	120729	74504	Pass1	PEP_FRAG_1		1039.59	YLTVAAVFR	7	63.69	b6b9y4y5y6y7y9	64.5154	9676	1.85	-4.3446
spindle 3	P07437	TBB5_HUMAN Tubulin beta chain	322.09	120729	74504	Pass1	PEP_FRAG_1		1615.84	AILVDLEPGTMDSVR	6	30.78	b12y1y7y8y12y15	63.6025	8374	2	2.5686
spindle 3	P07437	TBB5_HUMAN Tubulin beta chain	322.09	120729	74504	Pass1	PEP_FRAG_1		1446.69	EVDEQMLNVQNK	5	33.51	b1y3y5y10y12	39.7542	6386	1.96	2.447
spindle 3	P07437	TBB5_HUMAN Tubulin beta chain	322.09	120729	74504	Pass1	PEP_FRAG_1		1385.7	ISEQFTAMFRR	7	32.36	b4*b4b5b7*b7y1y11	60.5591	2333	2	-10.395
spindle 3	P07437	TBB5_HUMAN Tubulin beta chain	322.09	120729	74504	Pass2	PEP_FRAG_2		1869.98	MAVTFIGNSTAIQELFK	3	17.15	b11b15y10	60.8477	7866	2	-5.8098
spindle 3	P07437	TBB5_HUMAN Tubulin beta chain	322.09	120729	74504	Pass2	MISSING_CLEAVAGE		1923.9	MSMKEVDEQMLNVQNK	3	24.57	b11y10y11	37.9225	35427	2.02	5.7739
spindle 1	P07737	PROF1_HUMAN Profilin-1	383.21	239042	160112	Pass1	PEP_FRAG_1		1379.72	STGGAPTFNVTVTK	16	114.99	b2°b2b5y2y3y4y7y8y9*y9y10*y10y11y12°y12y14	43.4228	98726	1.96	-2.3888
spindle 1	P07737	PROF1_HUMAN Profilin-1	383.21	239042	160112	Pass1	PEP_FRAG_1		1643.94	TFVNITPAEVGVLVGK	17	133.65	b2°b2b5b6b10*b10b14y4y6y7y10y11y12y13y14y16*y16	72.1211	62795	1.99	0.0743
spindle 1	P07737	PROF1_HUMAN Profilin-1	383.21	239042	160112	Pass1	PEP_FRAG_1		1470.76	SSFYVNGLTLGGQK	10	96.4	b7y1y3y5y6y8y9y10y11y14	56.5981	42891	1.94	-0.332
spindle 1	P07737	PROF1_HUMAN Profilin-1	383.21	239042	160112	Pass1	PEP_FRAG_1		1915.06	TFVNITPAEVGVLVGKDR	7	57.79	b3y4y5y6y12y13y18	67.8171	23497	2.75	-10.6449
spindle 1	P07737	PROF1_HUMAN Profilin-1	383.21	239042	160112	Pass2	PEP_FRAG_2		1213.62	DSPSVWAAVPGK	4	23.71	b9°b9y3y10	48.8835	11133	1.76	0.7041
spindle 2	P07737	PROF1_HUMAN Profilin-1	432.94	227571	165131	Pass1	PEP_FRAG_1		1379.72	STGGAPTFNVTVTK	13	107.51	b5b10b14y2y3y4y7y8y9y11y12y14*y14	44.1481	81834	1.96	-3.2736
spindle 2	P07737	PROF1_HUMAN Profilin-1	432.94	227571	165131	Pass1	PEP_FRAG_1		1643.94	TFVNITPAEVGVLVGK	18	133.08	b2b3b4b5°b5*b5b6b11*b11b14y2y4y6y10y11y12y13y16	72.5797	66461	2	-0.6683
spindle 2	P07737	PROF1_HUMAN Profilin-1	432.94	227571	165131	Pass1	PEP_FRAG_1		1470.76	SSFYVNGLTLGGQK	15	145.75	b3b4b5°b5y1y3y4y5y6y8y9°y9y10y11y14	57.3099	54383	1.95	-0.083
spindle 2	P07737	PROF1_HUMAN Profilin-1	432.94	227571	165131	Pass1	PEP_FRAG_1		1915.06	TFVNITPAEVGVLVGKDR	7	60.8	y4y5y8y12y13y16y18	68.3845	20039	2.74	-12.366
spindle 2	P07737	PROF1_HUMAN Profilin-1	432.94	227571	165131	Pass2	PEP_FRAG_2		1625.75	DSLLQDGEFSMDLR	3	28.18	y9y10y12	67.8629	4854	2	-3.1536
spindle 3	P07737	PROF1_HUMAN Profilin-1	420.21	216318	148716	Pass1	PEP_FRAG_1		1379.72	STGGAPTFNVTVTK	17	134.98	b2b4°b4b6b10b14y3y4y7y8y9y10*y10y11y12°y12y14	44.2081	83116	1.96	-2.0349
spindle 3	P07737	PROF1_HUMAN Profilin-1	420.21	216318	148716	Pass1	PEP_FRAG_1		1643.94	TFVNITPAEVGVLVGK	15	136.53	b4b5°b5b6b10y2y4y6y7y10y11y12y13y14y16	72.7992	61167	1.99	0.8168
spindle 3	P07737	PROF1_HUMAN Profilin-1	420.21	216318	148716	Pass1	PEP_FRAG_1		1470.76	SSFYVNGLTLGGQK	10	95.17	b3°b3y4y5y6y8y9y10y11y14	57.3725	45814	1.94	0.664
spindle 3	P07737	PROF1_HUMAN Profilin-1	420.21	216318	148716	Pass1	PEP_FRAG_1		1915.06	TFVNITPAEVGVLVGKDR	9	61.6	b4b7b13y1y5y6y12y13y18	68.5515	26221	2.75	-11.7286
spindle 1	P07858	CATB_HUMAN Cathepsin B precursor	222.45	150225	102871	Pass1	PEP_FRAG_1		876.457	LPASFDAR	6	42.51	y1y2y5y6y7y8	35.9857	42607	1.69	-6.7549
spindle 1	P07858	CATB_HUMAN Cathepsin B precursor	222.45	150225	102871	Pass1	PEP_FRAG_1	Carbamidomethyl+C(2)	1314.6	ICEPGYSPTYK	11	91.06	b2b3y4°y4y5y7y8y9°y9y10y11	34.382	42439	1.95	1.4857
spindle 1	P07858	CATB_HUMAN Cathepsin B precursor	222.45	150225	102871	Pass1	PEP_FRAG_1	Carbamidomethyl+C(6)	1286.62	EQWPQCPTIK	5	57.04	y4y5y7y8y10	42.7355	32320	1.95	1.3283
spindle 1	P07858	CATB_HUMAN Cathepsin B precursor	222.45	150225	102871	Pass1	PEP_FRAG_1		1634.71	HYGYNSYSVSNSEK	5	40.67	y5y6y8°y8y12	29.7356	5799	2.1	4.6298
spindle 1	P07858	CATB_HUMAN Cathepsin B precursor	222.45	150225	102871	Pass2	PEP_FRAG_2	Carbamidomethyl+C(5)	1823.87	GQDHCGIESEVVAGIPR	7	55.73	b4°b4b10b12b15y4y5	51.1452	19886	3	-14.0551
spindle 1	P07858	CATB_HUMAN Cathepsin B precursor	222.45	150225	102871	Pass2	IN_SOURCE		763.373	PASFDAR	0	1.06		36.0071	7174	1.68	-7.036
spindle 2	P07858	CATB_HUMAN Cathepsin B precursor	212.32	182086	110552	Pass1	PEP_FRAG_1	Carbamidomethyl+C(2)	1314.6	ICEPGYSPTYK	10	73.71	b2b3y4y5°y5y8y9°y9y10y11	34.9739	56290	1.96	2.2286
spindle 2	P07858	CATB_HUMAN Cathepsin B precursor	212.32	182086	110552	Pass1	PEP_FRAG_1		876.457	LPASFDAR	9	69.7	b8y1y2y3y4y5y6y7y8	36.5965	36260	1.7	-5.2229
spindle 2	P07858	CATB_HUMAN Cathepsin B precursor	212.32	182086	110552	Pass1	PEP_FRAG_1	Carbamidomethyl+C(6)	1286.62	EQWPQCPTIK	7	63.43	b3y1y4y5y7y8y10	43.4782	34191	1.95	0.9488
spindle 2	P07858	CATB_HUMAN Cathepsin B precursor	212.32	182086	110552	Pass2	PEP_FRAG_2	Carbamidomethyl+C(5)	1823.87	GQDHCGIESEVVAGIPR	5	63.91	y3y4y5y6y7	52.0317	44421	2.51	-13.1181
spindle 2	P07858	CATB_HUMAN Cathepsin B precursor	212.32	182086	110552	Pass2	VAR_MOD	Carbamidomethyl+C(6);Deamidation+Q(2)	1685.83	EQWPQCPTIKEIR	4	33.98	b10y6y9y10	49.0887	3564	2	12.5993
spindle 2	P07858	CATB_HUMAN Cathepsin B precursor	212.32	182086	110552	Pass2	IN_SOURCE		763.373	PASFDAR	1	10.03	b5	36.5991	7360	1.67	-9.2747
spindle 3	P07858	CATB_HUMAN Cathepsin B precursor	176.89	194911	110956	Pass1	PEP_FRAG_1	Carbamidomethyl+C(2)	1314.6	ICEPGYSPTYK	9	73.3	b2b3y5y7y8y9°y9y10y11	35.2077	53441	1.95	4.2714
spindle 3	P07858	CATB_HUMAN Cathepsin B precursor	176.89	194911	110956	Pass1	PEP_FRAG_1		876.457	LPASFDAR	7	55.69	y1y2y3y5y6y7y8	36.8043	37530	1.71	-2.3677
spindle 3	P07858	CATB_HUMAN Cathepsin B precursor	176.89	194911	110956	Pass1	PEP_FRAG_1	Carbamidomethyl+C(6)	1286.62	EQWPQCPTIK	5	35	y5y7y8*y8y10	43.5646	35432	1.95	1.1385
spindle 3	P07858	CATB_HUMAN Cathepsin B precursor	176.89	194911	110956	Pass1	PEP_FRAG_1	Carbamidomethyl+C(5);Carbamidomethyl+C(8)	2172.91	DQGSCGSCWAFGAVEAISDR	4	15.1	b4y5y8y20	70.7127	8362	2.19	2.5842
spindle 3	P07858	CATB_HUMAN Cathepsin B precursor	176.89	194911	110956	Pass2	PEP_FRAG_2	Carbamidomethyl+C(5)	1823.87	GQDHCGIESEVVAGIPR	6	66.08	y4y5y6y7y11y13	52.1278	44455	2.51	-12.7166
spindle 3	P07858	CATB_HUMAN Cathepsin B precursor	176.89	194911	110956	Pass2	VAR_MOD	Carbamidomethyl+C(6);Deamidation+Q(2)	1685.83	EQWPQCPTIKEIR	3	29.11	y5y9y10	49.1102	4913	2.14	10.789
spindle 3	P07858	CATB_HUMAN Cathepsin B precursor	176.89	194911	110956	Pass2	VAR_MOD	Carbamidomethyl+C(9);Carbamidomethyl+C(10);Deamidation+N(16)	2206.1	MWQLWASLCCLLVLANAR	3	23.79	b10b11y10	73.1815	2362	2	4.4267
spindle 3	P07858	CATB_HUMAN Cathepsin B precursor	176.89	194911	110956	Pass2	IN_SOURCE		763.373	PASFDAR	2	25.39	b3b4	36.8275	8416	1.67	-3.3581
spindle 1	P07900	HS90A_HUMAN Heat shock protein HSP 90-alpha	167.82	77883	43310	Pass1	PEP_FRAG_1		1527.74	SLTNDWEDHLAVK	6	22.03	b12°b12y1y3y9y13	51.8195	26015	2.27	0.0799
spindle 1	P07900	HS90A_HUMAN Heat shock protein HSP 90-alpha	167.82	77883	43310	Pass1	PEP_FRAG_1		1513.79	GVVDSEDLPLNISR	7	47.96	b8y6y7y8y11°y11y14	55.598	17635	1.93	-4.7577
spindle 1	P07900	HS90A_HUMAN Heat shock protein HSP 90-alpha	167.82	77883	43310	Pass1	PEP_FRAG_1		1224.63	HIYYITGETK	7	30.21	b2b9°b9b10y8y9y10	35.581	10409	1.97	-5.7814
spindle 1	P07900	HS90A_HUMAN Heat shock protein HSP 90-alpha	167.82	77883	43310	Pass1	PEP_FRAG_1		1235.6	DQVANSAFVER	6	28.8	b2*b2b3y8y9y11	34.74	7882	1.94	2.9638
spindle 1	P07900	HS90A_HUMAN Heat shock protein HSP 90-alpha	167.82	77883	43310	Pass2	PEP_FRAG_2		1833.78	NPDDITNEEYGEFYK	3	27.5	y4y10y11	49.3256	14172	2	3.7943
spindle 1	P07900	HS90A_HUMAN Heat shock protein HSP 90-alpha	167.82	77883	43310	Pass2	VAR_MOD	Carbamidomethyl+C(16);Deamidation+Q()	2578.26	HGLEVIYMIEPIDEYCVQQLK	5	43.07	b5b11y5y6y7	58.2551	1770	2	9.0904
spindle 3	P07900	HS90A_HUMAN Heat shock protein HSP 90-alpha	222.28	152711	80157	Pass1	PEP_FRAG_1		1513.79	GVVDSEDLPLNISR	9	56.77	b14°b14y2y5y6y8y10y11y14	56.3258	23120	1.93	-1.7741
spindle 3	P07900	HS90A_HUMAN Heat shock protein HSP 90-alpha	222.28	152711	80157	Pass1	PEP_FRAG_1		1527.74	SLTNDWEDHLAVK	5	40.72	b12y9y10y11y13	52.6858	20728	2.28	1.2784
spindle 3	P07900	HS90A_HUMAN Heat shock protein HSP 90-alpha	222.28	152711	80157	Pass1	PEP_FRAG_1		1235.6	DQVANSAFVER	7	38.22	b2b3y5y6y8*y8y11	35.547	8769	1.93	1.4819
spindle 3	P07900	HS90A_HUMAN Heat shock protein HSP 90-alpha	222.28	152711	80157	Pass1	PEP_FRAG_1		1544.73	EGLELPEDEEEKK	4	21.63	b12y8y10y13	39.1526	3464	2.26	1.7385
spindle 3	P07900	HS90A_HUMAN Heat shock protein HSP 90-alpha	222.28	152711	80157	Pass2	PEP_FRAG_2		673.399	VVVSNR	6	44.32	b5*b5y3y5°y5*y5	23.9494	63405	1.12	-3.8068
spindle 3	P07900	HS90A_HUMAN Heat shock protein HSP 90-alpha	222.28	152711	80157	Pass2	PEP_FRAG_2		1833.78	NPDDITNEEYGEFYK	3	35.58	y10y11y12	50.1736	13634	2	5.0591
spindle 3	P07900	HS90A_HUMAN Heat shock protein HSP 90-alpha	222.28	152711	80157	Pass2	PEP_FRAG_2		660.429	VTVITK	1	14.02	y3	25.8975	4621	1.12	9.8887
spindle 3	P07900	HS90A_HUMAN Heat shock protein HSP 90-alpha	222.28	152711	80157	Pass2	PEP_FRAG_2		1108.54	APFDLFENR	3	31.62	b3b6y5	31.2606	4602	1.95	5.1755
spindle 3	P07900	HS90A_HUMAN Heat shock protein HSP 90-alpha	222.28	152711	80157	Pass2	PEP_FRAG_2		1291.64	ELISNSSDALDK	4	38.71	b4b8b11y4	59.561	2787	2	12.6641
spindle 3	P07900	HS90A_HUMAN Heat shock protein HSP 90-alpha	222.28	152711	80157	Pass2	PEP_FRAG_2		1168.57	LGIHEDSQNR	3	28.01	b5b9y6	24.5299	2091	3	-3.3428
spindle 3	P07900	HS90A_HUMAN Heat shock protein HSP 90-alpha	222.28	152711	80157	Pass2	VAR_MOD	Deamidation+Q(3)	2065.08	HSQFIGYPITLFVEKER	4	28.66	b4b9b10y6	63.2865	2969	3	-1.3005
spindle 3	P07900	HS90A_HUMAN Heat shock protein HSP 90-alpha	222.28	152711	80157	Pass2	IN_SOURCE		1157.57	GVVDSEDLPLN	0	3.3		56.3075	2521	1	5.0618
spindle 1	P08107	HSP71_HUMAN Heat shock 70 kDa protein 1	189.62	85167	56086	Pass1	PEP_FRAG_1		1487.7	TTPSYVAFTDTER	10	85.75	b2b3y1y6y7y8y9y10y11y13	46.2197	35463	1.96	0.2462
spindle 1	P08107	HSP71_HUMAN Heat shock 70 kDa protein 1	189.62	85167	56086	Pass1	PEP_FRAG_1		1228.63	VEIIANDQGNR	7	37.55	b2y2y7y8°y8y9y11	30.9912	31255	1.92	-0.7948
spindle 1	P08107	HSP71_HUMAN Heat shock 70 kDa protein 1	189.62	85167	56086	Pass1	PEP_FRAG_1		1579.82	LLQDFFNGRDLNK	6	22.03	b10°b10y1y8y12y13	76.8868	7481	2	9.9676
spindle 1	P08107	HSP71_HUMAN Heat shock 70 kDa protein 1	189.62	85167	56086	Pass2	PEP_FRAG_2		1658.85	NQVALNPQNTVFDAK	3	19.42	b5b7y11	35.3682	2610	2	-17.0723
spindle 1	P08107	HSP71_HUMAN Heat shock 70 kDa protein 1	189.62	85167	56086	Pass2	MISSING_CLEAVAGE		2774.4	DLNKSINPDEAVAYGAAVQAAILMGDK	3	12.58	b9y5y8	44.2502	8358	2.76	-0.176
spindle 2	P08107	HSP71_HUMAN Heat shock 70 kDa protein 1	247.59	85189	57987	Pass1	PEP_FRAG_1		1487.7	TTPSYVAFTDTER	12	110.16	b2b4b7y1y5y6y7y8y9y10y11y13	47.0149	35854	1.96	3.2001
spindle 2	P08107	HSP71_HUMAN Heat shock 70 kDa protein 1	247.59	85189	57987	Pass1	PEP_FRAG_1		1228.63	VEIIANDQGNR	10	55.22	b2b9y2y3*y4y7y8*y8y9y11	31.4532	25983	1.92	-0.7948
spindle 2	P08107	HSP71_HUMAN Heat shock 70 kDa protein 1	247.59	85189	57987	Pass1	PEP_FRAG_1		1658.85	NQVALNPQNTVFDAK	6	27.37	b9b11y1y5y9y15	66.8986	3448	2	-0.0736
spindle 2	P08107	HSP71_HUMAN Heat shock 70 kDa protein 1	247.59	85189	57987	Pass2	PEP_FRAG_2		2981.46	TLSSSTQASLEIDSLFEGIDFYTSITR	3	12.46	b5b13y8	67.508	3365	3.87	-6.7147
spindle 2	P08107	HSP71_HUMAN Heat shock 70 kDa protein 1	247.59	85189	57987	Pass2	PEP_FRAG_2		1197.69	DAGVIAGLNVLR	4	38.97	b3b6b8y8	64.0242	2553	2	-3.5672
spindle 2	P08107	HSP71_HUMAN Heat shock 70 kDa protein 1	247.59	85189	57987	Pass2	VAR_MOD	Deamidation+N(3)	1418.74	LVNHFVEEFKR	3	25.55	b4b9y4	52.0025	13986	1.98	-8.5181
spindle 3	P08107	HSP71_HUMAN Heat shock 70 kDa protein 1	245.07	93735	59591	Pass1	PEP_FRAG_1		1487.7	TTPSYVAFTDTER	13	104.98	b2b3b6b10y1y4y7y8y9°y9y10y11y13	47.0705	38424	1.96	3.036
spindle 3	P08107	HSP71_HUMAN Heat shock 70 kDa protein 1	245.07	93735	59591	Pass1	PEP_FRAG_1		1228.63	VEIIANDQGNR	7	22.51	b2y2y8*y8y9*y9y11	31.7093	25586	1.92	-0.1987
spindle 3	P08107	HSP71_HUMAN Heat shock 70 kDa protein 1	245.07	93735	59591	Pass1	PEP_FRAG_1		1579.82	LLQDFFNGRDLNK	6	47.53	b1b4b5b10b11y13	75.352	1780	2	-8.1132
spindle 3	P08107	HSP71_HUMAN Heat shock 70 kDa protein 1	245.07	93735	59591	Pass2	PEP_FRAG_2		1687.9	IINEPTAAAIAYGLDR	3	18.04	b8y4y12	61.5549	6330	2.09	-3.4714
spindle 3	P08107	HSP71_HUMAN Heat shock 70 kDa protein 1	245.07	93735	59591	Pass2	MISSING_CLEAVAGE		1672.84	VSAKNALESYAFNMK	4	19.05	b6y7y10°y10	35.8292	8176	2.46	-5.7648
spindle 3	P08107	HSP71_HUMAN Heat shock 70 kDa protein 1	245.07	93735	59591	Pass2	MISSING_CLEAVAGE		1814.95	NQVALNPQNTVFDAKR	3	18.04	b6b12y5	74.3199	1795	2	1.816
spindle 3	P08107	HSP71_HUMAN Heat shock 70 kDa protein 1	245.07	93735	59591	Pass2	VAR_MOD	Carbamidomethyl+C(1);Deamidation+N(11)	2663.23	CQEVISWLDANTLAEKDEFEHK	3	14.09	b8y4y7	64.1742	5614	3.09	10.3588
spindle 3	P08107	HSP71_HUMAN Heat shock 70 kDa protein 1	245.07	93735	59591	Pass2	VAR_MOD	Deamidation+N(1)	1815.93	NQVALNPQNTVFDAKR	4	18.04	b6y3y11°y11	71.7488	3477	2	3.7644
spindle 3	P08107	HSP71_HUMAN Heat shock 70 kDa protein 1	245.07	93735	59591	Pass2	IN_SOURCE		1353.65	QDFFNGRDLNK	1	7.55	b7	75.4506	2553	1.76	3.6071
spindle 1	P08238	HS90B_HUMAN Heat shock protein HSP 90-beta	210.72	89677	48499	Pass1	PEP_FRAG_1		1527.74	SLTNDWEDHLAVK	6	22.03	b12°b12y1y3y9y13	51.8195	26015	2.27	0.0799
spindle 1	P08238	HS90B_HUMAN Heat shock protein HSP 90-beta	210.72	89677	48499	Pass1	PEP_FRAG_1		1249.62	EQVANSAFVER	6	32.78	y3y8*y8y9°y9y11	34.1448	18797	1.95	0.2931
spindle 1	P08238	HS90B_HUMAN Heat shock protein HSP 90-beta	210.72	89677	48499	Pass1	PEP_FRAG_1		1513.79	GVVDSEDLPLNISR	7	47.96	b8y6y7y8y11°y11y14	55.598	17635	1.93	-4.7577
spindle 1	P08238	HS90B_HUMAN Heat shock protein HSP 90-beta	210.72	89677	48499	Pass1	PEP_FRAG_1		1194.65	IDIIPNPQER	5	50.05	b3y4y6y9y10	47.8445	14990	2	-1.2262
spindle 1	P08238	HS90B_HUMAN Heat shock protein HSP 90-beta	210.72	89677	48499	Pass1	PEP_FRAG_1	Carbamidomethyl+C(1)	1987.93	CLELFSELAEDKENYK	4	18.39	b3y2y10y12	51.882	2541	3	6.3862
spindle 1	P08238	HS90B_HUMAN Heat shock protein HSP 90-beta	210.72	89677	48499	Pass2	PEP_FRAG_2		1160.58	SIYYITGESK	4	28.45	b6°b6b8y5	52.4806	3710	1.92	8.0989
spindle 1	P08238	HS90B_HUMAN Heat shock protein HSP 90-beta	210.72	89677	48499	Pass2	MISSING_CLEAVAGE	Carbamidomethyl+C(2)	1581.78	KCLELFSELAEDK	3	22.03	b6y7y9	50.7738	1751	2	6.714
spindle 1	P08238	HS90B_HUMAN Heat shock protein HSP 90-beta	210.72	89677	48499	Pass2	IN_SOURCE		1327.63	TNDWEDHLAVK	0	2.83		51.8298	4238	2	9.0107
spindle 3	P08238	HS90B_HUMAN Heat shock protein HSP 90-beta	197.02	78777	56420	Pass1	PEP_FRAG_1		1513.79	GVVDSEDLPLNISR	9	56.77	b14°b14y2y5y6y8y10y11y14	56.3258	23120	1.93	-1.7741
spindle 3	P08238	HS90B_HUMAN Heat shock protein HSP 90-beta	197.02	78777	56420	Pass1	PEP_FRAG_1		1527.74	SLTNDWEDHLAVK	5	40.72	b12y9y10y11y13	52.6858	20728	2.28	1.2784
spindle 3	P08238	HS90B_HUMAN Heat shock protein HSP 90-beta	197.02	78777	56420	Pass1	PEP_FRAG_1		1544.73	EGLELPEDEEEKK	4	21.63	b12y8y10y13	39.1526	3464	2.26	1.7385
spindle 3	P08238	HS90B_HUMAN Heat shock protein HSP 90-beta	197.02	78777	56420	Pass1	PEP_FRAG_1	Carbamidomethyl+C(15)	2448.15	GFEVVYMTEPIDEYCVQQLK	4	15.1	b10°b10b13y8	72.534	2447	2	4.1884
spindle 3	P08238	HS90B_HUMAN Heat shock protein HSP 90-beta	197.02	78777	56420	Pass2	PEP_FRAG_2		1275.64	ELISNASDALDK	9	77.32	b4b5*b5b9b11°b11y5y8y10	35.7797	9146	2.03	11.7703
spindle 3	P08238	HS90B_HUMAN Heat shock protein HSP 90-beta	197.02	78777	56420	Pass2	PEP_FRAG_2		3532.64	LGLGIDEDEVAAEEPNAAVPDEIPPLEGDEDASR	4	15.95	b14y3y11y15	68.7542	8994	2.85	-0.622
spindle 3	P08238	HS90B_HUMAN Heat shock protein HSP 90-beta	197.02	78777	56420	Pass2	MISSING_CLEAVAGE		1237.63	ADHGEPIGRGTK	3	36.52	b6b7b8	24.7164	3536	3	-2.5644
spindle 3	P08238	HS90B_HUMAN Heat shock protein HSP 90-beta	197.02	78777	56420	Pass2	MISSING_CLEAVAGE		1408.7	EKYIDQEELNK	4	25.37	b10y3y5°y5	52.5887	2441	2	-1.0399
spindle 3	P08238	HS90B_HUMAN Heat shock protein HSP 90-beta	197.02	78777	56420	Pass2	IN_SOURCE		1327.63	TNDWEDHLAVK	0	2.94		52.6917	4901	2	4.5973
spindle 2	P08547	LIN1_HUMAN LINE-1 reverse transcriptase homolog	135.3	39974	22120	Pass1	PEP_FRAG_1		1194.64	LDPFLTPYTK	5	28.2	b2b3y4y6°y6	55.8313	3591	2	-3.6785
spindle 2	P08547	LIN1_HUMAN LINE-1 reverse transcriptase homolog	135.3	39974	22120	Pass1	PEP_FRAG_1		2451.28	DLFKENYKPLLNEIKEDTNK	3	15.23	b8y6y10	54.8648	1664	3	-6.5734
spindle 2	P08547	LIN1_HUMAN LINE-1 reverse transcriptase homolog	135.3	39974	22120	Pass2	PEP_FRAG_2		1902.87	STEYTFFSAPHHTYSK	4	18.19	b10°b10b12y5	47.2302	4331	2	-15.9735
spindle 2	P08547	LIN1_HUMAN LINE-1 reverse transcriptase homolog	135.3	39974	22120	Pass2	PEP_FRAG_2		686.383	TNNPIK	1	14.08	y5	50.7179	4174	1	-6.8471
spindle 2	P08547	LIN1_HUMAN LINE-1 reverse transcriptase homolog	135.3	39974	22120	Pass2	PEP_FRAG_2		586.323	LYYK	2	27.08	b3y3	31.2973	3891	1	-1.2492
spindle 2	P08547	LIN1_HUMAN LINE-1 reverse transcriptase homolog	135.3	39974	22120	Pass2	PEP_FRAG_2		835.446	FIWNQK	1	14.08	b5	39.7002	2784	2	-4.4565
spindle 2	P08547	LIN1_HUMAN LINE-1 reverse transcriptase homolog	135.3	39974	22120	Pass2	PEP_FRAG_2		1215.61	LTQNHSTTWK	5	29.96	b7b8°b8*b8y8	35.8479	1521	2	-5.7239
spindle 2	P08547	LIN1_HUMAN LINE-1 reverse transcriptase homolog	135.3	39974	22120	Pass2	MISSING_CLEAVAGE		1148.57	QEQTNSKASR	3	28.2	b3y4y9	34.3028	3795	2	4.7826
spindle 2	P08547	LIN1_HUMAN LINE-1 reverse transcriptase homolog	135.3	39974	22120	Pass2	MISSING_CLEAVAGE		1713.82	KSPGPEGFTAEFYQR	3	19.21	b7b12y10	59.0288	1711	2.29	-10.8265
spindle 2	P08547	LIN1_HUMAN LINE-1 reverse transcriptase homolog	135.3	39974	22120	Pass2	VAR_MOD	Oxidation+M(5)	1507.66	NDEPMSPVGTWMK	4	44.77	y4y7y8y9	30.9966	4619	1.83	-6.8822
spindle 2	P08547	LIN1_HUMAN LINE-1 reverse transcriptase homolog	135.3	39974	22120	Pass2	VAR_MOD	Deamidation+N(19)	2452.26	DLFKENYKPLLNEIKEDTNK	4	23.98	b3b8b10y6	71.4351	3727	3	5.177
spindle 2	P08547	LIN1_HUMAN LINE-1 reverse transcriptase homolog	135.3	39974	22120	Pass2	VAR_MOD	Carbamidomethyl+C(7);Carbamidomethyl+C(8);Carbamidomethyl+C(16);Deamidation+Q(2)	2091.89	SQDPSVCCIQETHLTCR	3	24.29	b14y11y12	58.3742	2237	2.53	-5.8354
spindle 2	P08547	LIN1_HUMAN LINE-1 reverse transcriptase homolog	135.3	39974	22120	Pass2	VAR_MOD	Deamidation+N(5)	1716.85	TKDTNHMIISIDAEK	4	25.24	b3b4°b4y5	43.3767	1929	2	-4.1239
spindle 1	P08670	VIME_HUMAN Vimentin	1485.03	1901054	1077960	Pass1	PEP_FRAG_1		1495.79	TYSLGSALRPSTSR	9	95.13	y2y3y6y9y10y11y12°y12y13	41.9081	217068	2.25	-0.0816
spindle 1	P08670	VIME_HUMAN Vimentin	1485.03	1901054	1077960	Pass1	PEP_FRAG_1		1428.71	SLYASSPGGVYATR	16	148.2	b3°b3b4b10b12y3y4°y4y7y8y9y10y11°y11y12y14	39.7266	156598	1.96	-2.905
spindle 1	P08670	VIME_HUMAN Vimentin	1485.03	1901054	1077960	Pass1	PEP_FRAG_1		1093.53	FADLSEAANR	12	105.32	b2b3y1y3y4y5°y5y6y7y8y9y10	35.9428	145174	1.84	-2.9024
spindle 1	P08670	VIME_HUMAN Vimentin	1485.03	1901054	1077960	Pass1	PEP_FRAG_1		1836.8	DGQVINETSQHHDDLE	16	105.04	b2°b2b3b4°b4b7b15y1y9y10°y10y11y12y13y15y16	31.3194	123354	2.39	2.326
spindle 1	P08670	VIME_HUMAN Vimentin	1485.03	1901054	1077960	Pass1	PEP_FRAG_1		1570.9	ISLPLPNFSSLNLR	20	154.52	b1b2°b2b4°b4b8y1y3y4y5y6y7y8*y8y9y10y11y12y14*y14	80.3244	116958	2	-2.0981
spindle 1	P08670	VIME_HUMAN Vimentin	1485.03	1901054	1077960	Pass1	PEP_FRAG_1		1668.84	ETNLDSLPLVDTHSK	14	93.28	b5b15y2y4°y4y5°y5y6y7y8°y8y10y13y15	50.8057	93569	2.29	-1.9018
spindle 1	P08670	VIME_HUMAN Vimentin	1485.03	1901054	1077960	Pass1	PEP_FRAG_1		1088.53	QDVDNASLAR	17	94.51	b2°b2b3b10y1y2y3y4°y4y5y7*y7y8y9*y9y10*y10	26.1588	83397	1.92	-5.8314
spindle 1	P08670	VIME_HUMAN Vimentin	1485.03	1901054	1077960	Pass1	PEP_FRAG_1		1323.62	EEAENTLQSFR	15	116.48	b3b10b11y1y2y3y4y5°y5y6y7*y7y8y9y11	40.8768	80095	1.93	-2.1212
spindle 1	P08670	VIME_HUMAN Vimentin	1485.03	1901054	1077960	Pass1	PEP_FRAG_1		1121.58	EYQDLLNVK	10	82.56	b3b6y2y3y4*y4y6y8y9*y9	48.5504	74025	1.83	-2.1767
spindle 1	P08670	VIME_HUMAN Vimentin	1485.03	1901054	1077960	Pass1	PEP_FRAG_1		1309.61	NLQEAEEWYK	13	104.53	b3b9y2y3y4y5y6y7y8°y8*y8y10*y10	47.948	65206	1.89	-1.5846
spindle 1	P08670	VIME_HUMAN Vimentin	1485.03	1901054	1077960	Pass1	PEP_FRAG_1		1023.51	QQYESVAAK	12	70.5	b1b9°b9y1y2y3y4y5y6y7y9*y9	23.4024	54530	1.79	-4.8303
spindle 1	P08670	VIME_HUMAN Vimentin	1485.03	1901054	1077960	Pass1	PEP_FRAG_1		1060.53	QVDQLTNDK	7	56.68	b9y3*y3y4y5y8y9	24.6715	52092	1.87	7.7119
spindle 1	P08670	VIME_HUMAN Vimentin	1485.03	1901054	1077960	Pass1	PEP_FRAG_1	Carbamidomethyl+C(7)	1490.75	QVQSLTCEVDALK	13	80.31	b1b6*b6b9b13y2y7y8y9y10y11*y11y13	51.1115	41578	1.97	-0.6551
spindle 1	P08670	VIME_HUMAN Vimentin	1485.03	1901054	1077960	Pass1	PEP_FRAG_1		932.468	LLEGEESR	6	56.33	y2y3y5y6y7y8	25.5343	38760	1.66	-1.7673
spindle 1	P08670	VIME_HUMAN Vimentin	1485.03	1901054	1077960	Pass1	PEP_FRAG_1		906.468	FLEQQNK	14	83.61	b1b2b3°b3b4°b4b5y4*y4y5y6°y6*y6y7	25.2434	36899	1.65	-4.04
spindle 1	P08670	VIME_HUMAN Vimentin	1485.03	1901054	1077960	Pass1	PEP_FRAG_1		1169.71	ILLAELEQLK	10	73.88	b2b3b5y4y5*y5y6°y6y7y10	68.4494	27417	1.96	-1.6697
spindle 1	P08670	VIME_HUMAN Vimentin	1485.03	1901054	1077960	Pass1	PEP_FRAG_1		2126.07	LLQDSVDFSLADAINTEFK	7	52.38	b1b12y3y6y8y11y13	80.4155	20896	2.11	1.9521
spindle 1	P08670	VIME_HUMAN Vimentin	1485.03	1901054	1077960	Pass1	PEP_FRAG_1		1295.67	MALDIEIATYR	6	58.66	b6y3y4y6y9y11	62.8071	9693	2	-1.6959
spindle 1	P08670	VIME_HUMAN Vimentin	1485.03	1901054	1077960	Pass2	PEP_FRAG_2		914.458	SYVTTSTR	6	65.38	b3°b3y3y4y5y6	23.7346	41376	1.39	15.2178
spindle 1	P08670	VIME_HUMAN Vimentin	1485.03	1901054	1077960	Pass2	PEP_FRAG_2		701.394	SSVPGVR	3	42.16	y4y5y6	24.9054	26262	1.13	15.0544
spindle 1	P08670	VIME_HUMAN Vimentin	1485.03	1901054	1077960	Pass2	PEP_FRAG_2		870.436	FANYIDK	4	42.16	y4y5*y5y6	35.2767	19841	1.42	15.146
spindle 1	P08670	VIME_HUMAN Vimentin	1485.03	1901054	1077960	Pass2	PEP_FRAG_2		1115.57	VELQELNDR	4	47.14	b6b8y6y7	37.5334	15021	1.85	-1.0942
spindle 1	P08670	VIME_HUMAN Vimentin	1485.03	1901054	1077960	Pass2	PEP_FRAG_2		1254.57	LGDLYEEEMR	3	28.45	b4y5y8	45.0615	14513	1.9	1.4595
spindle 1	P08670	VIME_HUMAN Vimentin	1485.03	1901054	1077960	Pass2	MISSING_CLEAVAGE		1539.91	ILLAELEQLKGQGK	8	92.12	y4y5y6y10°y10y11y12y13	59.2366	97027	2.39	1.0305
spindle 1	P08670	VIME_HUMAN Vimentin	1485.03	1901054	1077960	Pass2	MISSING_CLEAVAGE		1587.8	TNEKVELQELNDR	14	137.04	b3b4b7b9*b9y4y5y6°y6*y6y7y8y9y11	36.6073	81298	2.36	-1.2301
spindle 1	P08670	VIME_HUMAN Vimentin	1485.03	1901054	1077960	Pass2	MISSING_CLEAVAGE		1125.61	FANYIDKVR	3	39.86	y3y5y6	39.8287	31643	2.04	-3.2535
spindle 1	P08670	VIME_HUMAN Vimentin	1485.03	1901054	1077960	Pass2	MISSING_CLEAVAGE		1688.83	VEVERDNLAEDIMR	4	33.47	b7y4y6y12	51.5541	27133	2.48	-1.5179
spindle 1	P08670	VIME_HUMAN Vimentin	1485.03	1901054	1077960	Pass2	MISSING_CLEAVAGE		1287.67	QVDQLTNDKAR	6	58.66	b3y3y4y8°y8y9	23.4836	20509	2.22	-2.2752
spindle 1	P08670	VIME_HUMAN Vimentin	1485.03	1901054	1077960	Pass2	MISSING_CLEAVAGE		1216.63	RQVDQLTNDK	5	41.47	b5b9y3°y3y9	23.5312	17843	2	0.4013
spindle 1	P08670	VIME_HUMAN Vimentin	1485.03	1901054	1077960	Pass2	MISSING_CLEAVAGE		970.579	LRSSVPGVR	4	32.08	b4°b4b5y4	27.3206	7075	2	-2.7041
spindle 1	P08670	VIME_HUMAN Vimentin	1485.03	1901054	1077960	Pass2	MISSING_CLEAVAGE		2351.13	LQEEMLQREEAENTLQSFR	3	16.02	b6b9y18	55.5019	4987	3	-7.788
spindle 1	P08670	VIME_HUMAN Vimentin	1485.03	1901054	1077960	Pass2	VAR_MOD	Carbamidomethyl+C(7);Deamidation+Q(1)	1491.74	QVQSLTCEVDALK	3	22.03	b12y5y11	53.4663	2111	2	2.3731
spindle 1	P08670	VIME_HUMAN Vimentin	1485.03	1901054	1077960	Pass2	IN_SOURCE		1231.68	SLGSALRPSTSR	0	3.18		41.8987	21689	2	-1.0902
spindle 1	P08670	VIME_HUMAN Vimentin	1485.03	1901054	1077960	Pass2	IN_SOURCE		1536.69	VINETSQHHDDLE	1	7.29	b12	31.3207	5743	2	4.8457
spindle 1	P08670	VIME_HUMAN Vimentin	1485.03	1901054	1077960	Pass2	IN_SOURCE		1437.62	INETSQHHDDLE	2	21.52	b10b11	31.3131	5368	2	7.642
spindle 1	P08670	VIME_HUMAN Vimentin	1485.03	1901054	1077960	Pass2	IN_SOURCE		1031.56	GSALRPSTSR	1	7.46	b5	41.885	3647	2	0
spindle 1	P08670	VIME_HUMAN Vimentin	1485.03	1901054	1077960	Pass2	IN_SOURCE		1211.63	DSLPLVDTHSK	2	7.35	b5°b5	50.8103	3286	2	-1.1082
spindle 1	P08670	VIME_HUMAN Vimentin	1485.03	1901054	1077960	Pass2	IN_SOURCE		1394.74	YSLGSALRPSTSR	1	7.46	b7	41.9053	3164	2.32	-10.2401
spindle 1	P08670	VIME_HUMAN Vimentin	1485.03	1901054	1077960	Pass2	IN_SOURCE		946.459	ADLSEAANR	0	1.77		35.9542	2143	1.26	8.3834
spindle 1	P08670	VIME_HUMAN Vimentin	1485.03	1901054	1077960	Pass2	IN_SOURCE		1664.75	QVINETSQHHDDLE	2	7.29	b10*b10	31.3041	1713	2.76	-11.1456
spindle 1	P08670	VIME_HUMAN Vimentin	1485.03	1901054	1077960	Pass2	NEUTRAL_LOSS-H20		1650.83	ETNLDSLPLVDTHSK	0	3.53		50.8039	5926	3	-10.9438
spindle 1	P08670	VIME_HUMAN Vimentin	1485.03	1901054	1077960	Pass2	NEUTRAL_LOSS-NH3		1819.77	DGQVINETSQHHDDLE	0	3.89		31.2955	4427	3	-5.2322
spindle 2	P08670	VIME_HUMAN Vimentin	1291.41	1989924	1117943	Pass1	PEP_FRAG_1		1428.71	SLYASSPGGVYATR	19	147.13	b3b4°b4b10b13y2y3°y3y4°y4y7y8y9y10°y10y11°y11y12y14	40.4326	196841	1.96	-0.8544
spindle 2	P08670	VIME_HUMAN Vimentin	1291.41	1989924	1117943	Pass1	PEP_FRAG_1		1495.79	TYSLGSALRPSTSR	9	71.82	b3b13y2y3y10y11y12°y12y13	42.6611	171500	2.28	-0.4897
spindle 2	P08670	VIME_HUMAN Vimentin	1291.41	1989924	1117943	Pass1	PEP_FRAG_1		1836.8	DGQVINETSQHHDDLE	13	82.45	b2b3b10y2y9y10*y10y11°y11y12y14y15y16	31.8435	131579	2.38	0.5317
spindle 2	P08670	VIME_HUMAN Vimentin	1291.41	1989924	1117943	Pass1	PEP_FRAG_1		1093.53	FADLSEAANR	14	117.53	b2b3b5y1y3y4*y4y5y6y7y8°y8y9y10	36.5638	128394	1.85	-3.3489
spindle 2	P08670	VIME_HUMAN Vimentin	1291.41	1989924	1117943	Pass1	PEP_FRAG_1		1570.9	ISLPLPNFSSLNLR	18	145.17	b2b3b4°b4y2y3y5y6y7y8*y8y9*y9y10y11*y11y12y14	80.7064	118999	2	0.3885
spindle 2	P08670	VIME_HUMAN Vimentin	1291.41	1989924	1117943	Pass1	PEP_FRAG_1		1668.84	ETNLDSLPLVDTHSK	13	92.6	b4b15y1y4y5y6°y6y7y8°y8y10y13y15	51.5892	93684	2.31	0.9509
spindle 2	P08670	VIME_HUMAN Vimentin	1291.41	1989924	1117943	Pass1	PEP_FRAG_1		1088.53	QDVDNASLAR	13	87.15	b2°b2b10y2y3y4y5y7*y7y8y9y10*y10	26.4755	89926	1.92	-2.1307
spindle 2	P08670	VIME_HUMAN Vimentin	1291.41	1989924	1117943	Pass1	PEP_FRAG_1		1121.58	EYQDLLNVK	7	59.34	y2y3y4*y4y6y8y9	49.3289	88745	1.81	0.2177
spindle 2	P08670	VIME_HUMAN Vimentin	1291.41	1989924	1117943	Pass1	PEP_FRAG_1		1323.62	EEAENTLQSFR	14	98.22	b11y2y3°y3y4y5y6*y6y7*y7y8y9*y9y11	41.6037	80591	1.93	0.2767
spindle 2	P08670	VIME_HUMAN Vimentin	1291.41	1989924	1117943	Pass1	PEP_FRAG_1		1309.61	NLQEAEEWYK	7	77.15	b3y3y4y6y7y8y10	48.771	68050	1.9	0.8389
spindle 2	P08670	VIME_HUMAN Vimentin	1291.41	1989924	1117943	Pass1	PEP_FRAG_1		1023.51	QQYESVAAK	13	70.06	b1b2b9y1y2y3y4y5°y5y6°y6y7y9	23.6539	57275	1.8	-4.0551
spindle 2	P08670	VIME_HUMAN Vimentin	1291.41	1989924	1117943	Pass1	PEP_FRAG_1		1060.53	QVDQLTNDK	6	39.6	b1b9y3y4y8y9	24.9423	53143	1.87	9.7838
spindle 2	P08670	VIME_HUMAN Vimentin	1291.41	1989924	1117943	Pass1	PEP_FRAG_1		906.468	FLEQQNK	8	69.33	b2b4°b4b5y4y5y6y7	25.5248	48599	1.64	-2.9626
spindle 2	P08670	VIME_HUMAN Vimentin	1291.41	1989924	1117943	Pass1	PEP_FRAG_1	Carbamidomethyl+C(7)	1490.75	QVQSLTCEVDALK	16	112.67	b1b13*b13y2y3y4y6°y6y7y8y9y10°y10y11*y11y13	51.8943	44423	1.97	0.5732
spindle 2	P08670	VIME_HUMAN Vimentin	1291.41	1989924	1117943	Pass1	PEP_FRAG_1		1169.71	ILLAELEQLK	7	63.43	b2b3y4y6y7y9y10	69.001	27935	1.97	-2.9221
spindle 2	P08670	VIME_HUMAN Vimentin	1291.41	1989924	1117943	Pass1	PEP_FRAG_1		2126.07	LLQDSVDFSLADAINTEFK	8	42.76	b7*b7b11b12y5y7y9°y9	80.8782	16900	2.04	8.0383
spindle 2	P08670	VIME_HUMAN Vimentin	1291.41	1989924	1117943	Pass1	PEP_FRAG_1		1734.81	LQDEIQNMKEEMAR	4	28.98	y6y10y12y14	46.2292	16553	2.55	-6.5439
spindle 2	P08670	VIME_HUMAN Vimentin	1291.41	1989924	1117943	Pass1	PEP_FRAG_1		1295.67	MALDIEIATYR	5	37.31	y3y6y8°y8y11	63.4524	8137	2	-3.6744
spindle 2	P08670	VIME_HUMAN Vimentin	1291.41	1989924	1117943	Pass2	PEP_FRAG_2		914.458	SYVTTSTR	6	64.92	b6y3y4y5y6°y6	23.9864	39783	1.42	14.0164
spindle 2	P08670	VIME_HUMAN Vimentin	1291.41	1989924	1117943	Pass2	PEP_FRAG_2		701.394	SSVPGVR	3	41.89	y4y5y6	25.1938	26852	1.14	15.6636
spindle 2	P08670	VIME_HUMAN Vimentin	1291.41	1989924	1117943	Pass2	PEP_FRAG_2		1115.57	VELQELNDR	4	31.82	b5°b5y4y7	38.1815	18132	1.85	-1.2037
spindle 2	P08670	VIME_HUMAN Vimentin	1291.41	1989924	1117943	Pass2	PEP_FRAG_2		1076.5	DNLAEDIMR	3	31.82	b3y5y8	54.7616	3339	1.61	6.8037
spindle 2	P08670	VIME_HUMAN Vimentin	1291.41	1989924	1117943	Pass2	MISSING_CLEAVAGE	Carbamidomethyl+C(7)	2377.17	QVQSLTCEVDALKGTNESLER	11	78.06	b9b12°b12y4y6y7y8y12y16y18°y18	54.4054	105887	2.76	-9.8594
spindle 2	P08670	VIME_HUMAN Vimentin	1291.41	1989924	1117943	Pass2	MISSING_CLEAVAGE		1539.91	ILLAELEQLKGQGK	9	110.02	y3y4y5y6y7*y7y11y12y13	59.9198	85171	2.42	1.1891
spindle 2	P08670	VIME_HUMAN Vimentin	1291.41	1989924	1117943	Pass2	MISSING_CLEAVAGE		1587.8	TNEKVELQELNDR	13	110.16	b4b7y4y5y6*y6y7y8°y8y9°y9*y9y11	37.2478	83899	2.36	0.3075
spindle 2	P08670	VIME_HUMAN Vimentin	1291.41	1989924	1117943	Pass2	MISSING_CLEAVAGE		1533.85	KVESLQEEIAFLK	6	47.7	b12y3y4y7y11°y11	63.9159	46497	2.09	2.2284
spindle 2	P08670	VIME_HUMAN Vimentin	1291.41	1989924	1117943	Pass2	MISSING_CLEAVAGE		1287.67	QVDQLTNDKAR	6	70.78	y3y4y6y7y9*y9	23.7303	19915	2.26	-2.1804
spindle 2	P08670	VIME_HUMAN Vimentin	1291.41	1989924	1117943	Pass2	MISSING_CLEAVAGE		2393.13	EEAENTLQSFRQDVDNASLAR	3	14.69	b12y4y7	59.2063	16349	2.77	-5.1009
spindle 2	P08670	VIME_HUMAN Vimentin	1291.41	1989924	1117943	Pass2	MISSING_CLEAVAGE		1216.63	RQVDQLTNDK	4	41.92	b4b5b9y9	23.7841	14125	2	-1.9064
spindle 2	P08670	VIME_HUMAN Vimentin	1291.41	1989924	1117943	Pass2	VAR_MOD	Deamidation+Q(3)	1837.78	DGQVINETSQHHDDLE	3	18.19	b5y12y15	37.1889	2797	2	12.4874
spindle 2	P08670	VIME_HUMAN Vimentin	1291.41	1989924	1117943	Pass2	IN_SOURCE		1231.68	SLGSALRPSTSR	2	16.22	b3b11	42.6626	16107	2	-2.1804
spindle 2	P08670	VIME_HUMAN Vimentin	1291.41	1989924	1117943	Pass2	IN_SOURCE		1536.69	VINETSQHHDDLE	0	3.97		31.8533	6848	2	1.7476
spindle 2	P08670	VIME_HUMAN Vimentin	1291.41	1989924	1117943	Pass2	IN_SOURCE		1437.62	INETSQHHDDLE	2	14.88	b5b10	31.8387	6442	2	1.2737
spindle 2	P08670	VIME_HUMAN Vimentin	1291.41	1989924	1117943	Pass2	IN_SOURCE		1031.56	GSALRPSTSR	1	7.43	b4	42.6563	4452	2	5.0884
spindle 2	P08670	VIME_HUMAN Vimentin	1291.41	1989924	1117943	Pass2	IN_SOURCE		1394.74	YSLGSALRPSTSR	0	3.25		42.6465	4228	2.24	-9.1898
spindle 2	P08670	VIME_HUMAN Vimentin	1291.41	1989924	1117943	Pass2	IN_SOURCE		1211.63	DSLPLVDTHSK	1	7.33	b5	51.585	3119	2	1.3097
spindle 2	P08670	VIME_HUMAN Vimentin	1291.41	1989924	1117943	Pass2	IN_SOURCE		896.484	PLVDTHSK	2	21.51	b5b6	51.5823	2049	2	-10.2124
spindle 2	P08670	VIME_HUMAN Vimentin	1291.41	1989924	1117943	Pass2	IN_SOURCE		946.459	ADLSEAANR	0	1.81		36.5655	2019	1	10.705
spindle 2	P08670	VIME_HUMAN Vimentin	1291.41	1989924	1117943	Pass2	IN_SOURCE		992.541	YQDLLNVK	0	1.44		49.2969	1783	2	-9.593
spindle 2	P08670	VIME_HUMAN Vimentin	1291.41	1989924	1117943	Pass2	NEUTRAL_LOSS-H20		1103.57	EYQDLLNVK	0	1.44		49.3141	10344	2	5.6413
spindle 2	P08670	VIME_HUMAN Vimentin	1291.41	1989924	1117943	Pass2	NEUTRAL_LOSS-H20		1042.51	QVDQLTNDK	3	16.85	b3*b3y5	24.8695	8565	1.92	-5.2692
spindle 2	P08670	VIME_HUMAN Vimentin	1291.41	1989924	1117943	Pass2	NEUTRAL_LOSS-H20		1650.83	ETNLDSLPLVDTHSK	0	3.61		51.5922	6413	3	-7.7642
spindle 2	P08670	VIME_HUMAN Vimentin	1291.41	1989924	1117943	Pass2	NEUTRAL_LOSS-NH3		1006.48	QQYESVAAK	0	1.44		23.6577	6093	2	12.0678
spindle 2	P08670	VIME_HUMAN Vimentin	1291.41	1989924	1117943	Pass2	NEUTRAL_LOSS-NH3		1819.77	DGQVINETSQHHDDLE	0	3.97		31.8303	4275	3	-7.5801
spindle 2	P08670	VIME_HUMAN Vimentin	1291.41	1989924	1117943	Pass2	NEUTRAL_LOSS-H20		1305.6	EEAENTLQSFR	0	2.17		41.5955	3167	2	9.7237
spindle 3	P08670	VIME_HUMAN Vimentin	1330.04	1979184	1073084	Pass1	PEP_FRAG_1		1495.79	TYSLGSALRPSTSR	9	81.52	b13b14y4y6y9y10y12°y12y13	42.7636	177583	2.29	0.4897
spindle 3	P08670	VIME_HUMAN Vimentin	1330.04	1979184	1073084	Pass1	PEP_FRAG_1		1428.71	SLYASSPGGVYATR	20	162.95	b2b3°b3b4°b4b10b12b13y2y3y4°y4y7y8y9y10y11°y11y12y14	40.5785	162296	1.96	-3.3322
spindle 3	P08670	VIME_HUMAN Vimentin	1330.04	1979184	1073084	Pass1	PEP_FRAG_1		1836.8	DGQVINETSQHHDDLE	12	74.39	b2°b2b3y1y9y10*y10y11y12y13y15y16	32.1249	138909	2.39	0.5981
spindle 3	P08670	VIME_HUMAN Vimentin	1330.04	1979184	1073084	Pass1	PEP_FRAG_1		1093.53	FADLSEAANR	16	104.03	b2b3b10y1y2y3y4*y4y5y6y7y8°y8y9°y9y10	36.7736	133418	1.86	-0.893
spindle 3	P08670	VIME_HUMAN Vimentin	1330.04	1979184	1073084	Pass1	PEP_FRAG_1		1570.9	ISLPLPNFSSLNLR	16	150.85	b3b4b8y1y4y5y6y7y8°y8y9y10y11y12y14*y14	80.9219	107193	2	2.9529
spindle 3	P08670	VIME_HUMAN Vimentin	1330.04	1979184	1073084	Pass1	PEP_FRAG_1		1121.58	EYQDLLNVK	14	81.6	b6°b6b8°b8*b8y2y3y4*y4y6y8*y8y9*y9	49.3741	105969	1.83	-3.374
spindle 3	P08670	VIME_HUMAN Vimentin	1330.04	1979184	1073084	Pass1	PEP_FRAG_1		1668.84	ETNLDSLPLVDTHSK	18	157.91	b3b4b15y2y3°y3y4y5y6°y6y7y8°y8y10y11y12y13y15	51.6072	93730	2.32	2.6333
spindle 3	P08670	VIME_HUMAN Vimentin	1330.04	1979184	1073084	Pass1	PEP_FRAG_1		1088.53	QDVDNASLAR	16	86.74	b2°b2*b2b10y2y3y4°y4y5y7*y7y8y9*y9y10*y10	26.7267	92069	1.93	-1.7943
spindle 3	P08670	VIME_HUMAN Vimentin	1330.04	1979184	1073084	Pass1	PEP_FRAG_1		1309.61	NLQEAEEWYK	7	41.66	b2b3b10y4y7y8y10	48.8526	87839	1.89	0.3728
spindle 3	P08670	VIME_HUMAN Vimentin	1330.04	1979184	1073084	Pass1	PEP_FRAG_1		1323.62	EEAENTLQSFR	15	97.74	b11y2y3y4y5y6y7°y7*y7y8°y8y9°y9*y9y11	41.7251	84206	1.94	-0.0922
spindle 3	P08670	VIME_HUMAN Vimentin	1330.04	1979184	1073084	Pass1	PEP_FRAG_1		1023.51	QQYESVAAK	10	69.71	b1y1y2y3y4y5y6y7y9*y9	23.8617	58857	1.8	-3.578
spindle 3	P08670	VIME_HUMAN Vimentin	1330.04	1979184	1073084	Pass1	PEP_FRAG_1	Carbamidomethyl+C(7)	1490.75	QVQSLTCEVDALK	17	124.65	b1b2b3b5°b5b9b12y1y2y4y7y8y9y10y11*y11y13	51.9183	44136	1.97	1.4739
spindle 3	P08670	VIME_HUMAN Vimentin	1330.04	1979184	1073084	Pass1	PEP_FRAG_1		906.468	FLEQQNK	9	41.68	b1b2b4°b4y4*y4y6*y6y7	25.7709	41006	1.64	-3.232
spindle 3	P08670	VIME_HUMAN Vimentin	1330.04	1979184	1073084	Pass1	PEP_FRAG_1		1169.71	ILLAELEQLK	9	76.74	b2b4y3y4y5y6°y6y7y10	69.2104	35223	1.95	-0.8349
spindle 3	P08670	VIME_HUMAN Vimentin	1330.04	1979184	1073084	Pass1	PEP_FRAG_1		1734.81	LQDEIQNMKEEMAR	7	28.95	b3b8b14y3y10*y10y14	46.3041	19770	2.58	-6.755
spindle 3	P08670	VIME_HUMAN Vimentin	1330.04	1979184	1073084	Pass1	PEP_FRAG_1		2126.07	LLQDSVDFSLADAINTEFK	3	35.29	y7y8y9	81.1762	10945	2.04	5.2823
spindle 3	P08670	VIME_HUMAN Vimentin	1330.04	1979184	1073084	Pass1	PEP_FRAG_1		1295.67	MALDIEIATYR	6	57.89	b5y3y5y6y8y11	63.5815	6751	2	-2.7322
spindle 3	P08670	VIME_HUMAN Vimentin	1330.04	1979184	1073084	Pass2	PEP_FRAG_2		914.458	SYVTTSTR	6	64.57	b5y3y4y5y6°y6	24.215	40721	1.43	14.8841
spindle 3	P08670	VIME_HUMAN Vimentin	1330.04	1979184	1073084	Pass2	PEP_FRAG_2		701.394	SSVPGVR	3	41.68	y4y5y6	25.4159	26609	1.15	16.1857
spindle 3	P08670	VIME_HUMAN Vimentin	1330.04	1979184	1073084	Pass2	PEP_FRAG_2		870.436	FANYIDK	3	41.68	y4y5y6	36.1252	19027	1.42	12.9722
spindle 3	P08670	VIME_HUMAN Vimentin	1330.04	1979184	1073084	Pass2	PEP_FRAG_2		1254.57	LGDLYEEEMR	4	29.77	b3°b3b4y7	45.9376	16111	1.89	3.5028
spindle 3	P08670	VIME_HUMAN Vimentin	1330.04	1979184	1073084	Pass2	PEP_FRAG_2		1060.53	QVDQLTNDK	4	39.4	y3*y3y4y5	25.1213	6613	1	18.5317
spindle 3	P08670	VIME_HUMAN Vimentin	1330.04	1979184	1073084	Pass2	PEP_FRAG_2		1076.5	DNLAEDIMR	3	31.62	b3y6y7	54.8184	3477	1.64	4.1956
spindle 3	P08670	VIME_HUMAN Vimentin	1330.04	1979184	1073084	Pass2	MISSING_CLEAVAGE		1539.91	ILLAELEQLKGQGK	6	74.4	y3y5y10y11y12y13	60.1386	110474	2.42	1.9818
spindle 3	P08670	VIME_HUMAN Vimentin	1330.04	1979184	1073084	Pass2	MISSING_CLEAVAGE		1587.8	TNEKVELQELNDR	10	91.12	b3b7y4y5y6°y6y8°y8y9y11	37.4527	107870	2.37	1.1532
spindle 3	P08670	VIME_HUMAN Vimentin	1330.04	1979184	1073084	Pass2	MISSING_CLEAVAGE	Carbamidomethyl+C(7)	2377.17	QVQSLTCEVDALKGTNESLER	8	67.4	y6y8y12y15y16y18y19*y19	54.4352	104278	2.76	-9.654
spindle 3	P08670	VIME_HUMAN Vimentin	1330.04	1979184	1073084	Pass2	MISSING_CLEAVAGE		1533.85	KVESLQEEIAFLK	5	60.39	y4y5y8y11y12	64.1089	48185	2.08	-0.8754
spindle 3	P08670	VIME_HUMAN Vimentin	1330.04	1979184	1073084	Pass2	MISSING_CLEAVAGE		1287.67	QVDQLTNDKAR	6	52.02	y3y6y8*y8y9*y9	23.9461	21350	2.26	-2.4648
spindle 3	P08670	VIME_HUMAN Vimentin	1330.04	1979184	1073084	Pass2	MISSING_CLEAVAGE		970.579	LRSSVPGVR	3	31.62	b4b5y4	27.952	6357	2	-5.5968
spindle 3	P08670	VIME_HUMAN Vimentin	1330.04	1979184	1073084	Pass2	VAR_MOD	Phosphoryl STY(3)	1508.67	SLYASSPGGVYATR	3	28.02	y8y10y11	34.5407	3874	2	-3.8029
spindle 3	P08670	VIME_HUMAN Vimentin	1330.04	1979184	1073084	Pass2	IN_SOURCE		1231.68	SLGSALRPSTSR	2	16.13	b3b11	42.7557	19650	2	-0.3964
spindle 3	P08670	VIME_HUMAN Vimentin	1330.04	1979184	1073084	Pass2	IN_SOURCE		1536.69	VINETSQHHDDLE	0	4.04		32.1303	7678	2	6.6727
spindle 3	P08670	VIME_HUMAN Vimentin	1330.04	1979184	1073084	Pass2	IN_SOURCE		1437.62	INETSQHHDDLE	2	21.33	b10b11	32.1212	6133	2	7.2174
spindle 3	P08670	VIME_HUMAN Vimentin	1330.04	1979184	1073084	Pass2	IN_SOURCE		1031.56	GSALRPSTSR	2	7.41	b4°b4	42.7608	4813	2	1.5384
spindle 3	P08670	VIME_HUMAN Vimentin	1330.04	1979184	1073084	Pass2	IN_SOURCE		1211.63	DSLPLVDTHSK	2	15.4	b5b7	51.6021	4288	2	-2.015
spindle 3	P08670	VIME_HUMAN Vimentin	1330.04	1979184	1073084	Pass2	IN_SOURCE		1438.75	NLDSLPLVDTHSK	0	3.67		51.5887	3671	2.16	-5.5997
spindle 3	P08670	VIME_HUMAN Vimentin	1330.04	1979184	1073084	Pass2	IN_SOURCE		992.541	YQDLLNVK	0	1.47		49.3196	2704	1.83	-9.839
spindle 3	P08670	VIME_HUMAN Vimentin	1330.04	1979184	1073084	Pass2	IN_SOURCE		1664.75	QVINETSQHHDDLE	1	7.27	b10	32.1305	1978	2.74	-6.1594
spindle 3	P08670	VIME_HUMAN Vimentin	1330.04	1979184	1073084	Pass2	NEUTRAL_LOSS-H20		1650.83	ETNLDSLPLVDTHSK	0	3.67		51.6058	6577	3	-10.4262
spindle 3	P08670	VIME_HUMAN Vimentin	1330.04	1979184	1073084	Pass2	NEUTRAL_LOSS-H20		1075.51	FADLSEAANR	0	1.84		36.7841	3503	2	9.8745
spindle 3	P08670	VIME_HUMAN Vimentin	1330.04	1979184	1073084	Pass2	NEUTRAL_LOSS-NH3		1819.77	DGQVINETSQHHDDLE	0	4.04		32.1054	3343	3	-2.7503
spindle 1	P08729	K2C7_HUMAN Keratin type II cytoskeletal 7	203.86	82085	95619	Pass1	PEP_FRAG_1		932.468	LLEGEESR	6	56.33	y2y3y5y6y7y8	25.5343	38760	1.66	-1.7673
spindle 1	P08729	K2C7_HUMAN Keratin type II cytoskeletal 7	203.86	82085	95619	Pass1	PEP_FRAG_1		906.468	FLEQQNK	14	83.61	b1b2b3°b3b4°b4b5y4*y4y5y6°y6*y6y7	25.2434	36899	1.65	-4.04
spindle 1	P08729	K2C7_HUMAN Keratin type II cytoskeletal 7	203.86	82085	95619	Pass2	PEP_FRAG_2		1442.8	LPDIFEAQIAGLR	3	31.27	b3b5b7	45.6113	4773	2	-3.1304
spindle 1	P08729	K2C7_HUMAN Keratin type II cytoskeletal 7	203.86	82085	95619	Pass2	PEP_FRAG_2		1364.7	SIHFSSPVFTSR	5	49.8	b4b8y5y7y10	33.6656	1653	2	-2.9518
spindle 2	P08729	K2C7_HUMAN Keratin type II cytoskeletal 7	168.51	60489	67720	Pass1	PEP_FRAG_1		906.468	FLEQQNK	8	69.33	b2b4°b4b5y4y5y6y7	25.5248	48599	1.64	-2.9626
spindle 2	P08729	K2C7_HUMAN Keratin type II cytoskeletal 7	168.51	60489	67720	Pass1	PEP_FRAG_1		1364.7	SIHFSSPVFTSR	5	38.97	b8y6y8y10y12	59.417	10301	1.95	10.9127
spindle 2	P08729	K2C7_HUMAN Keratin type II cytoskeletal 7	168.51	60489	67720	Pass2	VAR_MOD	Deamidation+Q(7)	1093.55	FETLQAQAGK	3	28.2	b5b7y9	75.4507	1589	1	-0.6698
spindle 1	P08758	ANXA5_HUMAN Annexin A5	309.87	96813	71379	Pass1	PEP_FRAG_1		1340.61	GTVTDFPGFDER	7	62.37	b3b9b11y6y7y9y12	53.0827	32679	1.94	5.5544
spindle 1	P08758	ANXA5_HUMAN Annexin A5	309.87	96813	71379	Pass1	PEP_FRAG_1		1001.6	VLTEIIASR	9	70.5	b9y1y3°y3y4y5y6y7y9	45.4978	21628	1.84	-4.6922
spindle 1	P08758	ANXA5_HUMAN Annexin A5	309.87	96813	71379	Pass1	PEP_FRAG_1		1704.9	GLGTDEESILTLLTSR	9	72.42	b12b16y4y5y6y7y9y11y16	83.9692	18734	2	2.4344
spindle 1	P08758	ANXA5_HUMAN Annexin A5	309.87	96813	71379	Pass1	PEP_FRAG_1		1106.58	SEIDLFNIR	7	64.48	b5y1y4y5y6y7y9	65.8206	9312	1.84	1.2134
spindle 1	P08758	ANXA5_HUMAN Annexin A5	309.87	96813	71379	Pass1	PEP_FRAG_1		954.541	FITIFGTR	6	56.33	y2y3y4y5y6y8	63.9172	3465	1.79	-2.7495
spindle 1	P08758	ANXA5_HUMAN Annexin A5	309.87	96813	71379	Pass2	PEP_FRAG_2		1802.86	YMTISGFQIEETIDR	5	19.42	b5y4°y4y8*y8	25.2838	7681	3	13.271
spindle 1	P08758	ANXA5_HUMAN Annexin A5	309.87	96813	71379	Pass2	VAR_MOD	Deamidation+Q(8)	1803.85	YMTISGFQIEETIDR	3	27.5	y4y9y13	46.4	1657	2.48	4.9401
spindle 1	P08758	ANXA5_HUMAN Annexin A5	309.87	96813	71379	Pass2	NEUTRAL_LOSS-H20		983.584	VLTEIIASR	0	1.41		45.4591	1657	2	-0.4964
spindle 2	P08758	ANXA5_HUMAN Annexin A5	299.7	119857	63590	Pass1	PEP_FRAG_1		1340.61	GTVTDFPGFDER	6	46.63	y2y3y6y9y10y12	53.8448	40835	1.93	9.2877
spindle 2	P08758	ANXA5_HUMAN Annexin A5	299.7	119857	63590	Pass1	PEP_FRAG_1		1001.6	VLTEIIASR	9	70.06	b2b9y3y4y5y6y7°y7y9	46.2459	22850	1.86	-2.6203
spindle 2	P08758	ANXA5_HUMAN Annexin A5	299.7	119857	63590	Pass1	PEP_FRAG_1		1704.9	GLGTDEESILTLLTSR	8	74.3	b5b10b13y3y6y7y8y12	84.3789	20035	2	1.0024
spindle 2	P08758	ANXA5_HUMAN Annexin A5	299.7	119857	63590	Pass1	PEP_FRAG_1		1155.58	GAGTDDHTLIR	5	37.31	y2y3y5y8y11	28.522	12864	2.08	-3.2747
spindle 2	P08758	ANXA5_HUMAN Annexin A5	299.7	119857	63590	Pass1	PEP_FRAG_1		1106.58	SEIDLFNIR	10	94.49	b2b5b6b7y1y4y5y6y7y9	66.4252	8754	1.91	-0.7722
spindle 2	P08758	ANXA5_HUMAN Annexin A5	299.7	119857	63590	Pass2	PEP_FRAG_2		1802.86	YMTISGFQIEETIDR	3	19.21	b5b8y8	25.635	8017	3	10.5626
spindle 2	P08758	ANXA5_HUMAN Annexin A5	299.7	119857	63590	Pass2	PEP_FRAG_2		954.541	FITIFGTR	3	42.25	y4y5y6	64.587	3293	1.73	-1.4707
spindle 2	P08758	ANXA5_HUMAN Annexin A5	299.7	119857	63590	Pass2	IN_SOURCE		1027.52	GTDDHTLIR	0	2.17		28.4977	3209	2	3.6828
spindle 3	P08758	ANXA5_HUMAN Annexin A5	226.09	97758	62713	Pass1	PEP_FRAG_1		1001.6	VLTEIIASR	7	69.71	b9y3y4y5y6y7y9	46.3086	23104	1.86	-2.6203
spindle 3	P08758	ANXA5_HUMAN Annexin A5	226.09	97758	62713	Pass1	PEP_FRAG_1		1704.9	GLGTDEESILTLLTSR	9	89.8	b9y4y5y6y7y9y10y11y16	84.6234	19241	2	2.7924
spindle 3	P08758	ANXA5_HUMAN Annexin A5	226.09	97758	62713	Pass1	PEP_FRAG_1		1106.58	SEIDLFNIR	8	56.06	y1y4y5y6°y6*y6y7y9	66.5606	9505	1.84	-0.6619
spindle 3	P08758	ANXA5_HUMAN Annexin A5	226.09	97758	62713	Pass2	PEP_FRAG_2		1340.61	GTVTDFPGFDER	3	33.51	y3y6y9	53.8922	34493	1.94	8.4682
spindle 3	P08758	ANXA5_HUMAN Annexin A5	226.09	97758	62713	Pass2	PEP_FRAG_2		1155.58	GAGTDDHTLIR	3	37.13	y3y5y8	28.778	9859	2.07	-2.2184
spindle 3	P08758	ANXA5_HUMAN Annexin A5	226.09	97758	62713	Pass2	NEUTRAL_LOSS-H20		983.584	VLTEIIASR	0	1.47		46.2514	1556	2	-1.3031
spindle 1	P08779	K1C16_HUMAN Keratin type I cytoskeletal 16	337.95	139008	88833	Pass1	PEP_FRAG_1		1029.59	VLDELTLAR	6	59.69	b2y4y5y7y8y9	50.3556	37687	1.83	-1.1856
spindle 1	P08779	K1C16_HUMAN Keratin type I cytoskeletal 16	337.95	139008	88833	Pass1	PEP_FRAG_1		1301.66	ALEEANADLEVK	12	98.24	b2b9b11y4y5y7y8y9°y9y10*y10y12	38.8332	33736	1.92	-1.1254
spindle 1	P08779	K1C16_HUMAN Keratin type I cytoskeletal 16	337.95	139008	88833	Pass1	PEP_FRAG_1	Carbamidomethyl+C(10)	1106.56	ISSVLAGGSCR	5	49.61	y5y6y7y9y11	32.6225	16859	1.89	-5.6261
spindle 1	P08779	K1C16_HUMAN Keratin type I cytoskeletal 16	337.95	139008	88833	Pass1	PEP_FRAG_1		1122.58	LEQEIATYR	5	39.86	y2y3y4y6y9	34.5287	15642	1.91	-0.1087
spindle 1	P08779	K1C16_HUMAN Keratin type I cytoskeletal 16	337.95	139008	88833	Pass1	PEP_FRAG_1		1338.66	APSTYGGGLSVSSR	8	32.68	b3y1y2y4y5°y9y10y14	34.8919	12143	1.98	1.915
spindle 1	P08779	K1C16_HUMAN Keratin type I cytoskeletal 16	337.95	139008	88833	Pass1	PEP_FRAG_1		1220.6	ASLENSLEETK	7	52.62	b1y7y8y9°y9y10y11	37.0841	10492	1.89	-2.8002
spindle 1	P08779	K1C16_HUMAN Keratin type I cytoskeletal 16	337.95	139008	88833	Pass2	MISSING_CLEAVAGE		1433.72	ASLENSLEETKGR	6	77.95	y4y5y6y7y9y10	33.7693	12449	2	-4.8531
spindle 2	P08779	K1C16_HUMAN Keratin type I cytoskeletal 16	257.51	104892	50025	Pass1	PEP_FRAG_1		1301.66	ALEEANADLEVK	10	87.12	b2b11*b11y4y5y7y8y9y10y12	39.5033	36050	1.93	-0.5627
spindle 2	P08779	K1C16_HUMAN Keratin type I cytoskeletal 16	257.51	104892	50025	Pass1	PEP_FRAG_1	Carbamidomethyl+C(10)	1106.56	ISSVLAGGSCR	4	52.28	y4y5y7y9	33.1312	17369	1.9	-2.2063
spindle 2	P08779	K1C16_HUMAN Keratin type I cytoskeletal 16	257.51	104892	50025	Pass1	PEP_FRAG_1		1122.58	LEQEIATYR	4	31.82	b7y4y6y9	35.1154	15875	1.91	-1.0874
spindle 2	P08779	K1C16_HUMAN Keratin type I cytoskeletal 16	257.51	104892	50025	Pass1	PEP_FRAG_1		1220.6	ASLENSLEETK	5	37.31	y7y8y9°y9y11	37.7235	9182	1.87	-1.2001
spindle 2	P08779	K1C16_HUMAN Keratin type I cytoskeletal 16	257.51	104892	50025	Pass1	PEP_FRAG_1		2120.05	TEELNKEVASNSELVQSSR	7	29.88	b8°b8b9*b9y4y9y19	39.2426	8511	2.68	-11.8613
spindle 2	P08779	K1C16_HUMAN Keratin type I cytoskeletal 16	257.51	104892	50025	Pass2	PEP_FRAG_2		1338.66	APSTYGGGLSVSSR	4	32.36	b10y4y9y10	35.4849	14975	1.98	-0.3648
spindle 2	P08779	K1C16_HUMAN Keratin type I cytoskeletal 16	257.51	104892	50025	Pass2	PEP_FRAG_2		1815.99	VLQGLEIELQSQLSMK	4	29.87	b15y3y5y6	71.5051	2930	2	-17.5444
spindle 3	P08779	K1C16_HUMAN Keratin type I cytoskeletal 16	239.86	118880	69501	Pass1	PEP_FRAG_1		1301.66	ALEEANADLEVK	11	86.65	b2b11*b11y4y5y7y8y9y10°y10y12	39.6515	35221	1.92	-0.6565
spindle 3	P08779	K1C16_HUMAN Keratin type I cytoskeletal 16	239.86	118880	69501	Pass1	PEP_FRAG_1	Carbamidomethyl+C(10)	1106.56	ISSVLAGGSCR	4	37.13	y5y7y9y11	33.3762	18643	1.9	-3.861
spindle 3	P08779	K1C16_HUMAN Keratin type I cytoskeletal 16	239.86	118880	69501	Pass1	PEP_FRAG_1		1220.6	ASLENSLEETK	9	52.02	b1y6y7y9°y9y10°y10*y10y11	37.9306	12208	1.86	1.6001
spindle 3	P08779	K1C16_HUMAN Keratin type I cytoskeletal 16	239.86	118880	69501	Pass1	PEP_FRAG_1		989.537	SEVTELRR	5	37.27	b1b5y3y6y8	25.7594	4260	2	-5.1812
spindle 3	P08779	K1C16_HUMAN Keratin type I cytoskeletal 16	239.86	118880	69501	Pass2	PEP_FRAG_2		1029.59	VLDELTLAR	4	59.07	y4y5y7y8	51.1421	33638	1.83	2.964
spindle 3	P08779	K1C16_HUMAN Keratin type I cytoskeletal 16	239.86	118880	69501	Pass2	PEP_FRAG_2		1338.66	APSTYGGGLSVSSR	4	39.9	b10y8y9y10	35.7221	13371	1.97	2.4621
spindle 3	P08779	K1C16_HUMAN Keratin type I cytoskeletal 16	239.86	118880	69501	Pass2	PEP_FRAG_2		2087.97	GQTGGDVNVEMDAAPGVDLSR	4	22.81	b5y4y7y10	50.0947	1539	2	1.2862
spindle 1	P09104	ENOG_HUMAN Gamma-enolase	171.3	205167	102474	Pass1	PEP_FRAG_1		1804.94	AAVPSGASTGIYEALELR	16	120.61	b2b7b15y1y2y5y6y7y9y11y12y13y14y15°y15y18	65.7241	91971	2	-0.0676
spindle 1	P09104	ENOG_HUMAN Gamma-enolase	171.3	205167	102474	Pass2	PEP_FRAG_2		1604.78	LDNLMLELDGTENK	3	20.62	b4y4y13	39.7093	2389	2.33	-10.4211
spindle 1	P09104	ENOG_HUMAN Gamma-enolase	171.3	205167	102474	Pass2	MISSING_CLEAVAGE		1358.7	FAGHNFRNPSVL	3	30.92	y7y10y11	33.6737	91937	2.17	3.4141
spindle 1	P09104	ENOG_HUMAN Gamma-enolase	171.3	205167	102474	Pass2	MISSING_CLEAVAGE		1540.73	YDLDFKSPTDPSR	4	34.3	b5y3y4y9	39.7415	8934	2	-2.3769
spindle 1	P09104	ENOG_HUMAN Gamma-enolase	171.3	205167	102474	Pass2	VAR_MOD	Deamidation+Q()	1859.92	YITGDQLGALYQDFVR	4	30.17	b3b4b14y11	63.0723	5822	2	4.8568
spindle 1	P09104	ENOG_HUMAN Gamma-enolase	171.3	205167	102474	Pass2	VAR_MOD	Oxidation+M(5)	1620.78	LDNLMLELDGTENK	3	29.19	y3y9y12	52.2638	4114	2	2.7114
spindle 2	P09104	ENOG_HUMAN Gamma-enolase	150.19	76107	79674	Pass1	PEP_FRAG_1		1804.94	AAVPSGASTGIYEALELR	15	118.69	b2b4b7b15y1y2y3y4y5y6y9y11y13y15y18	66.2817	73571	2	1.3526
spindle 2	P09104	ENOG_HUMAN Gamma-enolase	150.19	76107	79674	Pass2	VAR_MOD	Oxidation+M(5)	1620.78	LDNLMLELDGTENK	5	33.16	b7y5°y5y10y12	50.2409	2536	2	7.381
spindle 3	P09104	ENOG_HUMAN Gamma-enolase	225.46	65459	73736	Pass1	PEP_FRAG_1		1804.94	AAVPSGASTGIYEALELR	20	192.93	b4b5b6b7b9b13b14y1y2y3y4y5y6y7y9°y9y11y13y15y18	66.4444	62676	2	0.6763
spindle 3	P09104	ENOG_HUMAN Gamma-enolase	225.46	65459	73736	Pass2	VAR_MOD	Oxidation+M(10)	1599.77	LAQENGWGVMVSHR	4	32.91	b3b6b10y7	28.2161	2783	2.17	1.3735
spindle 1	P09382	LEG1_HUMAN Galectin-1	97.5	50564	27040	Pass1	PEP_FRAG_1	Carbamidomethyl+C(12)	1647.75	FNAHGDANTIVCNSK	5	27.5	y3°y3y4y9y15	30.8692	20148	2.4	5.408
spindle 1	P09382	LEG1_HUMAN Galectin-1	97.5	50564	27040	Pass1	PEP_FRAG_1	Carbamidomethyl+C(6)	1486.69	DSNNLCLHFNPR	7	51.72	y1y4y5y6*y6y7y12	45.5103	6026	2.45	0.9032
spindle 1	P09382	LEG1_HUMAN Galectin-1	97.5	50564	27040	Pass1	PEP_FRAG_1		1784.85	LNLEAINYMAADGDFK	3	18.39	b10b14y12	68.7275	2352	2	4.0352
spindle 1	P09382	LEG1_HUMAN Galectin-1	97.5	50564	27040	Pass2	PEP_FRAG_2	Carbamidomethyl+C(2);Carbamidomethyl+C(16)	1972.01	ACGLVASNLNLKPGECLR	4	30.88	b8b12y3y4	62.5257	1927	3	1.1761
spindle 1	P09382	LEG1_HUMAN Galectin-1	97.5	50564	27040	Pass2	MISSING_CLEAVAGE		1041.57	VRGEVAPDAK	5	63.87	b4b6b8b9y4	20.8931	20111	2.02	-1.0548
spindle 1	P09467	F16P1_HUMAN Fructose-1 6 bisphosphatase 1	849.74	410843	290791	Pass1	PEP_FRAG_1		1712.95	APVILGSPDDVLEFLK	27	321.7	b2b3b4b5b6b7°b7b9b10b11b12b13b16y1y3y4y5y6y7y8y9y10y11y12y13y14y15	85.3063	99874	2	-1.4253
spindle 1	P09467	F16P1_HUMAN Fructose-1 6 bisphosphatase 1	849.74	410843	290791	Pass1	PEP_FRAG_1		1605.86	EAVLDVIPTDIHQR	18	157.23	b2°b2b3b6°b6b10b13b14y3y4*y4y5y7y8y10y11y12y14	55.0892	99213	2.2	-1.9764
spindle 1	P09467	F16P1_HUMAN Fructose-1 6 bisphosphatase 1	849.74	410843	290791	Pass1	PEP_FRAG_1		1453.7	DFDPAVTEYIQR	15	143.68	b2b3b5b6b7y3y4y5*y5y6y7*y7y9y10y12	55.3559	76415	1.89	-1.3436
spindle 1	P09467	F16P1_HUMAN Fructose-1 6 bisphosphatase 1	849.74	410843	290791	Pass1	PEP_FRAG_1		1157.58	IYSLNEGYAK	11	77.68	b2b9b10y1y2y4y6y7y8y9y10	39.2588	54853	1.91	-4.3236
spindle 1	P09467	F16P1_HUMAN Fructose-1 6 bisphosphatase 1	849.74	410843	290791	Pass1	PEP_FRAG_1		1629.77	STDEPSEKDALQPGR	13	101.08	b2b10b11b12y2y3y4y8y11°y11y12y13y15	27.3259	42768	2.39	-0.8239
spindle 1	P09467	F16P1_HUMAN Fructose-1 6 bisphosphatase 1	849.74	410843	290791	Pass1	PEP_FRAG_1		1555.85	TLVYGGIFLYPANK	5	36.18	b2y4y5y6y14	70.9069	10954	2	-1.7261
spindle 1	P09467	F16P1_HUMAN Fructose-1 6 bisphosphatase 1	849.74	410843	290791	Pass1	PEP_FRAG_1		1683.95	TLVYGGIFLYPANKK	7	48.03	b5b6b7y1y5y13y15	65.5634	8883	2.31	-3.2621
spindle 1	P09467	F16P1_HUMAN Fructose-1 6 bisphosphatase 1	849.74	410843	290791	Pass2	PEP_FRAG_2		1291.61	FPPDNSAPYGAR	3	33.93	y6y9y11	28.5475	2634	2	13.137
spindle 1	P09467	F16P1_HUMAN Fructose-1 6 bisphosphatase 1	849.74	410843	290791	Pass2	IN_SOURCE		1306.71	LDVIPTDIHQR	3	28.4	b3b4b6	55.0943	4924	2	-4.2972
spindle 1	P09467	F16P1_HUMAN Fructose-1 6 bisphosphatase 1	849.74	410843	290791	Pass2	IN_SOURCE		1441.69	DEPSEKDALQPGR	0	3.53		27.3347	2903	2	-2.2015
spindle 1	P09467	F16P1_HUMAN Fructose-1 6 bisphosphatase 1	849.74	410843	290791	Pass2	IN_SOURCE		979.532	IPTDIHQR	2	7.46	b4°b4	55.1137	2710	1.81	-7.228
spindle 1	P09467	F16P1_HUMAN Fructose-1 6 bisphosphatase 1	849.74	410843	290791	Pass2	IN_SOURCE		866.448	PTDIHQR	2	7.46	b4°b4	55.0978	2415	1	-1.8315
spindle 1	P09467	F16P1_HUMAN Fructose-1 6 bisphosphatase 1	849.74	410843	290791	Pass2	IN_SOURCE		1405.78	VLDVIPTDIHQR	1	7.46	b3	55.0735	2297	2	-7.2941
spindle 2	P09467	F16P1_HUMAN Fructose-1 6 bisphosphatase 1	608.79	501654	305364	Pass1	PEP_FRAG_1		1605.86	EAVLDVIPTDIHQR	19	168.63	b2b3b4b5b6°b6b13b14y3y4*y4y5y7y8*y8y10y11y12y14	55.8088	129545	2.21	0.8362
spindle 2	P09467	F16P1_HUMAN Fructose-1 6 bisphosphatase 1	608.79	501654	305364	Pass1	PEP_FRAG_1		1712.95	APVILGSPDDVLEFLK	19	200.98	b2b3b4b5b6b7b12b15b16y4y5y8°y8y9y10y11y12y13y14	85.6581	113001	2	1.5678
spindle 2	P09467	F16P1_HUMAN Fructose-1 6 bisphosphatase 1	608.79	501654	305364	Pass1	PEP_FRAG_1		1453.7	DFDPAVTEYIQR	13	101.52	b2b6b7b12*b12y3y4y5°y5y6y9y10y12	56.0659	73378	1.9	1.0916
spindle 2	P09467	F16P1_HUMAN Fructose-1 6 bisphosphatase 1	608.79	501654	305364	Pass1	PEP_FRAG_1		1157.58	IYSLNEGYAK	9	70.42	b2b10y2y4y5y7y8y9y10	39.9299	64885	1.91	-0.8436
spindle 2	P09467	F16P1_HUMAN Fructose-1 6 bisphosphatase 1	608.79	501654	305364	Pass1	PEP_FRAG_1		1629.77	STDEPSEKDALQPGR	9	56.19	b10b11y2y3y4y8y9°y13y15	27.7199	46172	2.41	1.5729
spindle 2	P09467	F16P1_HUMAN Fructose-1 6 bisphosphatase 1	608.79	501654	305364	Pass1	PEP_FRAG_1	Carbamidomethyl+C(13)	1804.95	GTGELTQLLNSLCTAVK	4	28.89	b10y5y8y9	82.5979	9212	2	5.4105
spindle 2	P09467	F16P1_HUMAN Fructose-1 6 bisphosphatase 1	608.79	501654	305364	Pass1	PEP_FRAG_1		1683.95	TLVYGGIFLYPANKK	4	27.3	y1y3y5y13	66.1938	8175	2	-3.7695
spindle 2	P09467	F16P1_HUMAN Fructose-1 6 bisphosphatase 1	608.79	501654	305364	Pass2	PEP_FRAG_2		1291.61	FPPDNSAPYGAR	5	37.87	b4b8y9y10*y10	25.5762	17451	2.54	0.8506
spindle 2	P09467	F16P1_HUMAN Fructose-1 6 bisphosphatase 1	608.79	501654	305364	Pass2	VAR_MOD	Deamidation+N()	2073.06	AGIAHLYGIAGSTNVTGDQVK	3	21.33	b7b10b18	59.101	16527	2.1	-9.657
spindle 2	P09467	F16P1_HUMAN Fructose-1 6 bisphosphatase 1	608.79	501654	305364	Pass2	IN_SOURCE		1306.71	LDVIPTDIHQR	2	21.66	b3b4	55.8201	6779	2	0.4671
spindle 2	P09467	F16P1_HUMAN Fructose-1 6 bisphosphatase 1	608.79	501654	305364	Pass2	IN_SOURCE		1405.78	VLDVIPTDIHQR	2	16.22	b3b10	55.7936	3767	2	1.4762
spindle 2	P09467	F16P1_HUMAN Fructose-1 6 bisphosphatase 1	608.79	501654	305364	Pass2	IN_SOURCE		1441.69	DEPSEKDALQPGR	0	3.61		27.7271	3680	2	2.2015
spindle 2	P09467	F16P1_HUMAN Fructose-1 6 bisphosphatase 1	608.79	501654	305364	Pass2	IN_SOURCE		979.532	IPTDIHQR	0	3.25		55.8421	2894	2	-1.6201
spindle 2	P09467	F16P1_HUMAN Fructose-1 6 bisphosphatase 1	608.79	501654	305364	Pass2	IN_SOURCE		866.448	PTDIHQR	0	3.25		55.7975	2778	1	7.3261
spindle 2	P09467	F16P1_HUMAN Fructose-1 6 bisphosphatase 1	608.79	501654	305364	Pass2	IN_SOURCE		881.436	SLNEGYAK	0	1.81		39.966	1806	1	8.0324
spindle 2	P09467	F16P1_HUMAN Fructose-1 6 bisphosphatase 1	608.79	501654	305364	Pass2	IN_SOURCE		1076.57	PAVTEYIQR	1	7.8	b3	56.0485	1604	2	-10.7718
spindle 3	P09467	F16P1_HUMAN Fructose-1 6 bisphosphatase 1	571.21	401122	315715	Pass1	PEP_FRAG_1		1605.86	EAVLDVIPTDIHQR	16	115.98	b2b3b5b6°b6b10b14y4*y4y5y7y8°y8y10y11y14	55.853	103993	2.24	-1.8244
spindle 3	P09467	F16P1_HUMAN Fructose-1 6 bisphosphatase 1	571.21	401122	315715	Pass1	PEP_FRAG_1		1712.95	APVILGSPDDVLEFLK	21	207.64	b2b3b4b5b7b10b13b15b16y1y3y5y6y9°y9y10y11°y11y12y13y14	85.8856	95975	2	2.9218
spindle 3	P09467	F16P1_HUMAN Fructose-1 6 bisphosphatase 1	571.21	401122	315715	Pass1	PEP_FRAG_1		1453.7	DFDPAVTEYIQR	15	109.38	b2°b2b3b5b6b12y1y3y4y5°y5y6y9y10y12	56.0972	75475	1.89	0.1679
spindle 3	P09467	F16P1_HUMAN Fructose-1 6 bisphosphatase 1	571.21	401122	315715	Pass1	PEP_FRAG_1		1157.58	IYSLNEGYAK	7	56.43	y1y2y4y6y8y9y10	40.0584	55799	1.91	-2.1091
spindle 3	P09467	F16P1_HUMAN Fructose-1 6 bisphosphatase 1	571.21	401122	315715	Pass1	PEP_FRAG_1		1629.77	STDEPSEKDALQPGR	10	85.41	y2y3y4y8y9°y10y11y12y13y15	27.9748	48148	2.44	1.8725
spindle 3	P09467	F16P1_HUMAN Fructose-1 6 bisphosphatase 1	571.21	401122	315715	Pass2	MISSING_CLEAVAGE	Carbamidomethyl+C(7)	2029.99	LRLLYECNPMAYVMEK	4	18.04	b8b10*b10y5	68.0765	3383	2.54	11.726
spindle 3	P09467	F16P1_HUMAN Fructose-1 6 bisphosphatase 1	571.21	401122	315715	Pass2	MISSING_CLEAVAGE		2512.18	ADQAPFDTDVNTLTRFVMEEGR	3	14.09	b5b14y20	57.0938	3369	2	-8.5521
spindle 3	P09467	F16P1_HUMAN Fructose-1 6 bisphosphatase 1	571.21	401122	315715	Pass2	IN_SOURCE		1306.71	LDVIPTDIHQR	1	7.41	b3	55.8581	5172	2	-3.7367
spindle 3	P09467	F16P1_HUMAN Fructose-1 6 bisphosphatase 1	571.21	401122	315715	Pass2	IN_SOURCE		1441.69	DEPSEKDALQPGR	2	21.43	b11b12	27.9747	3005	2	1.6934
spindle 3	P09467	F16P1_HUMAN Fructose-1 6 bisphosphatase 1	571.21	401122	315715	Pass2	IN_SOURCE		979.532	IPTDIHQR	2	21.57	b4b5	55.8831	2793	2	-6.2311
spindle 3	P09467	F16P1_HUMAN Fructose-1 6 bisphosphatase 1	571.21	401122	315715	Pass2	IN_SOURCE		1405.78	VLDVIPTDIHQR	1	7.41	b3	55.8407	2149	2	-5.0364
spindle 3	P09467	F16P1_HUMAN Fructose-1 6 bisphosphatase 1	571.21	401122	315715	Pass2	IN_SOURCE		1078.6	VIPTDIHQR	2	7.41	b5°b5	55.8737	1861	2	-3.5084
spindle 1	P09960	LKHA4_HUMAN Leukotriene A-4 hydrolase	102.73	20901	5812	Pass1	PEP_FRAG_1		775.456	SLVLDTK	4	39.15	b4b5y2y3	34.7613	2883	1	10.0747
spindle 1	P09960	LKHA4_HUMAN Leukotriene A-4 hydrolase	102.73	20901	5812	Pass1	PEP_FRAG_1		1632.82	SSALQWLTPEQTSGK	3	19.42	b3y7y10	59.2916	1959	2	-5.8313
spindle 1	P09960	LKHA4_HUMAN Leukotriene A-4 hydrolase	102.73	20901	5812	Pass2	MISSING_CLEAVAGE	Carbamidomethyl+C(3)	1216.63	HICGRLFGEK	3	30.21	b8b9y8	20.8707	13640	2.17	-8.9298
spindle 1	P09960	LKHA4_HUMAN Leukotriene A-4 hydrolase	102.73	20901	5812	Pass2	VAR_MOD	Deamidation+Q(12)	1757.86	HFNALGGWGELQNSVK	6	26.09	b6b10°b10y4*y4y12	33.7346	2419	3.07	-0.0694
spindle 1	P0C0S8	H2A1_HUMAN Histone H2A type 1	127.1	63173	37812	Pass1	PEP_FRAG_1		944.531	AGLQFPVGR	11	105.92	b2b3b5b7y1y2y3y5y6y8y9	49.2515	45917	1.83	-3.7479
spindle 1	P0C0S8	H2A1_HUMAN Histone H2A type 1	127.1	63173	37812	Pass1	PEP_FRAG_1		1931.17	VTIAQGGVLPNIQAVLLPK	4	27.55	b3y10y11y14	80.191	17256	2.05	1.1378
spindle 2	P0C221	YN004_HUMAN Putative uncharacterized protein ENST00000281581	154.94	61530	20265	Pass1	PEP_FRAG_1		1601.85	LLVEQESPMDLLSK	5	20.4	b1b3b8y8y14	79.5534	5304	2	-6.7061
spindle 2	P0C221	YN004_HUMAN Putative uncharacterized protein ENST00000281581	154.94	61530	20265	Pass1	PEP_FRAG_1	Carbamidomethyl+C(6)	1432.7	RELEECVRDAR	4	32.54	b5b9°b9b10	33.0294	4263	2	-11.6728
spindle 2	P0C221	YN004_HUMAN Putative uncharacterized protein ENST00000281581	154.94	61530	20265	Pass1	PEP_FRAG_1		1504.75	ATTTVYINETYTK	4	21.8	b6b9*b9y9	41.789	3097	2.33	-3.975
spindle 2	P0C221	YN004_HUMAN Putative uncharacterized protein ENST00000281581	154.94	61530	20265	Pass1	PEP_FRAG_1		2144.07	ILVDNGEETLQDINNLTDK	4	15.84	b6°b6b12y8	75.3382	1976	2	-6.8321
spindle 2	P0C221	YN004_HUMAN Putative uncharacterized protein ENST00000281581	154.94	61530	20265	Pass2	PEP_FRAG_2		715.435	DIAVAVK	3	38.88	b5y5y6	31.7914	16785	1.08	-18.2568
spindle 2	P0C221	YN004_HUMAN Putative uncharacterized protein ENST00000281581	154.94	61530	20265	Pass2	PEP_FRAG_2		1718.89	ATIDLLEIESMELNK	4	31.02	b5b9b11y5	56.0231	5197	2	12.9961
spindle 2	P0C221	YN004_HUMAN Putative uncharacterized protein ENST00000281581	154.94	61530	20265	Pass2	PEP_FRAG_2		1028.6	ADLLLLENK	3	31.82	b4y3y4	52.9822	5069	1.91	-1.5428
spindle 2	P0C221	YN004_HUMAN Putative uncharacterized protein ENST00000281581	154.94	61530	20265	Pass2	PEP_FRAG_2		704.419	LTTELK	1	14.08	b3	49.1482	4404	1	12.3904
spindle 2	P0C221	YN004_HUMAN Putative uncharacterized protein ENST00000281581	154.94	61530	20265	Pass2	PEP_FRAG_2		754.421	LHESIR	1	14.08	y5	26.3474	2946	1.2	-0.4854
spindle 2	P0C221	YN004_HUMAN Putative uncharacterized protein ENST00000281581	154.94	61530	20265	Pass2	MISSING_CLEAVAGE		2046.03	LHESIRYWEQEVSELK	3	18.19	b9b12y3	44.0502	12489	2.94	-7.9351
spindle 1	P10319	1B58_HUMAN HLA class I histocompatibility antigen	84.73	17929	8312	Pass1	PEP_FRAG_1		1427.73	WAAVVVPSGEEQR	7	63.18	b3b4b5y8y9y12y13	46.3651	17929	1.98	1.368
spindle 1	P10588	EAR2_HUMAN Orphan nuclear receptor EAR-2	70.84	8551	4699	Pass1	PEP_FRAG_1		1149.63	AQVALTEYVR	3	30.21	b8b9y5	46.7561	2686	2	2.0175
spindle 1	P10588	EAR2_HUMAN Orphan nuclear receptor EAR-2	70.84	8551	4699	Pass1	PEP_FRAG_1	Carbamidomethyl+C(7);Carbamidomethyl+C(10)	1357.57	HYGVFTCEGCK	3	32.78	b3b9b10	28.5126	1637	2	5.0354
spindle 1	P10588	EAR2_HUMAN Orphan nuclear receptor EAR-2	70.84	8551	4699	Pass2	VAR_MOD	Carbamidomethyl+C(10);Phosphoryl STY(13)	2649.22	AIALFTPDACGLSDPAHVESLQEK	3	13.53	b12y7y13	67.8078	4228	3	7.1881
spindle 2	P11021	GRP78_HUMAN 78 kDa glucose-regulated protein precursor	310.96	137726	85856	Pass1	PEP_FRAG_1		1228.63	VEIIANDQGNR	10	55.22	b2b9y2y3*y4y7y8*y8y9y11	31.4532	25983	1.92	-0.7948
spindle 2	P11021	GRP78_HUMAN 78 kDa glucose-regulated protein precursor	310.96	137726	85856	Pass1	PEP_FRAG_1		1836.93	SQIFSTASDNQPTVTIK	10	46.33	b2b4b6b14°b14y10°y10y11y13y17	48.9131	16807	2	4.8511
spindle 2	P11021	GRP78_HUMAN 78 kDa glucose-regulated protein precursor	310.96	137726	85856	Pass1	PEP_FRAG_1		1677.81	NQLTSNPENTVFDAK	10	58.16	b12°b12y2y4y9y10y11y13°y13y15	46.3004	11567	2	-1.7461
spindle 2	P11021	GRP78_HUMAN 78 kDa glucose-regulated protein precursor	310.96	137726	85856	Pass1	PEP_FRAG_1		1316.64	NELESYAYSLK	8	58.23	b2b3y1y7y8y9y10y11	52.4649	9672	1.96	5.5628
spindle 2	P11021	GRP78_HUMAN 78 kDa glucose-regulated protein precursor	310.96	137726	85856	Pass1	PEP_FRAG_1		1430.69	TWNDPSVQQDIK	5	33.69	y2y5y8y10y12	41.5023	8868	1.98	6.9111
spindle 2	P11021	GRP78_HUMAN 78 kDa glucose-regulated protein precursor	310.96	137726	85856	Pass2	PEP_FRAG_2		1566.78	ITPSYVAFTPEGER	5	32.36	b8b9°b9b13y8	52.0725	30801	2.01	-10.9076
spindle 2	P11021	GRP78_HUMAN 78 kDa glucose-regulated protein precursor	310.96	137726	85856	Pass2	PEP_FRAG_2		1887.97	VTHAVVTVPAYFNDAQR	4	27.64	b5y4y6y9	52.5374	14064	2.6	-18.3626
spindle 2	P11021	GRP78_HUMAN 78 kDa glucose-regulated protein precursor	310.96	137726	85856	Pass2	PEP_FRAG_2		1191.64	VYEGERPLTK	4	41.13	b3b8y4y8	26.634	9176	2	-4.8146
spindle 2	P11021	GRP78_HUMAN 78 kDa glucose-regulated protein precursor	310.96	137726	85856	Pass2	PEP_FRAG_2		1074.55	ITITNDQNR	3	31.82	b6y5y7	26.5552	4480	1.82	-8.1793
spindle 2	P11021	GRP78_HUMAN 78 kDa glucose-regulated protein precursor	310.96	137726	85856	Pass2	MISSING_CLEAVAGE		1588.85	KSDIDEIVLVGGSTR	3	19.21	b6b8y5	52.0252	3718	2	-7.2219
spindle 2	P11021	GRP78_HUMAN 78 kDa glucose-regulated protein precursor	310.96	137726	85856	Pass2	MISSING_CLEAVAGE		1153.62	RALSSQHQAR	4	42.97	b4°b4b6b8	44.9272	2590	2	-3.5977
spindle 3	P11021	GRP78_HUMAN 78 kDa glucose-regulated protein precursor	241.95	141403	61619	Pass1	PEP_FRAG_1		1566.78	ITPSYVAFTPEGER	6	47.07	b4b5y8y10y12y14	52.0947	30178	1.99	-11.5309
spindle 3	P11021	GRP78_HUMAN 78 kDa glucose-regulated protein precursor	241.95	141403	61619	Pass1	PEP_FRAG_1		1228.63	VEIIANDQGNR	7	22.51	b2y2y8*y8y9*y9y11	31.7093	25586	1.92	-0.1987
spindle 3	P11021	GRP78_HUMAN 78 kDa glucose-regulated protein precursor	241.95	141403	61619	Pass1	PEP_FRAG_1		1677.81	NQLTSNPENTVFDAK	6	30.78	b13y2y4y9y11y15	46.3441	12333	2	0.8003
spindle 3	P11021	GRP78_HUMAN 78 kDa glucose-regulated protein precursor	241.95	141403	61619	Pass1	PEP_FRAG_1		1316.64	NELESYAYSLK	8	49.01	b2y5°y5y7y8y9°y9y11	52.5268	10912	1.92	0.8344
spindle 3	P11021	GRP78_HUMAN 78 kDa glucose-regulated protein precursor	241.95	141403	61619	Pass1	PEP_FRAG_1		1887.97	VTHAVVTVPAYFNDAQR	6	24.19	b3b5°b5y6y9y17	52.5734	10484	2.34	-0.3233
spindle 3	P11021	GRP78_HUMAN 78 kDa glucose-regulated protein precursor	241.95	141403	61619	Pass1	PEP_FRAG_1		1074.55	ITITNDQNR	6	31.62	b2b6b8y1y7y9	26.7939	3356	1.8	-3.976
spindle 3	P11021	GRP78_HUMAN 78 kDa glucose-regulated protein precursor	241.95	141403	61619	Pass2	PEP_FRAG_2		1836.93	SQIFSTASDNQPTVTIK	5	35.7	b9b12y11y12y14	48.9264	16621	2	-0.8639
spindle 3	P11021	GRP78_HUMAN 78 kDa glucose-regulated protein precursor	241.95	141403	61619	Pass2	PEP_FRAG_2		1536.8	TFAPEEISAMVLTK	3	20.23	b10b12y3	46.7379	8453	2	-9.3729
spindle 3	P11021	GRP78_HUMAN 78 kDa glucose-regulated protein precursor	241.95	141403	61619	Pass2	PEP_FRAG_2		1397.79	ELEEIVQPIISK	3	23.3	b10y5y7	58.235	7015	2	-0.8733
spindle 3	P11021	GRP78_HUMAN 78 kDa glucose-regulated protein precursor	241.95	141403	61619	Pass2	PEP_FRAG_2		1659.9	IINEPTAAAIAYGLDK	4	29.64	b10y5y6y10	79.9732	2869	2	-2.9416
spindle 3	P11021	GRP78_HUMAN 78 kDa glucose-regulated protein precursor	241.95	141403	61619	Pass2	PEP_FRAG_2		1934.01	DNHLLGTFDLTGIPPAPR	4	30.38	b4b13y4y5	69.022	2572	3	-11.0456
spindle 3	P11021	GRP78_HUMAN 78 kDa glucose-regulated protein precursor	241.95	141403	61619	Pass2	MISSING_CLEAVAGE		2235.17	ITPSYVAFTPEGERLIGDAAK	7	28.29	b4b12°b12y5°y5y15y17	62.5149	11024	3.37	-5.8983
spindle 1	P11142	HSP7C_HUMAN Heat shock cognate 71 kDa protein	318.06	151220	98411	Pass1	PEP_FRAG_1		1487.7	TTPSYVAFTDTER	10	85.75	b2b3y1y6y7y8y9y10y11y13	46.2197	35463	1.96	0.2462
spindle 1	P11142	HSP7C_HUMAN Heat shock cognate 71 kDa protein	318.06	151220	98411	Pass1	PEP_FRAG_1		1228.63	VEIIANDQGNR	7	37.55	b2y2y7y8°y8y9y11	30.9912	31255	1.92	-0.7948
spindle 1	P11142	HSP7C_HUMAN Heat shock cognate 71 kDa protein	318.06	151220	98411	Pass1	PEP_FRAG_1		1199.67	DAGTIAGLNVLR	7	52.32	b5°b5y4y6y7y8y12	57.7754	28055	1.91	1.1193
spindle 1	P11142	HSP7C_HUMAN Heat shock cognate 71 kDa protein	318.06	151220	98411	Pass1	PEP_FRAG_1		1691.73	STAGDTHLGGEDFDNR	5	36.9	y9y10y12y14y16	32.504	26226	2.46	1.6596
spindle 1	P11142	HSP7C_HUMAN Heat shock cognate 71 kDa protein	318.06	151220	98411	Pass1	PEP_FRAG_1		989.526	LSKEDIER	6	56.33	y4y5y6y7°y7y8	24.372	7055	2.01	-5.0579
spindle 1	P11142	HSP7C_HUMAN Heat shock cognate 71 kDa protein	318.06	151220	98411	Pass1	PEP_FRAG_1		1391.73	MVNHFIAEFKR	4	37.55	b3b6b9y2	56.1106	2469	2	-8.2449
spindle 1	P11142	HSP7C_HUMAN Heat shock cognate 71 kDa protein	318.06	151220	98411	Pass2	PEP_FRAG_2		2774.33	QTQTFTTYSDNQPGVLIQVYEGER	3	13.53	b7y8y12	64.542	13356	2.59	-12.32
spindle 1	P11142	HSP7C_HUMAN Heat shock cognate 71 kDa protein	318.06	151220	98411	Pass2	PEP_FRAG_2		1659.9	IINEPTAAAIAYGLDK	4	29.5	b10y4y6y9	79.2954	3571	2	2.721
spindle 1	P11142	HSP7C_HUMAN Heat shock cognate 71 kDa protein	318.06	151220	98411	Pass2	PEP_FRAG_2		661.315	EDIER	1	13.82	y3	24.326	1543	1	9.7831
spindle 1	P11142	HSP7C_HUMAN Heat shock cognate 71 kDa protein	318.06	151220	98411	Pass2	VAR_MOD	Oxidation+M(1)	1268.66	MKEIAEAYLGK	3	25.79	b9y6y9	62.6145	2227	2	-2.5017
spindle 2	P11142	HSP7C_HUMAN Heat shock cognate 71 kDa protein	389.8	164930	109607	Pass1	PEP_FRAG_1		1487.7	TTPSYVAFTDTER	12	110.16	b2b4b7y1y5y6y7y8y9y10y11y13	47.0149	35854	1.96	3.2001
spindle 2	P11142	HSP7C_HUMAN Heat shock cognate 71 kDa protein	389.8	164930	109607	Pass1	PEP_FRAG_1		1228.63	VEIIANDQGNR	10	55.22	b2b9y2y3*y4y7y8*y8y9y11	31.4532	25983	1.92	-0.7948
spindle 2	P11142	HSP7C_HUMAN Heat shock cognate 71 kDa protein	389.8	164930	109607	Pass1	PEP_FRAG_1		1691.73	STAGDTHLGGEDFDNR	9	32.33	b12°b12b13b16y2*y2y12y14y16	33.0531	24871	2.48	4.113
spindle 2	P11142	HSP7C_HUMAN Heat shock cognate 71 kDa protein	389.8	164930	109607	Pass1	PEP_FRAG_1		1199.67	DAGTIAGLNVLR	8	51.9	b6b12y2y4y6y7y8y12	58.4589	22103	1.9	0.5088
spindle 2	P11142	HSP7C_HUMAN Heat shock cognate 71 kDa protein	389.8	164930	109607	Pass1	PEP_FRAG_1		2774.33	QTQTFTTYSDNQPGVLIQVYEGER	3	23.68	y11y12y22	65.1085	14778	2.58	-7.92
spindle 2	P11142	HSP7C_HUMAN Heat shock cognate 71 kDa protein	389.8	164930	109607	Pass1	PEP_FRAG_1		989.526	LSKEDIER	5	52.96	b3b7y5y6y8	24.6572	7399	2.01	-2.899
spindle 2	P11142	HSP7C_HUMAN Heat shock cognate 71 kDa protein	389.8	164930	109607	Pass1	PEP_FRAG_1		858.457	GTLDPVEK	3	42.25	y4y5y6	29.5555	5283	1.51	-11.0914
spindle 2	P11142	HSP7C_HUMAN Heat shock cognate 71 kDa protein	389.8	164930	109607	Pass1	PEP_FRAG_1		1649.8	NQVAMNPTNTVFDAK	5	31.02	b4y9y10y13y15	48.5076	4252	2	1.1099
spindle 2	P11142	HSP7C_HUMAN Heat shock cognate 71 kDa protein	389.8	164930	109607	Pass1	PEP_FRAG_1	Carbamidomethyl+C(14)	2263.12	GPAVGIDLGTTYSCVGVFQHGK	4	14.21	b2b14y5y13	53.5035	1604	2	0.7551
spindle 2	P11142	HSP7C_HUMAN Heat shock cognate 71 kDa protein	389.8	164930	109607	Pass2	PEP_FRAG_2		1659.9	IINEPTAAAIAYGLDK	4	18.19	b4y6°y6y10	60.0846	6444	2	-1.765
spindle 2	P11142	HSP7C_HUMAN Heat shock cognate 71 kDa protein	389.8	164930	109607	Pass2	PEP_FRAG_2		1653.83	HWPFMVVNDAGRPK	4	46.38	b4b6b8b12	71.3595	4264	2	9.0787
spindle 2	P11142	HSP7C_HUMAN Heat shock cognate 71 kDa protein	389.8	164930	109607	Pass2	PEP_FRAG_2		993.525	EIAEAYLGK	3	31.82	b6y6y8	22.5946	4091	2	14.0681
spindle 2	P11142	HSP7C_HUMAN Heat shock cognate 71 kDa protein	389.8	164930	109607	Pass2	PEP_FRAG_2		1253.62	FEELNADLFR	3	28.2	b3y5y8	63.0022	3888	1.93	-1.558
spindle 2	P11142	HSP7C_HUMAN Heat shock cognate 71 kDa protein	389.8	164930	109607	Pass2	PEP_FRAG_2	Carbamidomethyl+C(1)	1304.63	CNEIINWLDK	5	28.2	b5°b5b8y3°y3	25.5283	1649	3	-2.2456
spindle 2	P11142	HSP7C_HUMAN Heat shock cognate 71 kDa protein	389.8	164930	109607	Pass2	MISSING_CLEAVAGE		1476.7	EDIERMVQEAEK	3	23.48	b8b11y6	33.2399	2467	3	-8.8451
spindle 3	P11142	HSP7C_HUMAN Heat shock cognate 71 kDa protein	333.92	126571	103671	Pass1	PEP_FRAG_1		1487.7	TTPSYVAFTDTER	13	104.98	b2b3b6b10y1y4y7y8y9°y9y10y11y13	47.0705	38424	1.96	3.036
spindle 3	P11142	HSP7C_HUMAN Heat shock cognate 71 kDa protein	333.92	126571	103671	Pass1	PEP_FRAG_1		1228.63	VEIIANDQGNR	7	22.51	b2y2y8*y8y9*y9y11	31.7093	25586	1.92	-0.1987
spindle 3	P11142	HSP7C_HUMAN Heat shock cognate 71 kDa protein	333.92	126571	103671	Pass1	PEP_FRAG_1		1199.67	DAGTIAGLNVLR	14	100.96	b2b5°b5b6b12y2y3y4*y4y5y6y7y8y12	58.5256	22903	1.9	2.9508
spindle 3	P11142	HSP7C_HUMAN Heat shock cognate 71 kDa protein	333.92	126571	103671	Pass1	PEP_FRAG_1		1691.73	STAGDTHLGGEDFDNR	6	28.97	b4y2y4y9y14y16	33.3179	20887	2.55	-8.731
spindle 3	P11142	HSP7C_HUMAN Heat shock cognate 71 kDa protein	333.92	126571	103671	Pass1	PEP_FRAG_1		989.526	LSKEDIER	6	55.69	y4y5y6y7°y7y8	24.8753	7352	2.03	-5.1195
spindle 3	P11142	HSP7C_HUMAN Heat shock cognate 71 kDa protein	333.92	126571	103671	Pass1	PEP_FRAG_1		1982	TVTNAVVTVPAYFNDSQR	5	16.38	b5b13y4°y4y18	58.2351	4923	2	-2.6483
spindle 3	P11142	HSP7C_HUMAN Heat shock cognate 71 kDa protein	333.92	126571	103671	Pass2	PEP_FRAG_2		1253.62	FEELNADLFR	3	28.01	b3b5y5	63.1139	3900	2	0.4869
spindle 3	P11142	HSP7C_HUMAN Heat shock cognate 71 kDa protein	333.92	126571	103671	Pass2	PEP_FRAG_2		858.457	GTLDPVEK	3	37.27	b7y4y6	29.7864	2596	1	16.4238
spindle 1	P11413	G6PD_HUMAN Glucose-6-phosphate 1-dehydrogenase	107.08	88909	26455	Pass1	PEP_FRAG_1	Carbamidomethyl+C(15)	1942.92	LQFHDVAGDIFHQQCK	3	18.39	b7y8y12	58.9878	6156	2	-2.2618
spindle 1	P11413	G6PD_HUMAN Glucose-6-phosphate 1-dehydrogenase	107.08	88909	26455	Pass1	PEP_FRAG_1		1148.59	VQPNEAVYTK	4	30.21	b4y7y8y10	27.3464	5811	1.95	3.7197
spindle 1	P11413	G6PD_HUMAN Glucose-6-phosphate 1-dehydrogenase	107.08	88909	26455	Pass2	PEP_FRAG_2		787.467	LTVADIR	7	72.81	b3b5b6°b6y3y6°y6	28.7962	22714	2	5.2706
spindle 1	P11413	G6PD_HUMAN Glucose-6-phosphate 1-dehydrogenase	107.08	88909	26455	Pass2	PEP_FRAG_2		1394.76	IYPTIWWLFR	3	28.45	b6b9y4	61.6745	14621	2	-4.376
spindle 1	P11413	G6PD_HUMAN Glucose-6-phosphate 1-dehydrogenase	107.08	88909	26455	Pass2	PEP_FRAG_2	Carbamidomethyl+C(1)	2848.34	CISEVQANNVVLGQYVGNPDGEGEATK	3	18.66	y4y11y13	54.4859	2357	2.12	-8.5713
spindle 1	P11413	G6PD_HUMAN Glucose-6-phosphate 1-dehydrogenase	107.08	88909	26455	Pass2	PEP_FRAG_2		823.394	EDQIYR	1	14.17	y5	29.7497	1985	1.33	9.6364
spindle 1	P11413	G6PD_HUMAN Glucose-6-phosphate 1-dehydrogenase	107.08	88909	26455	Pass2	MISSING_CLEAVAGE		1649.83	EDQIYRIDHYLGK	3	22.03	b9y3y6	39.3835	15140	3	-2.8856
spindle 1	P11413	G6PD_HUMAN Glucose-6-phosphate 1-dehydrogenase	107.08	88909	26455	Pass2	VAR_MOD	Deamidation+N(15)	1763.86	LNSHMNALHLGSQANR	4	18.39	b13y7°y7y15	52.9424	20125	2	6.5746
spindle 2	P11413	G6PD_HUMAN Glucose-6-phosphate 1-dehydrogenase	108.52	46155	47267	Pass1	PEP_FRAG_1		787.467	LTVADIR	7	28.17	b2b3b4°b4y1y2y7	29.2338	25734	2	6.8207
spindle 2	P11413	G6PD_HUMAN Glucose-6-phosphate 1-dehydrogenase	108.52	46155	47267	Pass1	PEP_FRAG_1		1148.59	VQPNEAVYTK	5	28.2	b2b4y3y8y10	27.7239	4588	2	1.0628
spindle 2	P11413	G6PD_HUMAN Glucose-6-phosphate 1-dehydrogenase	108.52	46155	47267	Pass1	PEP_FRAG_1	Carbamidomethyl+C(1)	2848.34	CISEVQANNVVLGQYVGNPDGEGEATK	4	16.39	b14b23y5y13	55.1693	3006	2.81	-0.9428
spindle 2	P11413	G6PD_HUMAN Glucose-6-phosphate 1-dehydrogenase	108.52	46155	47267	Pass2	PEP_FRAG_2	Carbamidomethyl+C(15)	1942.92	LQFHDVAGDIFHQQCK	4	29.2	b4b13b15y12	59.6264	6043	2	-0.5026
spindle 2	P11413	G6PD_HUMAN Glucose-6-phosphate 1-dehydrogenase	108.52	46155	47267	Pass2	PEP_FRAG_2		823.394	EDQIYR	1	14.08	y4	37.7018	1913	1	11.4154
spindle 2	P11413	G6PD_HUMAN Glucose-6-phosphate 1-dehydrogenase	108.52	46155	47267	Pass2	MISSING_CLEAVAGE		1952.97	VGFQYEGTYKWVNPHK	4	29.2	b5y3y8y10	62.222	3097	2	-6.0005
spindle 2	P11413	G6PD_HUMAN Glucose-6-phosphate 1-dehydrogenase	108.52	46155	47267	Pass2	MISSING_CLEAVAGE	Carbamidomethyl+C(14)	2666.32	LPDAYERLILDVFCGSQMHFVR	4	14.21	b6y5y8*y8	65.0213	1774	2.53	-8.4239
spindle 1	P12035	K2C3_HUMAN Keratin type II cytoskeletal 3	351.61	175253	151656	Pass1	PEP_FRAG_1		1263.69	LALDVEIATYR	17	148.1	b2b4b6b8y1y2y3°y3y4y5y6y7°y7y8y9y10y11	60.2795	72598	1.93	-2.4149
spindle 1	P12035	K2C3_HUMAN Keratin type II cytoskeletal 3	351.61	175253	151656	Pass1	PEP_FRAG_1		1066.52	YEDEINKR	6	37.74	b2b3b6b8y6y8	22.3576	54146	2.02	-4.6927
spindle 1	P12035	K2C3_HUMAN Keratin type II cytoskeletal 3	351.61	175253	151656	Pass1	PEP_FRAG_1		906.468	FLEQQNK	14	83.61	b1b2b3°b3b4°b4b5y4*y4y5y6°y6*y6y7	25.2434	36899	1.65	-4.04
spindle 1	P12035	K2C3_HUMAN Keratin type II cytoskeletal 3	351.61	175253	151656	Pass1	PEP_FRAG_1		1139.54	DYQELMNVK	6	47.65	b3y3y4y7°y7y9	46.215	11610	1.78	-1.3926
spindle 2	P12035	K2C3_HUMAN Keratin type II cytoskeletal 3	325.55	161362	99973	Pass1	PEP_FRAG_1		1263.69	LALDVEIATYR	17	148.34	b2b3b5b6°b6b8y1y3y4y5°y5y6y8°y8y9y10y11	60.9567	51007	1.92	-3.5741
spindle 2	P12035	K2C3_HUMAN Keratin type II cytoskeletal 3	325.55	161362	99973	Pass1	PEP_FRAG_1		906.468	FLEQQNK	8	69.33	b2b4°b4b5y4y5y6y7	25.5248	48599	1.64	-2.9626
spindle 2	P12035	K2C3_HUMAN Keratin type II cytoskeletal 3	325.55	161362	99973	Pass1	PEP_FRAG_1		1350.73	TAAENEFVTLKK	6	41.98	b2b3y8y9y10y12	38.9428	22390	2.21	3.7957
spindle 2	P12035	K2C3_HUMAN Keratin type II cytoskeletal 3	325.55	161362	99973	Pass2	PEP_FRAG_2		1045.56	LGELQTTAGR	3	35.19	y6y8y9	30.9221	37406	1.87	-3.0355
spindle 2	P12035	K2C3_HUMAN Keratin type II cytoskeletal 3	325.55	161362	99973	Pass2	PEP_FRAG_2		1418.75	VDALIDEIDFLR	4	30.68	b3b4b10°b10	47.695	1960	3	12.9061
spindle 3	P12035	K2C3_HUMAN Keratin type II cytoskeletal 3	268.41	163274	120472	Pass1	PEP_FRAG_1		1066.52	YEDEINKR	8	50.92	b2b3y1y4y5y6y8*y8	22.8015	53370	2.03	-1.6024
spindle 3	P12035	K2C3_HUMAN Keratin type II cytoskeletal 3	268.41	163274	120472	Pass1	PEP_FRAG_1		1263.69	LALDVEIATYR	9	89.96	b5y2y3y5y6y7y8y9y11	61.023	44526	1.94	-2.6081
spindle 3	P12035	K2C3_HUMAN Keratin type II cytoskeletal 3	268.41	163274	120472	Pass1	PEP_FRAG_1		906.468	FLEQQNK	9	41.68	b1b2b4°b4y4*y4y6*y6y7	25.7709	41006	1.64	-3.232
spindle 3	P12035	K2C3_HUMAN Keratin type II cytoskeletal 3	268.41	163274	120472	Pass1	PEP_FRAG_1		1139.54	DYQELMNVK	4	39.4	y4y5y7y9	47.0478	11509	1.79	0.4285
spindle 3	P12035	K2C3_HUMAN Keratin type II cytoskeletal 3	268.41	163274	120472	Pass2	PEP_FRAG_2		1123.56	AEAEALYQTK	3	28.01	b3b6y3	25.8821	5828	2.55	-13.4721
spindle 3	P12035	K2C3_HUMAN Keratin type II cytoskeletal 3	268.41	163274	120472	Pass2	PEP_FRAG_2		1179.6	SYLDNILGER	4	35	b3b4b9*b9	33.3209	2409	2	6.7265
spindle 3	P12035	K2C3_HUMAN Keratin type II cytoskeletal 3	268.41	163274	120472	Pass2	MISSING_CLEAVAGE		917.505	GRLDSELK	3	37.27	b6y3y6	22.7547	4626	1.95	-12.0407
spindle 2	P12036	NFH_HUMAN Neurofilament triplet H protein	213.92	175532	129334	Pass1	PEP_FRAG_1		1121.58	EYQDLLNVK	7	59.34	y2y3y4*y4y6y8y9	49.3289	88745	1.81	0.2177
spindle 2	P12036	NFH_HUMAN Neurofilament triplet H protein	213.92	175532	129334	Pass1	PEP_FRAG_1	Carbamidomethyl+C(7)	1005.47	LLEGEECR	8	55.97	b2y2y3y5y6°y6y7y8	27.1026	77077	1.78	-1.2748
spindle 2	P12036	NFH_HUMAN Neurofilament triplet H protein	213.92	175532	129334	Pass2	PEP_FRAG_2		1115.56	EEEKPQEVK	5	31.82	b8*b8y3y8*y8	24.5542	3672	2.06	15.8667
spindle 2	P12036	NFH_HUMAN Neurofilament triplet H protein	213.92	175532	129334	Pass2	PEP_FRAG_2		885.468	EPSKPAEK	3	37.48	b7y3y7	38.3371	2750	1.5	-18.8179
spindle 2	P12036	NFH_HUMAN Neurofilament triplet H protein	213.92	175532	129334	Pass2	MISSING_CLEAVAGE		1403.74	ALARFAQEAEAAR	3	21.8	b8b12y6	63.4488	3288	2	6.0873
spindle 3	P12036	NFH_HUMAN Neurofilament triplet H protein	219.1	250087	141173	Pass1	PEP_FRAG_1		1121.58	EYQDLLNVK	14	81.6	b6°b6b8°b8*b8y2y3y4*y4y6y8*y8y9*y9	49.3741	105969	1.83	-3.374
spindle 3	P12036	NFH_HUMAN Neurofilament triplet H protein	219.1	250087	141173	Pass1	PEP_FRAG_1	Carbamidomethyl+C(7)	1005.47	LLEGEECR	9	64.57	b2b3y2y3°y3y5y6y7y8	27.3424	78547	1.8	-3.7636
spindle 3	P12036	NFH_HUMAN Neurofilament triplet H protein	219.1	250087	141173	Pass1	PEP_FRAG_1		2299.13	HQADIASYQEAIQQLDAELR	5	20.92	b6b9y2y7y12	75.8661	3464	2.81	-8.1765
spindle 3	P12036	NFH_HUMAN Neurofilament triplet H protein	219.1	250087	141173	Pass2	PEP_FRAG_2		1701.89	LEQEHLLEDIAHVR	5	58.54	b6b10b11b12b13	71.3883	62107	1.99	10.9024
spindle 1	P13639	EF2_HUMAN Elongation factor 2	231	53536	28763	Pass1	PEP_FRAG_1		1799.9	AYLPVNESFGFTADLR	6	44.11	b11y3y5y11y13y16	70.8426	7075	2	1.899
spindle 1	P13639	EF2_HUMAN Elongation factor 2	231	53536	28763	Pass1	PEP_FRAG_1		890.509	FSVSPVVR	5	56.33	y4y5y6y7y8	42.5619	4633	2	-3.1528
spindle 1	P13639	EF2_HUMAN Elongation factor 2	231	53536	28763	Pass1	PEP_FRAG_1		1091.58	VNFTVDQIR	7	47.64	y1y2y3y5y7y9*y9	47.066	4041	1.89	-2.5721
spindle 1	P13639	EF2_HUMAN Elongation factor 2	231	53536	28763	Pass1	PEP_FRAG_1		1745.87	FDVHDVTLHADAIHR	3	19.42	b13y8y11	59.5394	1754	2	-8.2505
spindle 1	P13639	EF2_HUMAN Elongation factor 2	231	53536	28763	Pass2	PEP_FRAG_2	Carbamidomethyl+C(10)	2759.43	YVEPIEDVPCGNIVGLVGVDQFLVK	3	13.18	b8y8y11	85.6646	7060	2.75	-11.7672
spindle 1	P13639	EF2_HUMAN Elongation factor 2	231	53536	28763	Pass2	PEP_FRAG_2	Carbamidomethyl+C(9)	1123.57	STLTDSLVCK	3	30.21	b4y7y8	41.1658	6479	1.91	3.1507
spindle 1	P13639	EF2_HUMAN Elongation factor 2	231	53536	28763	Pass2	PEP_FRAG_2		969.548	GGGQIIPTAR	3	38.45	y4y5y6	33.8353	3153	1.64	-0.7554
spindle 1	P13639	EF2_HUMAN Elongation factor 2	231	53536	28763	Pass2	PEP_FRAG_2		1615.76	TGTITTFEHAHNMR	4	20.62	b3°b3b5y6	36.4823	1522	2	4.1552
spindle 1	P13639	EF2_HUMAN Elongation factor 2	231	53536	28763	Pass2	MISSING_CLEAVAGE		1780.91	MVNFTVDQIRAIMDK	3	19.42	b6b13y5	53.2655	9968	2	-8.7051
spindle 1	P13639	EF2_HUMAN Elongation factor 2	231	53536	28763	Pass2	MISSING_CLEAVAGE		1973.97	TGTITTFEHAHNMRVMK	4	17.5	b6b12*b12y10	68.3073	5367	2	-3.463
spindle 1	P13639	EF2_HUMAN Elongation factor 2	231	53536	28763	Pass2	MISSING_CLEAVAGE		1503.77	QFAEMYVAKFAAK	3	29.51	b4b11b12	49.9998	2484	2	-6.2506
spindle 2	P13639	EF2_HUMAN Elongation factor 2	247.79	47357	24499	Pass1	PEP_FRAG_1	Carbamidomethyl+C(10)	2759.43	YVEPIEDVPCGNIVGLVGVDQFLVK	5	26.99	b7b8y8y11y25	85.9875	7801	2.71	-4.8661
spindle 2	P13639	EF2_HUMAN Elongation factor 2	247.79	47357	24499	Pass1	PEP_FRAG_1	Carbamidomethyl+C(1)	1378.71	CLYASVLTAQPR	5	27.46	b2b3y5y6y12	52.0877	5432	2.07	1.3281
spindle 2	P13639	EF2_HUMAN Elongation factor 2	247.79	47357	24499	Pass1	PEP_FRAG_1		890.509	FSVSPVVR	5	55.97	y4y5y6y7y8	43.2674	5154	2	-4.9349
spindle 2	P13639	EF2_HUMAN Elongation factor 2	247.79	47357	24499	Pass1	PEP_FRAG_1		1799.9	AYLPVNESFGFTADLR	5	36.61	y4°y4y6y12y13	71.3397	4932	2	3.9336
spindle 2	P13639	EF2_HUMAN Elongation factor 2	247.79	47357	24499	Pass1	PEP_FRAG_1		1091.58	VNFTVDQIR	5	39.6	y2y3y4y7y9	47.8541	3953	2	-3.1312
spindle 2	P13639	EF2_HUMAN Elongation factor 2	247.79	47357	24499	Pass2	PEP_FRAG_2		1745.87	FDVHDVTLHADAIHR	3	19.21	b3b8y8	36.7596	6011	2	-10.3481
spindle 2	P13639	EF2_HUMAN Elongation factor 2	247.79	47357	24499	Pass2	PEP_FRAG_2		618.321	GEVSAR	1	14.08	y5	57.597	2320	1	5.133
spindle 2	P13639	EF2_HUMAN Elongation factor 2	247.79	47357	24499	Pass2	MISSING_CLEAVAGE		2353.22	GVQYLNEIKDSVVAGFQWATK	3	23.14	b6b7y8	63.7883	9054	2.9	5.6024
spindle 2	P13639	EF2_HUMAN Elongation factor 2	247.79	47357	24499	Pass2	MISSING_CLEAVAGE		1761.92	ANIRNMSVIAHVDHGK	3	18.19	b8y6y12	49.127	2700	2	-7.8289
spindle 3	P13639	EF2_HUMAN Elongation factor 2	214.9	126095	46557	Pass1	PEP_FRAG_1		890.509	FSVSPVVR	5	55.69	y4y5y6y7y8	43.3669	8387	1.79	-1.4393
spindle 3	P13639	EF2_HUMAN Elongation factor 2	214.9	126095	46557	Pass1	PEP_FRAG_1	Carbamidomethyl+C(10)	2759.43	YVEPIEDVPCGNIVGLVGVDQFLVK	3	12.95	b8y8y11	86.2017	6166	2.73	-9.1129
spindle 3	P13639	EF2_HUMAN Elongation factor 2	214.9	126095	46557	Pass1	PEP_FRAG_1		1799.9	AYLPVNESFGFTADLR	7	38.67	b3b16y11°y11y12y13y16	71.5597	5730	2	1.6955
spindle 3	P13639	EF2_HUMAN Elongation factor 2	214.9	126095	46557	Pass1	PEP_FRAG_1		969.548	GGGQIIPTAR	5	28.01	b3y4y6y10*y10	34.5802	4078	1.75	-11.0166
spindle 3	P13639	EF2_HUMAN Elongation factor 2	214.9	126095	46557	Pass2	PEP_FRAG_2	Carbamidomethyl+C(1)	2007.9	CELLYEGPPDDEAAMGIK	4	23.54	y3y5y9°y9	65.2555	52060	2	-1.2767
spindle 3	P13639	EF2_HUMAN Elongation factor 2	214.9	126095	46557	Pass2	PEP_FRAG_2		1222.62	MVNFTVDQIR	3	28.01	b6y3y8	46.5888	6691	1.92	7.0888
spindle 3	P13639	EF2_HUMAN Elongation factor 2	214.9	126095	46557	Pass2	PEP_FRAG_2		1091.58	VNFTVDQIR	3	47.18	y3y5y7	47.8792	5234	2	-4.6968
spindle 3	P13639	EF2_HUMAN Elongation factor 2	214.9	126095	46557	Pass2	PEP_FRAG_2		1307.65	NMSVIAHVDHGK	6	33.64	b8b10°b10y3y5°y5	38.7433	2081	2	3.2673
spindle 3	P13639	EF2_HUMAN Elongation factor 2	214.9	126095	46557	Pass2	MISSING_CLEAVAGE	Carbamidomethyl+C(1)	2819.45	CITIKSTAISLFYELSENDLNFIK	3	23.57	y8y11y12	55.6641	10630	3.09	-6.9273
spindle 3	P13639	EF2_HUMAN Elongation factor 2	214.9	126095	46557	Pass2	MISSING_CLEAVAGE		2353.22	GVQYLNEIKDSVVAGFQWATK	6	33.53	b3b6b10°b10b14y8	63.9346	7510	3	3.2162
spindle 3	P13639	EF2_HUMAN Elongation factor 2	214.9	126095	46557	Pass2	MISSING_CLEAVAGE		1153.56	AGETRFTDTR	5	40.87	b3b7y6y8°y8	23.807	4707	2.08	8.8889
spindle 3	P13639	EF2_HUMAN Elongation factor 2	214.9	126095	46557	Pass2	MISSING_CLEAVAGE		1538.74	LWGDRYFDPANGK	5	31.09	b6b10°b10y7y9	40.2712	2627	3	9.6784
spindle 3	P13639	EF2_HUMAN Elongation factor 2	214.9	126095	46557	Pass2	MISSING_CLEAVAGE		1116.6	GEVSARQELK	4	29.77	b3°b3b4y3	22.8552	1897	2	8.9645
spindle 3	P13639	EF2_HUMAN Elongation factor 2	214.9	126095	46557	Pass2	VAR_MOD	Phosphoryl STY(12)	1879.85	AYLPVNESFGFTADLR	5	24.57	b11°b11b12y13*y13	40.9117	6224	2.08	10.5846
spindle 3	P13639	EF2_HUMAN Elongation factor 2	214.9	126095	46557	Pass2	VAR_MOD	Deamidation+N(7)	1213.63	VFDAIMNFKK	3	28.01	b5b9y7	60.8891	2073	2	-7.242
spindle 1	P13645	K1C10_HUMAN Keratin type I cytoskeletal 10	2117.06	5664388	3374494	Pass1	PEP_FRAG_1	Carbamidomethyl+C(5)	2082.96	AETECQNTEYQQLLDIK	37	283.62	b2b4b6b7b10°b10b11b12b13°b13*b13b14°b14*b14b15*b15b16*b16y1y2y3y4y5y6y7*y7y8y9°y9*y9y10y11°y11*y11y12y13*y13	57.7091	667583	2.02	-0.2344
spindle 1	P13645	K1C10_HUMAN Keratin type I cytoskeletal 10	2117.06	5664388	3374494	Pass1	PEP_FRAG_1		1031.6	VLDELTLTK	16	107.18	b2b3b8y1y2y3y4°y4y5°y5y6°y6y7°y7y8y9	48.3997	580452	1.74	-4.9699
spindle 1	P13645	K1C10_HUMAN Keratin type I cytoskeletal 10	2117.06	5664388	3374494	Pass1	PEP_FRAG_1		1390.68	QSLEASLAETEGR	36	254.56	b3°b3b5b7b8°b8*b8b9°b9*b9b10b11°b11b12b13*b13y1y2y3°y3y4y5°y5y6y7y8°y8y9°y9y10°y10y11y12°y12y13*y13	44.3399	490877	1.93	-1.6678
spindle 1	P13645	K1C10_HUMAN Keratin type I cytoskeletal 10	2117.06	5664388	3374494	Pass1	PEP_FRAG_1		1493.73	SQYEQLAEQNRK	34	223.56	b2°b2*b2b3*b3b4b5b7b8b9b10b11y2y3*y3y4*y4y5°y5*y5y6*y6y7*y7y8°y8*y8y9°y9*y9y10°y10*y10y12	26.932	474303	2.24	-3.6775
spindle 1	P13645	K1C10_HUMAN Keratin type I cytoskeletal 10	2117.06	5664388	3374494	Pass1	PEP_FRAG_1		1357.72	QSVEADINGLRR	27	130.65	b2b3*b3b6°b6b11°b11*b11b12*b12y1y2y4y5*y5y6*y6y7*y7y8*y8y9°y9*y9y11y12*y12	40.0993	463240	2.2	-2.6073
spindle 1	P13645	K1C10_HUMAN Keratin type I cytoskeletal 10	2117.06	5664388	3374494	Pass1	PEP_FRAG_1		1381.65	ALEESNYELEGK	23	171.31	b2b3b6b8b9b12°b12y2y3°y3y4y5°y5y6°y6y7*y7y8y9°y9y10y11y12	36.3206	341939	1.89	-3.4457
spindle 1	P13645	K1C10_HUMAN Keratin type I cytoskeletal 10	2117.06	5664388	3374494	Pass1	PEP_FRAG_1		1262.6	SLLEGEGSSGGGGR	15	135.93	b2b3b4b6°b6y3y4y5y6y8y10y11°y11y12y14	30.9959	227723	1.91	-1.837
spindle 1	P13645	K1C10_HUMAN Keratin type I cytoskeletal 10	2117.06	5664388	3374494	Pass1	PEP_FRAG_1		1165.58	LENEIQTYR	20	139.59	b2b3b4b5°b5b6b8y1y2y3y4°y4y5y7°y7*y7y8*y8y9*y9	33.7554	187977	1.9	-3.6655
spindle 1	P13645	K1C10_HUMAN Keratin type I cytoskeletal 10	2117.06	5664388	3374494	Pass1	PEP_FRAG_1		1797.01	NVQALEIELQSQLALK	28	218	b3b6°b6b7b8°b8*b8b12°b12b14*b14b15y1y3y4y5*y5y6y7*y7y9°y9y11y12y13y14°y14y16	74.7408	168438	2.05	-0.2038
spindle 1	P13645	K1C10_HUMAN Keratin type I cytoskeletal 10	2117.06	5664388	3374494	Pass1	PEP_FRAG_1		1996.97	ELTTEIDNNIEQISSYK	20	193.74	b5b6°b6b7b9b10*b10b13°b13b14y2y3y4y5y7y8y10y11y12y13	61.8183	162349	2	-2.7507
spindle 1	P13645	K1C10_HUMAN Keratin type I cytoskeletal 10	2117.06	5664388	3374494	Pass1	PEP_FRAG_1		1201.62	QSVEADINGLR	9	85.03	b11y4y5y7y8y9y10y11*y11	43.9559	71409	1.94	-1.5238
spindle 1	P13645	K1C10_HUMAN Keratin type I cytoskeletal 10	2117.06	5664388	3374494	Pass1	PEP_FRAG_1		993.5	YENEVALR	12	79.2	b2b3y3y4y5y6*y6y7°y7*y7y8*y8	32.2915	63998	1.81	-4.6076
spindle 1	P13645	K1C10_HUMAN Keratin type I cytoskeletal 10	2117.06	5664388	3374494	Pass1	PEP_FRAG_1		1365.64	SQYEQLAEQNR	10	85.83	b2b6b10y2y4y5y7y8y9y11	30.0981	59560	1.96	-1.0726
spindle 1	P13645	K1C10_HUMAN Keratin type I cytoskeletal 10	2117.06	5664388	3374494	Pass1	PEP_FRAG_1		2212.1	SKELTTEIDNNIEQISSYK	7	41.99	b5b12y2y3y6y7y11	60.1369	48519	2	2.8695
spindle 1	P13645	K1C10_HUMAN Keratin type I cytoskeletal 10	2117.06	5664388	3374494	Pass1	PEP_FRAG_1		2872.39	NVSTGDVNVEMNAAPGVDLTQLLNNMR	11	71.19	b6b9*b9b10b14b22y4y6y7y13y14	82.8899	24505	2.53	-9.0095
spindle 1	P13645	K1C10_HUMAN Keratin type I cytoskeletal 10	2117.06	5664388	3374494	Pass2	PEP_FRAG_2		807.399	LAADDFR	5	66.79	b3y3y4y5y6	33.7572	222159	1.37	13.4559
spindle 1	P13645	K1C10_HUMAN Keratin type I cytoskeletal 10	2117.06	5664388	3374494	Pass2	PEP_FRAG_2		1109.49	DAEAWFNEK	15	142.6	b3°b3b4°b4b6b8y3*y3y4y5*y5y6y7°y7y8	49.1364	166218	1.68	-4.511
spindle 1	P13645	K1C10_HUMAN Keratin type I cytoskeletal 10	2117.06	5664388	3374494	Pass2	PEP_FRAG_2		847.452	SEITELR	4	42.16	y3y4y5°y5	33.2423	31689	1.35	14.6925
spindle 1	P13645	K1C10_HUMAN Keratin type I cytoskeletal 10	2117.06	5664388	3374494	Pass2	PEP_FRAG_2		2367.26	NQILNLTTDNANILLQIDNAR	4	31.59	y3y6y7y10	76.7649	8826	2	0.6188
spindle 1	P13645	K1C10_HUMAN Keratin type I cytoskeletal 10	2117.06	5664388	3374494	Pass2	PEP_FRAG_2		1707.77	GSLGGGFSSGGFSGGSFSR	3	16.02	b15y5y8	64.4434	2057	2	13.7955
spindle 1	P13645	K1C10_HUMAN Keratin type I cytoskeletal 10	2117.06	5664388	3374494	Pass2	MISSING_CLEAVAGE		1234.68	LKYENEVALR	12	106.29	b5b6*b6y3y4y6y7°y7y8°y8*y8y9	36.9806	594481	2.07	-5.7343
spindle 1	P13645	K1C10_HUMAN Keratin type I cytoskeletal 10	2117.06	5664388	3374494	Pass2	MISSING_CLEAVAGE		1434.77	IRLENEIQTYR	6	72.99	b4b5b6y3y4y5	43.668	311366	2.12	-2.9778
spindle 1	P13645	K1C10_HUMAN Keratin type I cytoskeletal 10	2117.06	5664388	3374494	Pass2	MISSING_CLEAVAGE		3052.63	TIDDLKNQILNLTTDNANILLQIDNAR	5	50.65	b19y5y6y7y8	88.8186	17950	2.92	-6.6381
spindle 1	P13645	K1C10_HUMAN Keratin type I cytoskeletal 10	2117.06	5664388	3374494	Pass2	VAR_MOD	Deamidation+N()	2213.08	SKELTTEIDNNIEQISSYK	6	41.01	b4b6b10y4y14y17	49.4868	48456	2.65	-9.3769
spindle 1	P13645	K1C10_HUMAN Keratin type I cytoskeletal 10	2117.06	5664388	3374494	Pass2	VAR_MOD	Deamidation+N()	1997.95	ELTTEIDNNIEQISSYK	7	45.73	b6b13°b13y4y5y10y12	63.2566	26827	2	3.9713
spindle 1	P13645	K1C10_HUMAN Keratin type I cytoskeletal 10	2117.06	5664388	3374494	Pass2	VAR_MOD	Oxidation+M(11)	2888.39	NVSTGDVNVEMNAAPGVDLTQLLNNMR	5	28.8	b14y4y5y11y13	78.6462	6220	2.62	-11.918
spindle 1	P13645	K1C10_HUMAN Keratin type I cytoskeletal 10	2117.06	5664388	3374494	Pass2	IN_SOURCE		819.446	DELTLTK	3	39.86	b3b4b5	48.396	70538	1	11.9918
spindle 1	P13645	K1C10_HUMAN Keratin type I cytoskeletal 10	2117.06	5664388	3374494	Pass2	IN_SOURCE		1278.64	YEQLAEQNRK	7	46.95	b3°b3*b3b4*b4b5b9	26.9334	53295	2	-1.5275
spindle 1	P13645	K1C10_HUMAN Keratin type I cytoskeletal 10	2117.06	5664388	3374494	Pass2	IN_SOURCE		1043.56	EADINGLRR	2	7.84	b8°b8	40.1068	13920	2	-3.6262
spindle 1	P13645	K1C10_HUMAN Keratin type I cytoskeletal 10	2117.06	5664388	3374494	Pass2	IN_SOURCE		1142.63	VEADINGLRR	3	33.93	b3b5b9	40.1028	13801	2.08	-10.256
spindle 1	P13645	K1C10_HUMAN Keratin type I cytoskeletal 10	2117.06	5664388	3374494	Pass2	IN_SOURCE		1229.66	SVEADINGLRR	0	2.47		40.1292	10858	2	-8.3388
spindle 1	P13645	K1C10_HUMAN Keratin type I cytoskeletal 10	2117.06	5664388	3374494	Pass2	IN_SOURCE		914.517	ADINGLRR	2	18.35	b3b5	40.1015	10024	2	-3.4705
spindle 1	P13645	K1C10_HUMAN Keratin type I cytoskeletal 10	2117.06	5664388	3374494	Pass2	IN_SOURCE		1009.48	LENEIQTY	0	1.41		33.7306	1870	1.83	11.9714
spindle 1	P13645	K1C10_HUMAN Keratin type I cytoskeletal 10	2117.06	5664388	3374494	Pass2	NEUTRAL_LOSS-NH3		1476.7	SQYEQLAEQNRK	0	2.47		26.9413	18554	3	-9.589
spindle 1	P13645	K1C10_HUMAN Keratin type I cytoskeletal 10	2117.06	5664388	3374494	Pass2	NEUTRAL_LOSS-NH3		976.469	YENEVALR	0	1.06		32.3235	2407	2	3.8129
spindle 2	P13645	K1C10_HUMAN Keratin type I cytoskeletal 10	2371.82	6045838	3861600	Pass1	PEP_FRAG_1	Carbamidomethyl+C(5)	2082.96	AETECQNTEYQQLLDIK	39	316.94	b2b4b6°b6b7b8b9b10b11b12b13°b13*b13b14°b14*b14b15*b15b16°b16y1y2y3y4y5y6*y6y7y8y9*y9y10°y10y11°y11*y11y12y13*y13	58.4104	660744	2.02	-2.1097
spindle 2	P13645	K1C10_HUMAN Keratin type I cytoskeletal 10	2371.82	6045838	3861600	Pass1	PEP_FRAG_1		1390.68	QSLEASLAETEGR	32	236.17	b3°b3b5°b5b6°b6b7b9°b9*b9b10b11b13*b13y2y3y4y5y6y7y8°y8y9°y9y10°y10y11°y11y12°y12y13*y13	45.1364	501517	1.93	-2.8967
spindle 2	P13645	K1C10_HUMAN Keratin type I cytoskeletal 10	2371.82	6045838	3861600	Pass1	PEP_FRAG_1		1031.6	VLDELTLTK	18	121.94	b1b2b4b5b8y1y2y3y4°y4y5°y5y6°y6y7°y7y8y9	49.1673	482493	1.75	-5.0882
spindle 2	P13645	K1C10_HUMAN Keratin type I cytoskeletal 10	2371.82	6045838	3861600	Pass1	PEP_FRAG_1		1493.73	SQYEQLAEQNRK	28	159.42	b2b3*b3b4b7b8y2y3*y3y4*y4y5°y5*y5y6°y6*y6y7*y7y8°y8*y8y9°y9*y9y10*y10y12	27.3235	481714	2.27	-3.0237
spindle 2	P13645	K1C10_HUMAN Keratin type I cytoskeletal 10	2371.82	6045838	3861600	Pass1	PEP_FRAG_1		1357.72	QSVEADINGLRR	26	116.03	b1b2b4°b4b6°b6b11°b11*b11b12*b12y1y4y6*y6y7*y7y8*y8y9°y9*y9y11*y11y12*y12	40.828	466708	2.21	0.4495
spindle 2	P13645	K1C10_HUMAN Keratin type I cytoskeletal 10	2371.82	6045838	3861600	Pass1	PEP_FRAG_1		1003.55	SEITELRR	13	110.86	b2b3b4b7y1y3y4y5°y5y6y7°y7y8	29.2356	425915	2.03	-11.9814
spindle 2	P13645	K1C10_HUMAN Keratin type I cytoskeletal 10	2371.82	6045838	3861600	Pass1	PEP_FRAG_1		1381.65	ALEESNYELEGK	25	189.87	b2b3b4b6°b6b8b9b12y2y3°y3y4y5°y5y6°y6y7°y7*y7y8y9°y9y10y11y12	36.9601	417426	1.89	-8.305
spindle 2	P13645	K1C10_HUMAN Keratin type I cytoskeletal 10	2371.82	6045838	3861600	Pass1	PEP_FRAG_1		1262.6	SLLEGEGSSGGGGR	13	119.47	b2b3b4b6°b6y4y5y6y8y10y11y12y14	31.4702	223961	1.91	-1.837
spindle 2	P13645	K1C10_HUMAN Keratin type I cytoskeletal 10	2371.82	6045838	3861600	Pass1	PEP_FRAG_1		1707.77	GSLGGGFSSGGFSGGSFSR	19	145.25	b6b16b17b18°b18b19y1y2y3y4y5y6y10y11y12°y12y13y16y19	53.4837	216743	1.99	-1.0722
spindle 2	P13645	K1C10_HUMAN Keratin type I cytoskeletal 10	2371.82	6045838	3861600	Pass1	PEP_FRAG_1		2212.1	SKELTTEIDNNIEQISSYK	6	51.79	b11y4y5y6y7y19	60.7686	215929	2.64	-11.147
spindle 2	P13645	K1C10_HUMAN Keratin type I cytoskeletal 10	2371.82	6045838	3861600	Pass1	PEP_FRAG_1		1165.58	LENEIQTYR	19	127.96	b1b2b3b5°b5b6b8y1y2y3y4°y4y5y7°y7*y7y8y9*y9	34.3222	193599	1.9	-1.6757
spindle 2	P13645	K1C10_HUMAN Keratin type I cytoskeletal 10	2371.82	6045838	3861600	Pass1	PEP_FRAG_1		1109.49	DAEAWFNEK	16	108.21	b2b3b4b5y2°y2y3°y3*y3y4y5y6°y6y7°y7y9	49.9564	179760	1.68	-1.9804
spindle 2	P13645	K1C10_HUMAN Keratin type I cytoskeletal 10	2371.82	6045838	3861600	Pass1	PEP_FRAG_1		1996.97	ELTTEIDNNIEQISSYK	23	212.05	b2°b2b3b5b10b11b12b13°b13b14*b14y2y3y4y5y7y8y9*y9y10y11y12y13	62.4325	164176	2	-1.4059
spindle 2	P13645	K1C10_HUMAN Keratin type I cytoskeletal 10	2371.82	6045838	3861600	Pass1	PEP_FRAG_1		1797.01	NVQALEIELQSQLALK	20	154.58	b6°b6b8*b8b10b12b14b15*b15y1y2y3y4y6y7*y7y9y11y12y16	75.2707	133160	2.05	0.2038
spindle 2	P13645	K1C10_HUMAN Keratin type I cytoskeletal 10	2371.82	6045838	3861600	Pass1	PEP_FRAG_1		1201.62	QSVEADINGLR	15	101.95	b3b10b11*b11y2y4y5y7°y7y8y9*y9y10y11*y11	44.7269	76927	1.94	-1.8286
spindle 2	P13645	K1C10_HUMAN Keratin type I cytoskeletal 10	2371.82	6045838	3861600	Pass1	PEP_FRAG_1		993.5	YENEVALR	9	69.7	b1b2y3y4y5y6*y6y7y8	32.8047	69311	1.82	-1.413
spindle 2	P13645	K1C10_HUMAN Keratin type I cytoskeletal 10	2371.82	6045838	3861600	Pass1	PEP_FRAG_1		1365.64	SQYEQLAEQNR	9	55.22	b2b10y2y4y7y8*y8y9y11	30.5956	61484	1.96	-2.1453
spindle 2	P13645	K1C10_HUMAN Keratin type I cytoskeletal 10	2371.82	6045838	3861600	Pass1	PEP_FRAG_1		2872.39	NVSTGDVNVEMNAAPGVDLTQLLNNMR	9	65.23	b4b7b9b13b14y6y7y8y13	83.2471	25659	2.55	-6.6297
spindle 2	P13645	K1C10_HUMAN Keratin type I cytoskeletal 10	2371.82	6045838	3861600	Pass1	PEP_FRAG_1	Carbamidomethyl+C(10)	1549.68	SGGGGGGGGCGGGGGVSSLR	8	26.61	b2b4°b4y3y4y14°y14y20	27.4951	20949	2	1.733
spindle 2	P13645	K1C10_HUMAN Keratin type I cytoskeletal 10	2371.82	6045838	3861600	Pass1	PEP_FRAG_1		2367.26	NQILNLTTDNANILLQIDNAR	5	31.58	b10b14y4y6y7	77.1864	7995	2	0.3094
spindle 2	P13645	K1C10_HUMAN Keratin type I cytoskeletal 10	2371.82	6045838	3861600	Pass1	PEP_FRAG_1		1237.58	KDAEAWFNEK	4	41.13	b5b9y4y8	47.0617	3339	2	8.3841
spindle 2	P13645	K1C10_HUMAN Keratin type I cytoskeletal 10	2371.82	6045838	3861600	Pass2	PEP_FRAG_2		847.452	SEITELR	4	41.89	y3y4y5°y5	33.7748	17067	1	18.2216
spindle 2	P13645	K1C10_HUMAN Keratin type I cytoskeletal 10	2371.82	6045838	3861600	Pass2	MISSING_CLEAVAGE		1234.68	LKYENEVALR	13	136.02	b5b6*b6b7b9y3y4y6y7y8°y8*y8y9	37.6668	471683	2.08	-2.274
spindle 2	P13645	K1C10_HUMAN Keratin type I cytoskeletal 10	2371.82	6045838	3861600	Pass2	MISSING_CLEAVAGE		1434.77	IRLENEIQTYR	8	82.66	b4b5*b5b6b7y3y4y9	44.4789	305768	2.15	-5.1048
spindle 2	P13645	K1C10_HUMAN Keratin type I cytoskeletal 10	2371.82	6045838	3861600	Pass2	VAR_MOD	Deamidation+N()	1997.95	ELTTEIDNNIEQISSYK	6	51.4	b11y4y5y11y14y16	54.1693	24061	2	6.5374
spindle 2	P13645	K1C10_HUMAN Keratin type I cytoskeletal 10	2371.82	6045838	3861600	Pass2	VAR_MOD	Deamidation+Q(14)	2213.08	SKELTTEIDNNIEQISSYK	5	43.95	b4b5b6y5y8	56.5848	10385	2.55	-10.3698
spindle 2	P13645	K1C10_HUMAN Keratin type I cytoskeletal 10	2371.82	6045838	3861600	Pass2	VAR_MOD	Deamidation+Q(1)	1391.66	QSLEASLAETEGR	3	31.05	y3y5y9	40.5324	3148	2	-7.1049
spindle 2	P13645	K1C10_HUMAN Keratin type I cytoskeletal 10	2371.82	6045838	3861600	Pass2	IN_SOURCE		1278.64	YEQLAEQNRK	4	33.69	b3°b3b5b9	27.3227	58272	2	0.0955
spindle 2	P13645	K1C10_HUMAN Keratin type I cytoskeletal 10	2371.82	6045838	3861600	Pass2	IN_SOURCE		916.521	EITELRR	1	10.03	b6	29.2363	28355	1.99	-4.3286
spindle 2	P13645	K1C10_HUMAN Keratin type I cytoskeletal 10	2371.82	6045838	3861600	Pass2	IN_SOURCE		1043.56	EADINGLRR	3	30.68	b3b7b8	40.8247	16825	2	-2.3395
spindle 2	P13645	K1C10_HUMAN Keratin type I cytoskeletal 10	2371.82	6045838	3861600	Pass2	IN_SOURCE		914.517	ADINGLRR	1	7.8	b6	40.8304	12678	2	-1.4015
spindle 2	P13645	K1C10_HUMAN Keratin type I cytoskeletal 10	2371.82	6045838	3861600	Pass2	IN_SOURCE		1229.66	SVEADINGLRR	1	7.8	b9	40.848	11813	2.02	-7.8425
spindle 2	P13645	K1C10_HUMAN Keratin type I cytoskeletal 10	2371.82	6045838	3861600	Pass2	IN_SOURCE		1142.63	VEADINGLRR	1	7.8	b9	40.815	11342	2.09	-10.256
spindle 2	P13645	K1C10_HUMAN Keratin type I cytoskeletal 10	2371.82	6045838	3861600	Pass2	IN_SOURCE		1197.53	EESNYELEGK	1	7.8	b7	36.9581	4956	1.64	7.2374
spindle 2	P13645	K1C10_HUMAN Keratin type I cytoskeletal 10	2371.82	6045838	3861600	Pass2	IN_SOURCE		994.463	AEAWFNEK	0	1.44		49.9592	2218	2	9.5745
spindle 2	P13645	K1C10_HUMAN Keratin type I cytoskeletal 10	2371.82	6045838	3861600	Pass2	IN_SOURCE		1009.48	LENEIQTY	0	1.44		34.3513	2025	2	3.6277
spindle 2	P13645	K1C10_HUMAN Keratin type I cytoskeletal 10	2371.82	6045838	3861600	Pass2	IN_SOURCE		1068.48	ESNYELEGK	2	22.19	b6b7	37.0075	1510	1.19	7.0833
spindle 2	P13645	K1C10_HUMAN Keratin type I cytoskeletal 10	2371.82	6045838	3861600	Pass2	NEUTRAL_LOSS-NH3		1476.7	SQYEQLAEQNRK	0	2.53		27.3278	20890	3	-7.8531
spindle 2	P13645	K1C10_HUMAN Keratin type I cytoskeletal 10	2371.82	6045838	3861600	Pass2	NEUTRAL_LOSS-NH3		1373.65	QSLEASLAETEGR	0	2.89		45.1198	8235	2	10.3973
spindle 2	P13645	K1C10_HUMAN Keratin type I cytoskeletal 10	2371.82	6045838	3861600	Pass2	NEUTRAL_LOSS-NH3		1184.59	QSVEADINGLR	0	2.17		44.7014	2869	2	9.2744
spindle 2	P13645	K1C10_HUMAN Keratin type I cytoskeletal 10	2371.82	6045838	3861600	Pass2	NEUTRAL_LOSS-NH3		976.469	YENEVALR	0	1.08		32.808	2229	2	3.0003
spindle 3	P13645	K1C10_HUMAN Keratin type I cytoskeletal 10	2328.71	5943513	3947356	Pass1	PEP_FRAG_1	Carbamidomethyl+C(5)	2082.96	AETECQNTEYQQLLDIK	36	283.24	b2b4°b4b6b8b9b11b12b13°b13*b13b14°b14*b14b15*b15b16°b16y1y2y3y4y5y6*y6y7y8*y8y9y10y11°y11*y11y12°y12y13	58.484	640936	2.02	-3.0474
spindle 3	P13645	K1C10_HUMAN Keratin type I cytoskeletal 10	2328.71	5943513	3947356	Pass1	PEP_FRAG_1		1031.6	VLDELTLTK	18	137.95	b2b3b4b5b8y1y2y3y4°y4y5°y5y6°y6y7°y7y8y9	49.2104	499279	1.76	-10.0582
spindle 3	P13645	K1C10_HUMAN Keratin type I cytoskeletal 10	2328.71	5943513	3947356	Pass1	PEP_FRAG_1		1493.73	SQYEQLAEQNRK	25	161.58	b2b3b4b7b8b11y2y3*y3y4*y4y6*y6y7*y7y8°y8*y8y9°y9*y9y10*y10y12*y12	27.5956	496750	2.29	0.0817
spindle 3	P13645	K1C10_HUMAN Keratin type I cytoskeletal 10	2328.71	5943513	3947356	Pass1	PEP_FRAG_1		1390.68	QSLEASLAETEGR	32	234.96	b3°b3b5*b5b6b7b9°b9*b9b10°b10b11b13*b13y2y3y4y5y6y7y8°y8y9°y9y10°y10y11°y11y12°y12y13*y13	45.2097	496673	1.92	-1.58
spindle 3	P13645	K1C10_HUMAN Keratin type I cytoskeletal 10	2328.71	5943513	3947356	Pass1	PEP_FRAG_1		1357.72	QSVEADINGLRR	25	129.05	b1b3b6°b6b11°b11*b11b12*b12y1y2y3y4y5*y5y6*y6y8*y8y9°y9*y9y11y12*y12	40.9751	468078	2.22	-2.6973
spindle 3	P13645	K1C10_HUMAN Keratin type I cytoskeletal 10	2328.71	5943513	3947356	Pass1	PEP_FRAG_1		1381.65	ALEESNYELEGK	26	188.87	b2b3b4°b4b6°b6b8b9*b9y1y2y3y4y5°y5y6°y6y7°y7y8y9°y9y10y11y12*y12	37.1764	361521	1.89	-1.9437
spindle 3	P13645	K1C10_HUMAN Keratin type I cytoskeletal 10	2328.71	5943513	3947356	Pass1	PEP_FRAG_1		2212.1	SKELTTEIDNNIEQISSYK	16	95.15	b1b11*b11b12b18y2y3°y3y4y5y6y8y10y11y19*y19	60.956	228365	2.65	-9.2708
spindle 3	P13645	K1C10_HUMAN Keratin type I cytoskeletal 10	2328.71	5943513	3947356	Pass1	PEP_FRAG_1		1707.77	GSLGGGFSSGGFSGGSFSR	20	191.93	b3b4b5b6b16b17°b17b19y3y4y6°y6y7y10y12y13y15y16y17y19	53.5424	214764	1.99	0.2859
spindle 3	P13645	K1C10_HUMAN Keratin type I cytoskeletal 10	2328.71	5943513	3947356	Pass1	PEP_FRAG_1		1165.58	LENEIQTYR	20	137.95	b2b3b4b5°b5b6°b6b8y1y2y3y4°y4y5y7°y7*y7y8y9*y9	34.5873	203447	1.9	-0.9426
spindle 3	P13645	K1C10_HUMAN Keratin type I cytoskeletal 10	2328.71	5943513	3947356	Pass1	PEP_FRAG_1		1262.6	SLLEGEGSSGGGGR	13	115.77	b2b3b4b6°b6y3y4y5y6y8y11y12y14	31.7462	188972	1.91	-2.9005
spindle 3	P13645	K1C10_HUMAN Keratin type I cytoskeletal 10	2328.71	5943513	3947356	Pass1	PEP_FRAG_1		1109.49	DAEAWFNEK	15	105.88	b2b3b4y2°y2y3*y3y4y5y6°y6y7°y7y8y9	50.0304	188784	1.67	-0.9902
spindle 3	P13645	K1C10_HUMAN Keratin type I cytoskeletal 10	2328.71	5943513	3947356	Pass1	PEP_FRAG_1		1996.97	ELTTEIDNNIEQISSYK	23	204.84	b3b5°b5b6°b6b10b11b12b13°b13b14°b14y2y3y4y5y7°y7y8y10y11y12y13	62.5416	172903	2	4.0344
spindle 3	P13645	K1C10_HUMAN Keratin type I cytoskeletal 10	2328.71	5943513	3947356	Pass1	PEP_FRAG_1		995.52	IKEWYEK	5	38.67	b2b3y5y6y7	34.7445	119071	1.96	-3.2494
spindle 3	P13645	K1C10_HUMAN Keratin type I cytoskeletal 10	2328.71	5943513	3947356	Pass1	PEP_FRAG_1		1797.01	NVQALEIELQSQLALK	17	134.77	b6*b6b10b14b15y1y2y3y4y5y6y9y11y12y14°y14y16	75.5468	97498	2.05	0.4755
spindle 3	P13645	K1C10_HUMAN Keratin type I cytoskeletal 10	2328.71	5943513	3947356	Pass1	PEP_FRAG_1		1201.62	QSVEADINGLR	16	97.74	b1b11°b11*b11y2y3y4y5y7y8*y8y9°y9y10y11*y11	44.803	75837	1.93	-2.3365
spindle 3	P13645	K1C10_HUMAN Keratin type I cytoskeletal 10	2328.71	5943513	3947356	Pass1	PEP_FRAG_1		993.5	YENEVALR	8	69.34	b2y3y4y5y6*y6y7y8	33.0633	70465	1.81	-1.7816
spindle 3	P13645	K1C10_HUMAN Keratin type I cytoskeletal 10	2328.71	5943513	3947356	Pass1	PEP_FRAG_1		1365.64	SQYEQLAEQNR	8	69.32	b9b10y4y7y8*y8y9y11	30.8583	63039	1.95	-0.9833
spindle 3	P13645	K1C10_HUMAN Keratin type I cytoskeletal 10	2328.71	5943513	3947356	Pass1	PEP_FRAG_1		2872.39	NVSTGDVNVEMNAAPGVDLTQLLNNMR	10	67.7	b9b10b13b14y1y4y5y7y10y13	83.4652	18073	2.53	-9.6895
spindle 3	P13645	K1C10_HUMAN Keratin type I cytoskeletal 10	2328.71	5943513	3947356	Pass2	PEP_FRAG_2		807.399	LAADDFR	4	55.33	y3y4y5y6	34.5753	229153	1.41	15.0434
spindle 3	P13645	K1C10_HUMAN Keratin type I cytoskeletal 10	2328.71	5943513	3947356	Pass2	PEP_FRAG_2		809.44	LASYLDK	6	65.97	b6y3y4y5y6°y6	33.2213	35573	1.38	17.1921
spindle 3	P13645	K1C10_HUMAN Keratin type I cytoskeletal 10	2328.71	5943513	3947356	Pass2	PEP_FRAG_2		847.452	SEITELR	4	41.68	y3y4y5°y5	34.0277	35051	1.4	16.421
spindle 3	P13645	K1C10_HUMAN Keratin type I cytoskeletal 10	2328.71	5943513	3947356	Pass2	PEP_FRAG_2		2367.26	NQILNLTTDNANILLQIDNAR	5	36.96	b3y4y5y6*y6	77.4333	6927	2	4.7441
spindle 3	P13645	K1C10_HUMAN Keratin type I cytoskeletal 10	2328.71	5943513	3947356	Pass2	PEP_FRAG_2		704.383	TIDDLK	1	14.02	y4	27.7874	5439	1.13	10.4847
spindle 3	P13645	K1C10_HUMAN Keratin type I cytoskeletal 10	2328.71	5943513	3947356	Pass2	MISSING_CLEAVAGE		1234.68	LKYENEVALR	14	116.89	b5b6*b6b9y3y4y6y7°y7y8°y8*y8y9*y9	37.8902	465076	2.08	-3.757
spindle 3	P13645	K1C10_HUMAN Keratin type I cytoskeletal 10	2328.71	5943513	3947356	Pass2	MISSING_CLEAVAGE		1434.77	IRLENEIQTYR	10	97.59	b4b5b6b7b10y3y4°y4y6°y6	44.6181	306467	2.14	-3.5734
spindle 3	P13645	K1C10_HUMAN Keratin type I cytoskeletal 10	2328.71	5943513	3947356	Pass2	MISSING_CLEAVAGE		3052.63	TIDDLKNQILNLTTDNANILLQIDNAR	4	18.45	y5y8*y8y10	89.4784	12569	2.93	-10.397
spindle 3	P13645	K1C10_HUMAN Keratin type I cytoskeletal 10	2328.71	5943513	3947356	Pass2	MISSING_CLEAVAGE		2212.1	SKELTTEIDNNIEQISSYK	3	15.7	b6y4y14	54.1651	2102	2.43	-1.1037
spindle 3	P13645	K1C10_HUMAN Keratin type I cytoskeletal 10	2328.71	5943513	3947356	Pass2	VAR_MOD	Deamidation+N()	2213.08	SKELTTEIDNNIEQISSYK	3	22.66	b6b8b11	62.5283	34707	2.67	-4.523
spindle 3	P13645	K1C10_HUMAN Keratin type I cytoskeletal 10	2328.71	5943513	3947356	Pass2	VAR_MOD	Deamidation+N()	1997.95	ELTTEIDNNIEQISSYK	5	34.98	y3y4y7°y7y12	63.9684	22741	2	3.6048
spindle 3	P13645	K1C10_HUMAN Keratin type I cytoskeletal 10	2328.71	5943513	3947356	Pass2	VAR_MOD	Oxidation+M(6)	1316.59	NHEEEMKDLR	4	28.01	b5b8y3°y3	19.9158	12787	2.68	-10.9406
spindle 3	P13645	K1C10_HUMAN Keratin type I cytoskeletal 10	2328.71	5943513	3947356	Pass2	VAR_MOD	Oxidation+M(11)	2888.39	NVSTGDVNVEMNAAPGVDLTQLLNNMR	4	16.22	b7b14y5y7	79.2684	5590	2.61	-6.3394
spindle 3	P13645	K1C10_HUMAN Keratin type I cytoskeletal 10	2328.71	5943513	3947356	Pass2	IN_SOURCE		1278.64	YEQLAEQNRK	4	46.37	b3b5b6b9	27.5976	62100	2.01	-2.2912
spindle 3	P13645	K1C10_HUMAN Keratin type I cytoskeletal 10	2328.71	5943513	3947356	Pass2	IN_SOURCE		1043.56	EADINGLRR	1	7.77	b8	40.96	18276	2	0.4679
spindle 3	P13645	K1C10_HUMAN Keratin type I cytoskeletal 10	2328.71	5943513	3947356	Pass2	IN_SOURCE		1142.63	VEADINGLRR	1	7.77	b3	40.9479	16786	2.08	-6.9441
spindle 3	P13645	K1C10_HUMAN Keratin type I cytoskeletal 10	2328.71	5943513	3947356	Pass2	IN_SOURCE		1115.58	EQLAEQNRK	0	2.57		27.5668	15610	2	-1.9696
spindle 3	P13645	K1C10_HUMAN Keratin type I cytoskeletal 10	2328.71	5943513	3947356	Pass2	IN_SOURCE		914.517	ADINGLRR	2	18.11	b3b6	40.9787	12431	2	-1.9355
spindle 3	P13645	K1C10_HUMAN Keratin type I cytoskeletal 10	2328.71	5943513	3947356	Pass2	IN_SOURCE		1229.66	SVEADINGLRR	0	2.57		41.0022	11620	2.03	-8.1403
spindle 3	P13645	K1C10_HUMAN Keratin type I cytoskeletal 10	2328.71	5943513	3947356	Pass2	IN_SOURCE		1009.48	LENEIQTY	0	1.47		34.6726	1629	2	11.7296
spindle 3	P13645	K1C10_HUMAN Keratin type I cytoskeletal 10	2328.71	5943513	3947356	Pass2	IN_SOURCE		994.463	AEAWFNEK	0	1.47		50.0235	1502	2	1.1047
spindle 3	P13645	K1C10_HUMAN Keratin type I cytoskeletal 10	2328.71	5943513	3947356	Pass2	NEUTRAL_LOSS-NH3		1476.7	SQYEQLAEQNRK	1	7.77	b11	27.6028	22482	3	-11.077
spindle 3	P13645	K1C10_HUMAN Keratin type I cytoskeletal 10	2328.71	5943513	3947356	Pass2	NEUTRAL_LOSS-NH3		976.469	YENEVALR	0	1.1		33.0811	2440	2	1.7502
spindle 1	P13646	K1C13_HUMAN Keratin type I cytoskeletal 13	483.09	657308	565277	Pass1	PEP_FRAG_1		1357.72	QSVEADINGLRR	27	130.65	b2b3*b3b6°b6b11°b11*b11b12*b12y1y2y4y5*y5y6*y6y7*y7y8*y8y9°y9*y9y11y12*y12	40.0993	463240	2.2	-2.6073
spindle 1	P13646	K1C13_HUMAN Keratin type I cytoskeletal 14	483.09	657308	565277	Pass1	PEP_FRAG_1		1201.62	QSVEADINGLR	9	85.03	b11y4y5y7y8y9y10y11*y11	43.9559	71409	1.94	-1.5238
spindle 1	P13646	K1C13_HUMAN Keratin type I cytoskeletal 15	483.09	657308	565277	Pass1	PEP_FRAG_1		1301.66	ALEEANADLEVK	12	98.24	b2b9b11y4y5y7y8y9°y9y10*y10y12	38.8332	33736	1.92	-1.1254
spindle 1	P13646	K1C13_HUMAN Keratin type I cytoskeletal 16	483.09	657308	565277	Pass1	PEP_FRAG_1		1042.59	VILEIDNAR	9	78.3	b6y3y4y5°y5y6y7°y7y9	44.7348	19089	1.82	-0.3513
spindle 1	P13646	K1C13_HUMAN Keratin type I cytoskeletal 17	483.09	657308	565277	Pass1	PEP_FRAG_1		1144.63	ILTATIENNR	6	54.03	y1y4y5y6y8y10	35.9038	19054	1.89	-3.9459
spindle 1	P13646	K1C13_HUMAN Keratin type I cytoskeletal 18	483.09	657308	565277	Pass1	PEP_FRAG_1		1122.58	LEQEIATYR	5	39.86	y2y3y4y6y9	34.5287	15642	1.91	-0.1087
spindle 1	P13646	K1C13_HUMAN Keratin type I cytoskeletal 19	483.09	657308	565277	Pass2	PEP_FRAG_2	Carbamidomethyl+C(17)	2146.96	LQSSSASYGGGFGGGSCQLGGGR	6	31.54	b5°b5y6y9y12y14	41.0091	8457	2	4.2074
spindle 1	P13646	K1C13_HUMAN Keratin type I cytoskeletal 20	483.09	657308	565277	Pass2	PEP_FRAG_2		1392.69	MIGFPSSAGSVSPR	5	44.95	b6y3y5y7y8	50.2355	2484	2	2.7172
spindle 1	P13646	K1C13_HUMAN Keratin type I cytoskeletal 21	483.09	657308	565277	Pass2	VAR_MOD	Deamidation+Q(8)	1826.84	VLAEMREQYEAMAER	3	25.44	b7y11y12	39.8671	20265	2.8	-5.5461
spindle 1	P13646	K1C13_HUMAN Keratin type I cytoskeletal 22	483.09	657308	565277	Pass2	VAR_MOD	Deamidation+N(11)	2286.09	TDLEMQIESLNEELAYMKK	3	16.02	b10y8y12	51.3536	1630	2.79	-2.7766
spindle 1	P13646	K1C13_HUMAN Keratin type I cytoskeletal 23	483.09	657308	565277	Pass2	IN_SOURCE		830.437	LEIDNAR	0	1.41		44.7308	2302	1.15	9.7017
spindle 2	P13646	K1C13_HUMAN Keratin type I cytoskeletal 24	477.46	717234	614538	Pass1	PEP_FRAG_1		1357.72	QSVEADINGLRR	26	116.03	b1b2b4°b4b6°b6b11°b11*b11b12*b12y1y4y6*y6y7*y7y8*y8y9°y9*y9y11*y11y12*y12	40.828	466708	2.21	0.4495
spindle 2	P13646	K1C13_HUMAN Keratin type I cytoskeletal 25	477.46	717234	614538	Pass1	PEP_FRAG_1		1201.62	QSVEADINGLR	15	101.95	b3b10b11*b11y2y4y5y7°y7y8y9*y9y10y11*y11	44.7269	76927	1.94	-1.8286
spindle 2	P13646	K1C13_HUMAN Keratin type I cytoskeletal 26	477.46	717234	614538	Pass1	PEP_FRAG_1		1301.66	ALEEANADLEVK	10	87.12	b2b11*b11y4y5y7y8y9y10y12	39.5033	36050	1.93	-0.5627
spindle 2	P13646	K1C13_HUMAN Keratin type I cytoskeletal 27	477.46	717234	614538	Pass1	PEP_FRAG_1		1144.63	ILTATIENNR	7	53.68	y1y4y5y6y8°y8y10	36.5273	21095	1.88	-4.2658
spindle 2	P13646	K1C13_HUMAN Keratin type I cytoskeletal 28	477.46	717234	614538	Pass1	PEP_FRAG_1		1042.59	VILEIDNAR	6	70.06	y3y4y5y6y7y9	45.4875	20638	1.82	-1.9904
spindle 2	P13646	K1C13_HUMAN Keratin type I cytoskeletal 29	477.46	717234	614538	Pass1	PEP_FRAG_1		1122.58	LEQEIATYR	4	31.82	b7y4y6y9	35.1154	15875	1.91	-1.0874
spindle 2	P13646	K1C13_HUMAN Keratin type I cytoskeletal 30	477.46	717234	614538	Pass1	PEP_FRAG_1		1017.58	VLDELTLSK	5	39.6	y3y7y8°y8y9	47.6539	12987	1.79	-1.4995
spindle 2	P13646	K1C13_HUMAN Keratin type I cytoskeletal 31	477.46	717234	614538	Pass1	PEP_FRAG_1	Carbamidomethyl+C(17)	2146.96	LQSSSASYGGGFGGGSCQLGGGR	3	20.18	y6y11y14	41.7284	8529	2	7.6189
spindle 2	P13646	K1C13_HUMAN Keratin type I cytoskeletal 32	477.46	717234	614538	Pass2	PEP_FRAG_2		1392.69	MIGFPSSAGSVSPR	4	34.64	b3b12y7y8	51.0119	2705	2	-0.0877
spindle 2	P13646	K1C13_HUMAN Keratin type I cytoskeletal 33	477.46	717234	614538	Pass2	MISSING_CLEAVAGE		2334.18	SLLEGQDAKMIGFPSSAGSVSPR	3	22.81	b5y10y11	63.0423	12657	3	10.4594
spindle 2	P13646	K1C13_HUMAN Keratin type I cytoskeletal 34	477.46	717234	614538	Pass2	VAR_MOD	Deamidation+N()	1358.7	QSVEADINGLRR	3	33.69	y4y6y9	42.6434	36909	2.24	0.3594
spindle 2	P13646	K1C13_HUMAN Keratin type I cytoskeletal 35	477.46	717234	614538	Pass2	VAR_MOD	Oxidation+M(1)	1408.69	MIGFPSSAGSVSPR	3	28.18	y5y6y9	37.165	2710	3	0.1733
spindle 2	P13646	K1C13_HUMAN Keratin type I cytoskeletal 36	477.46	717234	614538	Pass2	IN_SOURCE		830.437	LEIDNAR	0	1.44		45.4662	3444	1.25	12.4946
spindle 3	P13646	K1C13_HUMAN Keratin type I cytoskeletal 37	442.78	1339267	719233	Pass1	PEP_FRAG_1		1357.72	QSVEADINGLRR	25	129.05	b1b3b6°b6b11°b11*b11b12*b12y1y2y3y4y5*y5y6*y6y8*y8y9°y9*y9y11y12*y12	40.9751	468078	2.22	-2.6973
spindle 3	P13646	K1C13_HUMAN Keratin type I cytoskeletal 38	442.78	1339267	719233	Pass1	PEP_FRAG_1		1201.62	QSVEADINGLR	16	97.74	b1b11°b11*b11y2y3y4y5y7y8*y8y9°y9y10y11*y11	44.803	75837	1.93	-2.3365
spindle 3	P13646	K1C13_HUMAN Keratin type I cytoskeletal 39	442.78	1339267	719233	Pass1	PEP_FRAG_1		1301.66	ALEEANADLEVK	11	86.65	b2b11*b11y4y5y7y8y9y10°y10y12	39.6515	35221	1.92	-0.6565
spindle 3	P13646	K1C13_HUMAN Keratin type I cytoskeletal 40	442.78	1339267	719233	Pass1	PEP_FRAG_1		1042.59	VILEIDNAR	6	56.06	y3y5°y5y6y7y9	45.5695	21137	1.81	-2.2246
spindle 3	P13646	K1C13_HUMAN Keratin type I cytoskeletal 41	442.78	1339267	719233	Pass1	PEP_FRAG_1		1017.58	VLDELTLSK	6	47.03	b6y2y3y7y8y9	47.705	13749	1.77	-3.4789
spindle 3	P13646	K1C13_HUMAN Keratin type I cytoskeletal 42	442.78	1339267	719233	Pass1	PEP_FRAG_1		1392.69	MIGFPSSAGSVSPR	3	20.23	b3y7y13	51.0874	3213	2	2.4542
spindle 3	P13646	K1C13_HUMAN Keratin type I cytoskeletal 43	442.78	1339267	719233	Pass2	PEP_FRAG_2		1144.63	ILTATIENNR	4	53.42	y4y5y6y8	36.7565	21379	1.89	-2.0263
spindle 3	P13646	K1C13_HUMAN Keratin type I cytoskeletal 44	442.78	1339267	719233	Pass2	PEP_FRAG_2		1007.52	YENELALR	3	37.27	b3y3y6	42.0109	15793	1.88	-13.3276
spindle 3	P13646	K1C13_HUMAN Keratin type I cytoskeletal 45	442.78	1339267	719233	Pass2	PEP_FRAG_2	Carbamidomethyl+C(17)	2146.96	LQSSSASYGGGFGGGSCQLGGGR	3	13.66	b3y6y9	41.8252	9758	2	6.368
spindle 3	P13646	K1C13_HUMAN Keratin type I cytoskeletal 46	442.78	1339267	719233	Pass2	PEP_FRAG_2		960.5	SLLEGQDAK	4	39.4	b4°b4b5b7	27.7668	4939	1.89	-12.5184
spindle 3	P13646	K1C13_HUMAN Keratin type I cytoskeletal 47	442.78	1339267	719233	Pass2	MISSING_CLEAVAGE		1003.54	TIEELRDK	3	34.26	b6b7y5	29.5003	547952	2.03	-3.3451
spindle 3	P13646	K1C13_HUMAN Keratin type I cytoskeletal 48	442.78	1339267	719233	Pass2	MISSING_CLEAVAGE	Carbamidomethyl+C(20)	2503.17	SLRLQSSSASYGGGFGGGSCQLGGGR	5	19.22	b7b14b18y9°y9	60.5699	12492	2.87	-8.2903
spindle 3	P13646	K1C13_HUMAN Keratin type I cytoskeletal 49	442.78	1339267	719233	Pass2	MISSING_CLEAVAGE		1387.75	DKILTATIENNR	5	50.02	b5b9b10y4y5	53.5803	12375	2	-5.1018
spindle 3	P13646	K1C13_HUMAN Keratin type I cytoskeletal 50	442.78	1339267	719233	Pass2	VAR_MOD	Deamidation+N()	1358.7	QSVEADINGLRR	9	86.65	b3*b3y4y5y6y8y9*y9y11	34.5125	97344	2.2	0.1797
spindle 1	P13647	K2C5_HUMAN Keratin type II cytoskeletal 5	716.91	728322	474253	Pass1	PEP_FRAG_1		1329.73	NLDLDSIIAEVK	17	95.52	b2b3b5°b5*b5b7°b7b8°b8*b8b9*b9b11b12°b12y11y12	74.6643	327128	1.9	-3.213
spindle 1	P13647	K2C5_HUMAN Keratin type II cytoskeletal 5	716.91	728322	474253	Pass1	PEP_FRAG_1		1263.69	LALDVEIATYR	17	148.1	b2b4b6b8y1y2y3°y3y4y5y6y7°y7y8y9y10y11	60.2795	72598	1.93	-2.4149
spindle 1	P13647	K2C5_HUMAN Keratin type II cytoskeletal 5	716.91	728322	474253	Pass1	PEP_FRAG_1	Carbamidomethyl+C(7)	1005.47	LLEGEECR	6	34.73	b2b3y2y6y7y8	26.7589	71869	1.78	-3.7636
spindle 1	P13647	K2C5_HUMAN Keratin type II cytoskeletal 5	716.91	728322	474253	Pass1	PEP_FRAG_1		1066.52	YEDEINKR	6	37.74	b2b3b6b8y6y8	22.3576	54146	2.02	-4.6927
spindle 1	P13647	K2C5_HUMAN Keratin type II cytoskeletal 5	716.91	728322	474253	Pass1	PEP_FRAG_1		1203.64	WTLLQEQGTK	8	80.69	b3°b3y3y5y6y7y9y10	50.3283	46237	1.94	-3.9553
spindle 1	P13647	K2C5_HUMAN Keratin type II cytoskeletal 5	716.91	728322	474253	Pass1	PEP_FRAG_1		906.468	FLEQQNK	14	83.61	b1b2b3°b3b4°b4b5y4*y4y5y6°y6*y6y7	25.2434	36899	1.65	-4.04
spindle 1	P13647	K2C5_HUMAN Keratin type II cytoskeletal 5	716.91	728322	474253	Pass1	PEP_FRAG_1	Carbamidomethyl+C(7)	1410.68	VSLAGACGVGGYGSR	8	58.66	b9°b9y6y8y9y11y12y15	39.9252	33916	1.98	-2.3364
spindle 1	P13647	K2C5_HUMAN Keratin type II cytoskeletal 5	716.91	728322	474253	Pass1	PEP_FRAG_1		1016.54	QLDSIVGER	13	93.37	b3b5°b5b9y1y3y4y5°y5y6°y6y7y9	37.7551	30742	1.82	-3.7226
spindle 1	P13647	K2C5_HUMAN Keratin type II cytoskeletal 5	716.91	728322	474253	Pass1	PEP_FRAG_1		1194.58	YEELQQTAGR	10	70.86	b10y2y4°y4y5y6y7y8*y8y10	27.3494	27286	1.92	-2.7591
spindle 1	P13647	K2C5_HUMAN Keratin type II cytoskeletal 5	716.91	728322	474253	Pass1	PEP_FRAG_1		1093.53	AQYEEIANR	7	47.64	y2*y2y3y5°y5y7y9	28.661	22318	1.88	1.5628
spindle 1	P13647	K2C5_HUMAN Keratin type II cytoskeletal 5	716.91	728322	474253	Pass1	PEP_FRAG_1		1537.8	LLREYQELMNTK	4	23.71	b11y4y7y12	61.0788	1628	2	-7.3029
spindle 1	P13647	K2C5_HUMAN Keratin type II cytoskeletal 5	716.91	728322	474253	Pass2	MISSING_CLEAVAGE		1730.82	TSFTSVSRSGGGGGGGFGR	4	22.38	b15b17y5y16	46.5685	1813	2	7.8285
spindle 1	P13647	K2C5_HUMAN Keratin type II cytoskeletal 5	716.91	728322	474253	Pass2	NEUTRAL_LOSS-NH3		1177.54	YEELQQTAGR	0	1.77		27.3311	1742	2.17	9.4335
spindle 2	P13647	K2C5_HUMAN Keratin type II cytoskeletal 5	673.85	603989	408819	Pass1	PEP_FRAG_1		1329.73	NLDLDSIIAEVK	16	106.87	b2*b2b3°b3*b3b4b5b7b8°b8*b8b9*b9b11y11y12	75.1121	255661	1.9	-3.5802
spindle 2	P13647	K2C5_HUMAN Keratin type II cytoskeletal 5	673.85	603989	408819	Pass1	PEP_FRAG_1	Carbamidomethyl+C(7)	1005.47	LLEGEECR	8	55.97	b2y2y3y5y6°y6y7y8	27.1026	77077	1.78	-1.2748
spindle 2	P13647	K2C5_HUMAN Keratin type II cytoskeletal 5	673.85	603989	408819	Pass1	PEP_FRAG_1		1263.69	LALDVEIATYR	17	148.34	b2b3b5b6°b6b8y1y3y4y5°y5y6y8°y8y9y10y11	60.9567	51007	1.92	-3.5741
spindle 2	P13647	K2C5_HUMAN Keratin type II cytoskeletal 5	673.85	603989	408819	Pass1	PEP_FRAG_1		906.468	FLEQQNK	8	69.33	b2b4°b4b5y4y5y6y7	25.5248	48599	1.64	-2.9626
spindle 2	P13647	K2C5_HUMAN Keratin type II cytoskeletal 5	673.85	603989	408819	Pass1	PEP_FRAG_1		1203.64	WTLLQEQGTK	10	84.14	b2°b2b10y3y5y6y7y8y9y10	51.1268	39227	1.94	1.1156
spindle 2	P13647	K2C5_HUMAN Keratin type II cytoskeletal 5	673.85	603989	408819	Pass1	PEP_FRAG_1		1016.54	QLDSIVGER	12	70.06	b2b9y1y3y4y5°y5y6°y6y7°y7y9	38.3982	32110	1.81	0.1801
spindle 2	P13647	K2C5_HUMAN Keratin type II cytoskeletal 5	673.85	603989	408819	Pass1	PEP_FRAG_1		1194.58	YEELQQTAGR	6	56.69	y4y5y7y8*y8y10	27.741	29046	1.93	0.5109
spindle 2	P13647	K2C5_HUMAN Keratin type II cytoskeletal 5	673.85	603989	408819	Pass1	PEP_FRAG_1		1093.53	AQYEEIANR	5	47.38	y3y5y7°y7y9	29.082	28212	1.88	1.4512
spindle 2	P13647	K2C5_HUMAN Keratin type II cytoskeletal 5	673.85	603989	408819	Pass1	PEP_FRAG_1	Carbamidomethyl+C(7)	1410.68	VSLAGACGVGGYGSR	7	54.44	b1y6y8y11y12y13y15	40.6352	28127	1.98	-2.6825
spindle 2	P13647	K2C5_HUMAN Keratin type II cytoskeletal 5	673.85	603989	408819	Pass2	PEP_FRAG_2		1410.72	SFSTASAITPSVSR	3	28.18	y5y6y10	28.8047	9786	2.07	-9.951
spindle 2	P13647	K2C5_HUMAN Keratin type II cytoskeletal 5	673.85	603989	408819	Pass2	PEP_FRAG_2		884.447	TSFTSVSR	4	37.48	b4y4y7°y7	29.068	3332	1.56	4.4166
spindle 2	P13647	K2C5_HUMAN Keratin type II cytoskeletal 5	673.85	603989	408819	Pass2	VAR_MOD	Carbamidomethyl+C(2);Deamidation+Q()	1702.78	QCANLQNAIADAEQR	3	19.21	b6y9y13	48.1594	1805	2	-5.5917
spindle 3	P13647	K2C5_HUMAN Keratin type II cytoskeletal 5	561.41	677753	405234	Pass1	PEP_FRAG_1		1329.73	NLDLDSIIAEVK	13	86.65	b2b4b5°b5b7b8*b8b9*b9b11*b11y11y12	75.3499	245289	1.91	-1.1016
spindle 3	P13647	K2C5_HUMAN Keratin type II cytoskeletal 5	561.41	677753	405234	Pass1	PEP_FRAG_1	Carbamidomethyl+C(7)	1005.47	LLEGEECR	9	64.57	b2b3y2y3°y3y5y6y7y8	27.3424	78547	1.8	-3.7636
spindle 3	P13647	K2C5_HUMAN Keratin type II cytoskeletal 5	561.41	677753	405234	Pass1	PEP_FRAG_1		1066.52	YEDEINKR	8	50.92	b2b3y1y4y5y6y8*y8	22.8015	53370	2.03	-1.6024
spindle 3	P13647	K2C5_HUMAN Keratin type II cytoskeletal 5	561.41	677753	405234	Pass1	PEP_FRAG_1		1263.69	LALDVEIATYR	9	89.96	b5y2y3y5y6y7y8y9y11	61.023	44526	1.94	-2.6081
spindle 3	P13647	K2C5_HUMAN Keratin type II cytoskeletal 5	561.41	677753	405234	Pass1	PEP_FRAG_1		906.468	FLEQQNK	9	41.68	b1b2b4°b4y4*y4y6*y6y7	25.7709	41006	1.64	-3.232
spindle 3	P13647	K2C5_HUMAN Keratin type II cytoskeletal 5	561.41	677753	405234	Pass1	PEP_FRAG_1		1203.64	WTLLQEQGTK	8	70.08	b2y2y3y6y7y8y9y10	51.1711	39995	1.94	2.2312
spindle 3	P13647	K2C5_HUMAN Keratin type II cytoskeletal 5	561.41	677753	405234	Pass1	PEP_FRAG_1	Carbamidomethyl+C(7)	1410.68	VSLAGACGVGGYGSR	11	92.07	b2b6y2y3y6y8y9y11y12y13y15	40.7519	26272	1.98	0
spindle 3	P13647	K2C5_HUMAN Keratin type II cytoskeletal 5	561.41	677753	405234	Pass1	PEP_FRAG_1		1143.63	LAELEEALQK	5	29.77	b8°b8y5y6y10	47.9836	6627	1.96	-1.9213
spindle 3	P13647	K2C5_HUMAN Keratin type II cytoskeletal 5	561.41	677753	405234	Pass1	PEP_FRAG_1		1537.8	LLREYQELMNTK	4	23.3	b1b11y4y6	62.0428	4314	2	-2.937
spindle 3	P13647	K2C5_HUMAN Keratin type II cytoskeletal 5	561.41	677753	405234	Pass1	PEP_FRAG_1		884.447	TSFTSVSR	6	42.05	y2y3y4y7°y7y8	29.3004	3788	1.52	-8.0051
spindle 3	P13647	K2C5_HUMAN Keratin type II cytoskeletal 5	561.41	677753	405234	Pass1	PEP_FRAG_1		938.494	SLYNLGGSK	4	31.62	b4y5y8y9	40.8106	3726	1.68	-8.3895
spindle 3	P13647	K2C5_HUMAN Keratin type II cytoskeletal 5	561.41	677753	405234	Pass2	PEP_FRAG_2		1093.53	AQYEEIANR	3	47.18	y3y5y7	29.3284	31844	1.89	-2.5675
spindle 3	P13647	K2C5_HUMAN Keratin type II cytoskeletal 5	561.41	677753	405234	Pass2	PEP_FRAG_2		1194.58	YEELQQTAGR	5	35	y4°y4y5y8*y8	27.9932	30954	1.93	-2.3503
spindle 3	P13647	K2C5_HUMAN Keratin type II cytoskeletal 5	561.41	677753	405234	Pass2	PEP_FRAG_2		1410.72	SFSTASAITPSVSR	7	40.84	b4b10°b10b11°b11y6y10	29.0803	9829	2.07	-12.893
spindle 3	P13647	K2C5_HUMAN Keratin type II cytoskeletal 5	561.41	677753	405234	Pass2	PEP_FRAG_2		1016.54	QLDSIVGER	5	56.06	y3y4y5y6°y6	38.5728	6596	1	18.3129
spindle 3	P13647	K2C5_HUMAN Keratin type II cytoskeletal 5	561.41	677753	405234	Pass2	PEP_FRAG_2		575.34	VLDTK	1	13.65	y3	50.0864	5124	1	-1.6974
spindle 3	P13647	K2C5_HUMAN Keratin type II cytoskeletal 5	561.41	677753	405234	Pass2	PEP_FRAG_2		1425.68	VDALMDEINFMK	4	23.3	b8°b8y3y8	71.0852	2448	2	6.593
spindle 3	P13647	K2C5_HUMAN Keratin type II cytoskeletal 5	561.41	677753	405234	Pass2	MISSING_CLEAVAGE		1485.7	SRTEAESWYQTK	3	27.28	b9b10y10	34.61	8075	2.07	1.9719
spindle 3	P13647	K2C5_HUMAN Keratin type II cytoskeletal 5	561.41	677753	405234	Pass2	MISSING_CLEAVAGE		1543.75	HEISEMNRMIQR	4	38.71	b4y5y9y11	46.3731	4722	2	-2.8467
spindle 3	P13647	K2C5_HUMAN Keratin type II cytoskeletal 5	561.41	677753	405234	Pass2	VAR_MOD	Deamidation+Q(9)	1144.61	LAELEEALQK	3	29.77	b4b5y8	46.2275	30701	1.69	11.7313
spindle 1	P13746	1A11_HUMAN HLA class I histocompatibility antigen	87.1	17929	8312	Pass1	PEP_FRAG_1		1427.73	WAAVVVPSGEEQR	7	63.18	b3b4b5y8y9y12y13	46.3651	17929	1.98	1.368
spindle 1	P13747	HLAE_HUMAN HLA class I histocompatibility antigen	84.57	17929	8312	Pass1	PEP_FRAG_1		1427.73	WAAVVVPSGEEQR	7	63.18	b3b4b5y8y9y12y13	46.3651	17929	1.98	1.368
spindle 1	P13796	PLSL_HUMAN Plastin-2	700.44	383039	264925	Pass1	PEP_FRAG_1		1675.84	FSLVGIGGQDLNEGNR	9	63.87	b3°b3b13y3y8y9y10y12y16	59.287	76135	2	1.8939
spindle 1	P13796	PLSL_HUMAN Plastin-2	700.44	383039	264925	Pass1	PEP_FRAG_1		1585.85	VYALPEDLVEVNPK	18	167.37	b2b3b8b11y2y3y4y5y6°y6y7y8y9y10*y10y11y12y14	61.5314	61712	1.98	1.0007
spindle 1	P13796	PLSL_HUMAN Plastin-2	700.44	383039	264925	Pass1	PEP_FRAG_1		1182.6	SSSISSFKDPK	6	38.82	b9y2y3y7y8y11	28.6221	46059	1.98	-3.3031
spindle 1	P13796	PLSL_HUMAN Plastin-2	700.44	383039	264925	Pass1	PEP_FRAG_1		1135.61	QFVTATDVVR	7	70.86	b10y3y4y5y7y8y10	42.9588	45181	1.93	-2.0424
spindle 1	P13796	PLSL_HUMAN Plastin-2	700.44	383039	264925	Pass1	PEP_FRAG_1		1502.75	MINLSVPDTIDER	10	65.52	b2b4b6y1y2y3y5y7y9y13	57.9036	24970	1.98	3.5742
spindle 1	P13796	PLSL_HUMAN Plastin-2	700.44	383039	264925	Pass1	PEP_FRAG_1		2698.49	ISTSLPVLDLIDAIQPGSINYDLLK	13	100.9	b9b10b13b14b15y6°y6y7y9y10y11°y11y20	101.607	24354	2.58	-8.8664
spindle 1	P13796	PLSL_HUMAN Plastin-2	700.44	383039	264925	Pass1	PEP_FRAG_1	Carbamidomethyl+C(8)	1089.46	ALENDPDCR	5	39.86	y2y4y6y7y9	22.5827	21936	1.78	5.3782
spindle 1	P13796	PLSL_HUMAN Plastin-2	700.44	383039	264925	Pass1	PEP_FRAG_1		1324.67	IGNFSTDIKDSK	9	90.75	b10y2y3y6y7y8y9y11y12	35.7688	13842	2.22	-4.884
spindle 1	P13796	PLSL_HUMAN Plastin-2	700.44	383039	264925	Pass1	PEP_FRAG_1		998.519	ISFDEFIK	4	34.73	b4y6y7y8	63.9751	5534	1.83	-1.3448
spindle 1	P13796	PLSL_HUMAN Plastin-2	700.44	383039	264925	Pass1	PEP_FRAG_1	Carbamidomethyl+C(3)	1117.58	AACLPLPGYR	5	57.04	y3y4y6y8y10	40.9606	2177	2	7.4274
spindle 1	P13796	PLSL_HUMAN Plastin-2	700.44	383039	264925	Pass2	PEP_FRAG_2		2539.22	YPALHKPENQDIDWGALEGETR	4	37.21	b11y5y6y7	52.8749	3834	2.94	-11.73
spindle 1	P13796	PLSL_HUMAN Plastin-2	700.44	383039	264925	Pass2	MISSING_CLEAVAGE		1617.77	TENLNDDEKLNNAK	7	79.57	b10y3y8y9y10y11y12	26.0293	51863	2.41	1.1318
spindle 1	P13796	PLSL_HUMAN Plastin-2	700.44	383039	264925	Pass2	VAR_MOD	Oxidation+M(7)	1893.85	EITENLMATGDLDQDGR	4	27.93	b3b7b12y11	30.8351	5442	2	4.8342
spindle 2	P13796	PLSL_HUMAN Plastin-2	612.14	385340	232326	Pass1	PEP_FRAG_1		1585.85	VYALPEDLVEVNPK	11	70.06	b2b3b5y2y3y4*y4y5y10y12y14	62.1383	60575	1.98	1.5395
spindle 2	P13796	PLSL_HUMAN Plastin-2	612.14	385340	232326	Pass1	PEP_FRAG_1		1182.6	SSSISSFKDPK	6	43.25	b9y2y5y7y9y11	29.0502	59822	1.97	-5.0579
spindle 2	P13796	PLSL_HUMAN Plastin-2	612.14	385340	232326	Pass1	PEP_FRAG_1		1675.84	FSLVGIGGQDLNEGNR	8	70.07	b4y3y6y7y9y10y12y16	59.9616	56756	2	1.9667
spindle 2	P13796	PLSL_HUMAN Plastin-2	612.14	385340	232326	Pass1	PEP_FRAG_1		1135.61	QFVTATDVVR	11	77.15	b3*b3b10y2y3y4y5y7y8°y8y10	43.6749	47065	1.93	-1.7199
spindle 2	P13796	PLSL_HUMAN Plastin-2	612.14	385340	232326	Pass1	PEP_FRAG_1		1502.75	MINLSVPDTIDER	13	113.38	b4b6*b6b12y1y3y5y7y8y9y11*y11y13	58.5732	24005	1.98	1.8683
spindle 2	P13796	PLSL_HUMAN Plastin-2	612.14	385340	232326	Pass1	PEP_FRAG_1		2698.49	ISTSLPVLDLIDAIQPGSINYDLLK	10	83.81	b2b13b14b15y6y7y9y10y11y20	101.7	21714	2.51	-7.3283
spindle 2	P13796	PLSL_HUMAN Plastin-2	612.14	385340	232326	Pass1	PEP_FRAG_1		1324.67	IGNFSTDIKDSK	7	51.9	b10y2y7y8y9y11y12	36.3812	17863	2.25	-3.2253
spindle 2	P13796	PLSL_HUMAN Plastin-2	612.14	385340	232326	Pass1	PEP_FRAG_1		2161.01	VDTDGNGYISFNELNDLFK	5	29.88	b4b9*b9y10y11	81.8908	11961	2	8.0212
spindle 2	P13796	PLSL_HUMAN Plastin-2	612.14	385340	232326	Pass1	PEP_FRAG_1		1743.86	GDEEGVPAVVIDMSGLR	5	25.96	y2y4y5y11y17	72.4766	6823	2	4.41
spindle 2	P13796	PLSL_HUMAN Plastin-2	612.14	385340	232326	Pass1	PEP_FRAG_1		2539.22	YPALHKPENQDIDWGALEGETR	5	39.84	b8y4y5y6y11	53.6377	6201	2.78	-5.3843
spindle 2	P13796	PLSL_HUMAN Plastin-2	612.14	385340	232326	Pass1	PEP_FRAG_1		998.519	ISFDEFIK	8	55.97	b8y4°y4y5°y5y6y7y8	64.5859	5395	1.84	0.6724
spindle 2	P13796	PLSL_HUMAN Plastin-2	612.14	385340	232326	Pass2	MISSING_CLEAVAGE		1617.77	TENLNDDEKLNNAK	9	70.06	b3b10°b10y7y9y10*y10y12y13	26.3648	42292	2.45	-0.9809
spindle 2	P13796	PLSL_HUMAN Plastin-2	612.14	385340	232326	Pass2	MISSING_CLEAVAGE	Carbamidomethyl+C(5)	1537.77	KLENCNYAVELGK	5	33.98	b11y3y4y11°y11	40.1513	17665	2	1.7464
spindle 2	P13796	PLSL_HUMAN Plastin-2	612.14	385340	232326	Pass2	MISSING_CLEAVAGE	Carbamidomethyl+C(3);Carbamidomethyl+C(13)	1721.79	AECMLQQAERLGCR	6	29.2	b10b12y3y8°y8*y8	37.1968	2670	2	2.2687
spindle 2	P13796	PLSL_HUMAN Plastin-2	612.14	385340	232326	Pass2	IN_SOURCE		845.4	PDTIDER	0	2.89		58.5495	2538	1	0.8664
spindle 2	P13796	PLSL_HUMAN Plastin-2	612.14	385340	232326	Pass2	IN_SOURCE		1054.51	SSSISSFKDP	2	8.11	y7°y7	29.0161	1995	2	7.9875
spindle 3	P13796	PLSL_HUMAN Plastin-2	553.55	445193	256147	Pass1	PEP_FRAG_1		1585.85	VYALPEDLVEVNPK	17	146.29	b2b3b5b10b11y2y3y4y5y8y10°y10y11*y11y12y13y14	62.2352	90991	1.98	-0.077
spindle 3	P13796	PLSL_HUMAN Plastin-2	553.55	445193	256147	Pass1	PEP_FRAG_1		1675.84	FSLVGIGGQDLNEGNR	11	88.76	b3°b3b4b6y3y6y7y9y10y12y16	60.0704	68903	1.99	1.9667
spindle 3	P13796	PLSL_HUMAN Plastin-2	553.55	445193	256147	Pass1	PEP_FRAG_1		1135.61	QFVTATDVVR	11	103.24	b3*b3b4b8b10y3y5y6y7y8y10	43.7515	47853	1.93	-1.8274
spindle 3	P13796	PLSL_HUMAN Plastin-2	553.55	445193	256147	Pass1	PEP_FRAG_1		1182.6	SSSISSFKDPK	6	28.38	b9y1y2y7y8y11	29.3108	47752	1.98	-6.0901
spindle 3	P13796	PLSL_HUMAN Plastin-2	553.55	445193	256147	Pass1	PEP_FRAG_1		1502.75	MINLSVPDTIDER	8	55.16	b2b6y2y3y7y9y11y13	58.627	26007	1.97	1.3809
spindle 3	P13796	PLSL_HUMAN Plastin-2	553.55	445193	256147	Pass1	PEP_FRAG_1		1324.67	IGNFSTDIKDSK	5	23.3	b10y2y4y8y12	36.5953	19934	2.27	-4.6997
spindle 3	P13796	PLSL_HUMAN Plastin-2	553.55	445193	256147	Pass1	PEP_FRAG_1		998.519	ISFDEFIK	5	34.26	b4b8y6y7y8	64.724	8468	1.83	-0.4279
spindle 3	P13796	PLSL_HUMAN Plastin-2	553.55	445193	256147	Pass1	PEP_FRAG_1		1743.86	GDEEGVPAVVIDMSGLR	4	24.56	y5°y5y7y11	72.7253	7024	2	4.27
spindle 3	P13796	PLSL_HUMAN Plastin-2	553.55	445193	256147	Pass1	PEP_FRAG_1		1069.63	LSPEELLLR	6	39.4	b1y2y3y4y7y9	64.8419	2417	2	-5.7062
spindle 3	P13796	PLSL_HUMAN Plastin-2	553.55	445193	256147	Pass2	PEP_FRAG_2		2698.49	ISTSLPVLDLIDAIQPGSINYDLLK	10	76.37	b4b9b14b15y6y7y10y11y12y20	101.759	17188	2.51	-10.8568
spindle 3	P13796	PLSL_HUMAN Plastin-2	553.55	445193	256147	Pass2	PEP_FRAG_2	Carbamidomethyl+C(3)	1117.58	AACLPLPGYR	4	40.87	b3b6y4y8	50.5288	13703	1.93	4.2599
spindle 3	P13796	PLSL_HUMAN Plastin-2	553.55	445193	256147	Pass2	PEP_FRAG_2		2539.22	YPALHKPENQDIDWGALEGETR	6	39.58	b16y4y5y6°y6y20	53.6464	4565	2.92	-4.3267
spindle 3	P13796	PLSL_HUMAN Plastin-2	553.55	445193	256147	Pass2	PEP_FRAG_2	Carbamidomethyl+C(23)	2638.31	HVIPMNPNTNDLFNAVGDGIVLCK	3	13.29	b13y6y11	73.3617	3719	3	-13.6954
spindle 3	P13796	PLSL_HUMAN Plastin-2	553.55	445193	256147	Pass2	PEP_FRAG_2		1799.93	VNDDIIVNWVNETLR	5	39.23	b7y7y8°y8y9	85.6453	3539	2	6.9854
spindle 3	P13796	PLSL_HUMAN Plastin-2	553.55	445193	256147	Pass2	PEP_FRAG_2		1287.63	NWMNSLGVNPR	5	38.22	b10y4y9°y9y10	44.8267	3194	2	10.8075
spindle 3	P13796	PLSL_HUMAN Plastin-2	553.55	445193	256147	Pass2	MISSING_CLEAVAGE		1617.77	TENLNDDEKLNNAK	8	82.82	b10b11y9y10*y10y11y12y13	26.626	45984	2.47	-2.4146
spindle 3	P13796	PLSL_HUMAN Plastin-2	553.55	445193	256147	Pass2	MISSING_CLEAVAGE	Carbamidomethyl+C(5)	1537.77	KLENCNYAVELGK	4	21.63	b6b10°b10y5	40.3037	18921	2	1.8258
spindle 3	P13796	PLSL_HUMAN Plastin-2	553.55	445193	256147	Pass2	MISSING_CLEAVAGE	Carbamidomethyl+C(3);Carbamidomethyl+C(13)	1721.79	AECMLQQAERLGCR	3	28.02	y6y7y11	51.7023	3885	2.1	-4.2538
spindle 3	P13796	PLSL_HUMAN Plastin-2	553.55	445193	256147	Pass2	MISSING_CLEAVAGE	Carbamidomethyl+C(17)	2225.04	YAFVNWINKALENDPDCR	3	23.79	b7b8y12	75.9979	2757	2	-3.0723
spindle 3	P13796	PLSL_HUMAN Plastin-2	553.55	445193	256147	Pass2	VAR_MOD	Oxidation+M(7)	1893.85	EITENLMATGDLDQDGR	4	25.81	b3b4b12°b12	31.5835	6029	2	1.0313
spindle 3	P13796	PLSL_HUMAN Plastin-2	553.55	445193	256147	Pass2	IN_SOURCE		781.373	QFVTATD	0	1.84		43.6699	2360	1	-3.437
spindle 1	P13797	PLST_HUMAN Plastin-3	147.93	135417	54155	Pass1	PEP_FRAG_1		1502.75	MINLSVPDTIDER	10	65.52	b2b4b6y1y2y3y5y7y9y13	57.9036	24970	1.98	3.5742
spindle 1	P13797	PLST_HUMAN Plastin-3	147.93	135417	54155	Pass1	PEP_FRAG_1	Carbamidomethyl+C(8)	1089.46	ALENDPDCR	5	39.86	y2y4y6y7y9	22.5827	21936	1.78	5.3782
spindle 1	P13797	PLST_HUMAN Plastin-3	147.93	135417	54155	Pass2	PEP_FRAG_2	Carbamidomethyl+C(10)	2313.09	VDLNSNGFICDYELHELFK	4	23.8	b9b10y10°y10	32.6152	70460	3.05	-18.7875
spindle 1	P13797	PLST_HUMAN Plastin-3	147.93	135417	54155	Pass2	PEP_FRAG_2	Carbamidomethyl+C(8)	1415.67	MVMTVFACLMGR	4	23.71	b6b8°b8y4	31.2215	7539	2	13.1929
spindle 1	P13797	PLST_HUMAN Plastin-3	147.93	135417	54155	Pass2	PEP_FRAG_2		633.339	LGANMK	2	27.99	b3y5	26.0705	4715	1	-10.9862
spindle 1	P13797	PLST_HUMAN Plastin-3	147.93	135417	54155	Pass2	PEP_FRAG_2		1564.79	YTLNVLEDLGDGQK	3	20.62	b8b12y11	42.2367	4178	2.43	16.1483
spindle 1	P13797	PLST_HUMAN Plastin-3	147.93	135417	54155	Pass2	MISSING_CLEAVAGE		1061.54	LMLDGDRNK	4	32.08	b7y4y6°y6	20.7718	1619	2	-11.6143
spindle 2	P13797	PLST_HUMAN Plastin-3	169.26	130981	35187	Pass1	PEP_FRAG_1		1502.75	MINLSVPDTIDER	13	113.38	b4b6*b6b12y1y3y5y7y8y9y11*y11y13	58.5732	24005	1.98	1.8683
spindle 2	P13797	PLST_HUMAN Plastin-3	169.26	130981	35187	Pass2	PEP_FRAG_2	Carbamidomethyl+C(10)	2313.09	VDLNSNGFICDYELHELFK	3	15.84	b10b15y8	33.1889	79805	3.08	-16.0432
spindle 2	P13797	PLST_HUMAN Plastin-3	169.26	130981	35187	Pass2	PEP_FRAG_2		1763.89	ISFDEFVYIFQEVK	6	41.95	b3b7b11°b11y9y13	53.6725	22907	2	-4.6367
spindle 2	P13797	PLST_HUMAN Plastin-3	169.26	130981	35187	Pass2	PEP_FRAG_2		416.262	IGAR	1	13.36	b3	24.4954	2489	1	8.651
spindle 2	P13797	PLST_HUMAN Plastin-3	169.26	130981	35187	Pass2	MISSING_CLEAVAGE	Carbamidomethyl+C(9)	2515.29	AVGDGIVLCKMINLSVPDTIDER	3	13.78	b11b22y10	78.9508	1775	2	-10.9681
spindle 3	P13797	PLST_HUMAN Plastin-3	150.69	36397	25603	Pass1	PEP_FRAG_1		1502.75	MINLSVPDTIDER	8	55.16	b2b6y2y3y7y9y11y13	58.627	26007	1.97	1.3809
spindle 3	P13797	PLST_HUMAN Plastin-3	150.69	36397	25603	Pass1	PEP_FRAG_1	Carbamidomethyl+C(8)	1415.67	MVMTVFACLMGR	4	22.08	b4°y9y10y12	59.5734	4138	1.95	6.8983
spindle 3	P13797	PLST_HUMAN Plastin-3	150.69	36397	25603	Pass1	PEP_FRAG_1		1069.63	LSPEELLLR	6	39.4	b1y2y3y4y7y9	64.8419	2417	2	-5.7062
spindle 3	P13797	PLST_HUMAN Plastin-3	150.69	36397	25603	Pass2	MISSING_CLEAVAGE		1361.67	HNNAKYAVSMAR	3	27.28	b3y7y8	59.0468	1636	2	5.4685
spindle 3	P13797	PLST_HUMAN Plastin-3	150.69	36397	25603	Pass2	VAR_MOD	Oxidation+M(5)	1656.81	HVIPMNPNTDDLFK	3	20.23	b3b13y9	42.1838	2199	2	3.0208
spindle 1	P13929	ENOB_HUMAN Beta-enolase	168.64	105562	101079	Pass1	PEP_FRAG_1		1804.94	AAVPSGASTGIYEALELR	16	120.61	b2b7b15y1y2y5y6y7y9y11y12y13y14y15°y15y18	65.7241	91971	2	-0.0676
spindle 1	P13929	ENOB_HUMAN Beta-enolase	168.64	105562	101079	Pass2	PEP_FRAG_2		2743.34	DATNVGDEGGFAPNILENNEALELLK	3	12.86	b14y9y21	71.1248	8525	2.89	5.0727
spindle 1	P13929	ENOB_HUMAN Beta-enolase	168.64	105562	101079	Pass2	PEP_FRAG_2	Carbamidomethyl+C(14)	1633.82	VNQIGSVTESIQACK	4	33.7	b8b14y9y10	53.727	5066	2	17.4085
spindle 2	P13929	ENOB_HUMAN Beta-enolase	154.89	73571	77966	Pass1	PEP_FRAG_1		1804.94	AAVPSGASTGIYEALELR	15	118.69	b2b4b7b15y1y2y3y4y5y6y9y11y13y15y18	66.2817	73571	2	1.3526
spindle 3	P13929	ENOB_HUMAN Beta-enolase	238.26	62676	70803	Pass1	PEP_FRAG_1		1804.94	AAVPSGASTGIYEALELR	20	192.93	b4b5b6b7b9b13b14y1y2y3y4y5y6y7y9°y9y11y13y15y18	66.4444	62676	2	0.6763
spindle 1	P14136	GFAP_HUMAN Glial fibrillary acidic protein	129	47195	63153	Pass1	PEP_FRAG_1		906.468	FLEQQNK	14	83.61	b1b2b3°b3b4°b4b5y4*y4y5y6°y6*y6y7	25.2434	36899	1.65	-4.04
spindle 1	P14136	GFAP_HUMAN Glial fibrillary acidic protein	129	47195	63153	Pass2	PEP_FRAG_2		1177.62	LADVYQAELR	5	54.03	b5b7*b7b8b9	35.0302	5752	1.86	-9.4329
spindle 1	P14136	GFAP_HUMAN Glial fibrillary acidic protein	129	47195	63153	Pass2	PEP_FRAG_2		1263.63	LEAENNLAAYR	3	25.79	b5y5y10	34.802	2410	2	-0.2898
spindle 1	P14136	GFAP_HUMAN Glial fibrillary acidic protein	129	47195	63153	Pass2	PEP_FRAG_2		1697.8	SYVSSGEMMVGGLAPGR	3	17.5	b13y6y11	50.3713	2134	2.17	0.4314
spindle 2	P14136	GFAP_HUMAN Glial fibrillary acidic protein	112.64	102769	87766	Pass1	PEP_FRAG_1		906.468	FLEQQNK	8	69.33	b2b4°b4b5y4y5y6y7	25.5248	48599	1.64	-2.9626
spindle 2	P14136	GFAP_HUMAN Glial fibrillary acidic protein	112.64	102769	87766	Pass2	PEP_FRAG_2		645.357	LDLER	3	27.44	y3y4°y4	30.0046	48584	1.09	12.2003
spindle 2	P14136	GFAP_HUMAN Glial fibrillary acidic protein	112.64	102769	87766	Pass2	PEP_FRAG_2		600.346	LGPGTR	1	14.08	b3	53.0235	3859	1	8.0317
spindle 2	P14136	GFAP_HUMAN Glial fibrillary acidic protein	112.64	102769	87766	Pass2	PEP_FRAG_2		559.356	LSLAR	2	13.72	b4°b4	75.2552	1727	1	5.0194
spindle 1	P14618	KPYM_HUMAN Pyruvate kinase isozymes M1/M2	1259	673693	441200	Pass1	PEP_FRAG_1		2465.29	TATESFASDPILYRPVAVALDTK	9	53.74	b2b4b5b23y16y19y20y21y23	70.4178	94678	2.85	-11.4876
spindle 1	P14618	KPYM_HUMAN Pyruvate kinase isozymes M1/M2	1259	673693	441200	Pass1	PEP_FRAG_1		2175.12	LAPITSDPTEATAVGAVEASFK	18	138.58	b7°b7b10b11b13°b13y3y5°y5y6y7°y7y8y11y15y16y17y20	67.54	81033	2.13	3.0305
spindle 1	P14618	KPYM_HUMAN Pyruvate kinase isozymes M1/M2	1259	673693	441200	Pass1	PEP_FRAG_1	Carbamidomethyl+C(6)	1359.7	NTGIICTIGPASR	18	154.84	b2*b2b3°b3b4b9b11b12°b12*b12y4y5y6y7y8y9y10y13	44.9947	69597	1.94	-0.3591
spindle 1	P14618	KPYM_HUMAN Pyruvate kinase isozymes M1/M2	1259	673693	441200	Pass1	PEP_FRAG_1		1197.65	LDIDSPPITAR	16	134.28	b2b3b5b8°b8b11y1y3y5y6y7°y7y8y9y10y11	46.1826	67594	1.93	-3.6693
spindle 1	P14618	KPYM_HUMAN Pyruvate kinase isozymes M1/M2	1259	673693	441200	Pass1	PEP_FRAG_1		1462.82	IYVDDGLISLQVK	14	147.83	b2b3b5b8b11y4y5y6y8y10y11y12y13*y13	65.2303	58480	1.95	-1.5021
spindle 1	P14618	KPYM_HUMAN Pyruvate kinase isozymes M1/M2	1259	673693	441200	Pass1	PEP_FRAG_1		1779.88	GADFLVTEVENGGSLGSK	13	114.79	b6b8b9b15y6y7y8y9y10y12°y12y13y18	61.5428	54079	1.99	1.5088
spindle 1	P14618	KPYM_HUMAN Pyruvate kinase isozymes M1/M2	1259	673693	441200	Pass1	PEP_FRAG_1		1141.61	GDLGIEIPAEK	16	167.93	b3b4b5b7b10y1y3y4y5°y5y6°y6y7y8y9y11	49.9698	50485	1.84	-3.5286
spindle 1	P14618	KPYM_HUMAN Pyruvate kinase isozymes M1/M2	1259	673693	441200	Pass1	PEP_FRAG_1	Carbamidomethyl+C(1);Carbamidomethyl+C(2)	1221.63	CCSGAIIVLTK	6	37.39	b2b3b6y4y9y11	47.6576	35441	1.95	-0.0999
spindle 1	P14618	KPYM_HUMAN Pyruvate kinase isozymes M1/M2	1259	673693	441200	Pass1	PEP_FRAG_1		840.53	APIIAVTR	10	65.38	b2b3y1y2°y2y3y4y5y7y8	37.8162	32892	1.68	-8.0603
spindle 1	P14618	KPYM_HUMAN Pyruvate kinase isozymes M1/M2	1259	673693	441200	Pass1	PEP_FRAG_1		1019.52	GDYPLEAVR	6	56.68	y1y4y5y6y7y9	42.6628	20425	1.66	-0.2993
spindle 1	P14618	KPYM_HUMAN Pyruvate kinase isozymes M1/M2	1259	673693	441200	Pass1	PEP_FRAG_1		990.51	GSGTAEVELK	9	73.87	b1y1y3y5y6y8°y8y9y10	29.2308	14053	1.72	1.7254
spindle 1	P14618	KPYM_HUMAN Pyruvate kinase isozymes M1/M2	1259	673693	441200	Pass1	PEP_FRAG_1	Carbamidomethyl+C(1)	1468.68	CDENILWLDYK	8	68.21	b4b5b9y2y4y5y6y11	66.2768	12161	1.98	2.5766
spindle 1	P14618	KPYM_HUMAN Pyruvate kinase isozymes M1/M2	1259	673693	441200	Pass1	PEP_FRAG_1	Carbamidomethyl+C(16)	2494.14	AEGSDVANAVLDGADCIMLSGETAK	4	24.47	b14y5y6y11	75.091	11065	2.36	7.1456
spindle 1	P14618	KPYM_HUMAN Pyruvate kinase isozymes M1/M2	1259	673693	441200	Pass1	PEP_FRAG_1		953.48	IENHEGVR	9	94.77	b6b7y3y4°y4y5y6y7y8	19.1422	11034	2.03	-2.1124
spindle 1	P14618	KPYM_HUMAN Pyruvate kinase isozymes M1/M2	1259	673693	441200	Pass1	PEP_FRAG_1		1636.89	GVNLPGAAVDLPAVSEK	6	29.18	b2b4b5b7y13y17	57.9764	8601	2.07	4.549
spindle 1	P14618	KPYM_HUMAN Pyruvate kinase isozymes M1/M2	1259	673693	441200	Pass1	PEP_FRAG_1		979.503	VNFAMNVGK	4	32.08	b3y5y8y9	43.2846	4547	2	-2.0563
spindle 1	P14618	KPYM_HUMAN Pyruvate kinase isozymes M1/M2	1259	673693	441200	Pass2	PEP_FRAG_2		1197.58	ITLDNAYMEK	6	42.27	b4°b4b7b8y8°y8	43.9609	7881	1.92	2.4463
spindle 1	P14618	KPYM_HUMAN Pyruvate kinase isozymes M1/M2	1259	673693	441200	Pass2	PEP_FRAG_2		1642.77	DPVQEAWAEDVDLR	4	29.19	b3b5°b5b12	60.2354	3592	2	5.6474
spindle 1	P14618	KPYM_HUMAN Pyruvate kinase isozymes M1/M2	1259	673693	441200	Pass2	MISSING_CLEAVAGE		1040.55	KASDVHEVR	6	64.48	b6y3°y3y4y5y7	18.3016	3357	2.14	-2.1116
spindle 1	P14618	KPYM_HUMAN Pyruvate kinase isozymes M1/M2	1259	673693	441200	Pass2	MISSING_CLEAVAGE		1177.65	SVETLKEMIK	4	28.45	b3°b3b5y4	60.5269	1516	2	-1.3475
spindle 1	P14618	KPYM_HUMAN Pyruvate kinase isozymes M1/M2	1259	673693	441200	Pass2	VAR_MOD	Deamidation+N(11)	1780.86	GADFLVTEVENGGSLGSK	3	16.71	b5b9y12	57.3595	13508	2	2.1249
spindle 1	P14618	KPYM_HUMAN Pyruvate kinase isozymes M1/M2	1259	673693	441200	Pass2	IN_SOURCE		769.493	PIIAVTR	0	1.06		37.8158	8411	1.91	-5.5523
spindle 1	P14618	KPYM_HUMAN Pyruvate kinase isozymes M1/M2	1259	673693	441200	Pass2	IN_SOURCE		1812.92	LAPITSDPTEATAVGAVEA	2	12.85	y8y10	67.6125	2762	2	12.0527
spindle 1	P14618	KPYM_HUMAN Pyruvate kinase isozymes M1/M2	1259	673693	441200	Pass2	IN_SOURCE		969.536	IDSPPITAR	0	2.12		46.185	2568	1.82	-4.5326
spindle 1	P14618	KPYM_HUMAN Pyruvate kinase isozymes M1/M2	1259	673693	441200	Pass2	IN_SOURCE		969.562	LGIEIPAEK	1	8.16	b4	49.9421	2346	1.83	-0.3148
spindle 1	P14618	KPYM_HUMAN Pyruvate kinase isozymes M1/M2	1259	673693	441200	Pass2	IN_SOURCE		846.457	GTAEVELK	0	1.77		29.2708	1587	1.33	3.6053
spindle 2	P14618	KPYM_HUMAN Pyruvate kinase isozymes M1/M2	1125	725463	421834	Pass1	PEP_FRAG_1		2175.12	LAPITSDPTEATAVGAVEASFK	15	105.29	b1b7°b7b13b14y2y4y5y6°y6y7y8y10y11y15	68.0405	73939	2.14	0.1122
spindle 2	P14618	KPYM_HUMAN Pyruvate kinase isozymes M1/M2	1125	725463	421834	Pass1	PEP_FRAG_1		1197.65	LDIDSPPITAR	15	147.09	b2b3b4b5y3y4°y4y5y6y7y8°y8y9y10y11	46.9361	70120	1.93	0
spindle 2	P14618	KPYM_HUMAN Pyruvate kinase isozymes M1/M2	1125	725463	421834	Pass1	PEP_FRAG_1	Carbamidomethyl+C(6)	1359.7	NTGIICTIGPASR	13	122.33	b2*b2b3b4b5b9y4y5y6y7y8y9y13	45.7301	68399	1.94	-1.5262
spindle 2	P14618	KPYM_HUMAN Pyruvate kinase isozymes M1/M2	1125	725463	421834	Pass1	PEP_FRAG_1		1141.61	GDLGIEIPAEK	15	166.84	b3b4b5b7b10y2y3y4y5y6°y6y7y8y9y11	50.7274	55207	1.84	-2.6732
spindle 2	P14618	KPYM_HUMAN Pyruvate kinase isozymes M1/M2	1125	725463	421834	Pass1	PEP_FRAG_1		1779.88	GADFLVTEVENGGSLGSK	16	155.8	b4b6b9b10b14b15y3y4y5y9y10y11y12y13y18*y18	62.1707	54376	1.99	1.2345
spindle 2	P14618	KPYM_HUMAN Pyruvate kinase isozymes M1/M2	1125	725463	421834	Pass1	PEP_FRAG_1		1462.82	IYVDDGLISLQVK	16	152.79	b2b4b7b8b10y2y3*y3y4y5y6y8y10y11y12y13	65.7963	48851	1.95	-0.6676
spindle 2	P14618	KPYM_HUMAN Pyruvate kinase isozymes M1/M2	1125	725463	421834	Pass1	PEP_FRAG_1		840.53	APIIAVTR	7	55.97	y1y3y4°y4y5y7y8	38.4365	43809	1.71	-3.2677
spindle 2	P14618	KPYM_HUMAN Pyruvate kinase isozymes M1/M2	1125	725463	421834	Pass1	PEP_FRAG_1		1019.52	GDYPLEAVR	7	56.33	b1y1y4y5y6y7y9	43.3895	25637	1.67	-0.2993
spindle 2	P14618	KPYM_HUMAN Pyruvate kinase isozymes M1/M2	1125	725463	421834	Pass1	PEP_FRAG_1		2349.27	GVNLPGAAVDLPAVSEKDIQDLK	6	21.35	b2b4y4y12y19y23	67.1362	21627	2.83	-10.9118
spindle 2	P14618	KPYM_HUMAN Pyruvate kinase isozymes M1/M2	1125	725463	421834	Pass1	PEP_FRAG_1		990.51	GSGTAEVELK	7	56.69	y5°y5y6y8°y8y9y10	29.6376	15410	1.72	-2.4032
spindle 2	P14618	KPYM_HUMAN Pyruvate kinase isozymes M1/M2	1125	725463	421834	Pass1	PEP_FRAG_1		953.48	IENHEGVR	8	78.65	b7y3y4y5y6y7*y7y8	19.3204	13094	2.04	-1.2803
spindle 2	P14618	KPYM_HUMAN Pyruvate kinase isozymes M1/M2	1125	725463	421834	Pass1	PEP_FRAG_1	Carbamidomethyl+C(1)	1468.68	CDENILWLDYK	10	43.25	b1b4*b4y1y2y4y5°y5y6y11	66.8826	12987	1.96	2.4935
spindle 2	P14618	KPYM_HUMAN Pyruvate kinase isozymes M1/M2	1125	725463	421834	Pass1	PEP_FRAG_1	Carbamidomethyl+C(16)	2494.14	AEGSDVANAVLDGADCIMLSGETAK	4	19.98	b14y3y6y8	75.522	11016	2.36	5.7752
spindle 2	P14618	KPYM_HUMAN Pyruvate kinase isozymes M1/M2	1125	725463	421834	Pass1	PEP_FRAG_1		1197.58	ITLDNAYMEK	6	28.2	b5b7*b7y1y9y10	44.7122	8245	1.93	2.2425
spindle 2	P14618	KPYM_HUMAN Pyruvate kinase isozymes M1/M2	1125	725463	421834	Pass1	PEP_FRAG_1		979.503	VNFAMNVGK	4	31.82	b3y4y8y9	44.0288	5103	2	-1.1216
spindle 2	P14618	KPYM_HUMAN Pyruvate kinase isozymes M1/M2	1125	725463	421834	Pass2	PEP_FRAG_2		2465.29	TATESFASDPILYRPVAVALDTK	9	58.62	b3b6°b6y4y5y16y18y19y21	70.9174	95517	2.83	-10.2992
spindle 2	P14618	KPYM_HUMAN Pyruvate kinase isozymes M1/M2	1125	725463	421834	Pass2	PEP_FRAG_2	Carbamidomethyl+C(1);Carbamidomethyl+C(2)	1221.63	CCSGAIIVLTK	3	37.31	y4y6y9	48.4264	37214	1.95	1.299
spindle 2	P14618	KPYM_HUMAN Pyruvate kinase isozymes M1/M2	1125	725463	421834	Pass2	PEP_FRAG_2		1665.82	FDEILEASDGIMVAR	4	31.02	b5b6b12y8	75.3557	2040	2	9.0134
spindle 2	P14618	KPYM_HUMAN Pyruvate kinase isozymes M1/M2	1125	725463	421834	Pass2	MISSING_CLEAVAGE		1764.99	KGVNLPGAAVDLPAVSEK	4	23.19	b5b8y6y8	54.405	25772	2.41	2.0749
spindle 2	P14618	KPYM_HUMAN Pyruvate kinase isozymes M1/M2	1125	725463	421834	Pass2	MISSING_CLEAVAGE		1040.55	KASDVHEVR	5	70.06	y4y5y6y7y8	18.4586	2495	2.21	-4.8099
spindle 2	P14618	KPYM_HUMAN Pyruvate kinase isozymes M1/M2	1125	725463	421834	Pass2	VAR_MOD	Deamidation+N(11)	1780.86	GADFLVTEVENGGSLGSK	8	65.94	b5b6y4y8y11y12y13*y13	58.0514	14210	2	0.6855
spindle 2	P14618	KPYM_HUMAN Pyruvate kinase isozymes M1/M2	1125	725463	421834	Pass2	IN_SOURCE		769.493	PIIAVTR	0	1.08		38.4393	11125	1.93	-2.5382
spindle 2	P14618	KPYM_HUMAN Pyruvate kinase isozymes M1/M2	1125	725463	421834	Pass2	IN_SOURCE		969.562	LGIEIPAEK	0	2.17		50.6888	3004	1.86	-8.6873
spindle 2	P14618	KPYM_HUMAN Pyruvate kinase isozymes M1/M2	1125	725463	421834	Pass2	IN_SOURCE		856.477	GIEIPAEK	1	8.11	b3	50.7428	2725	1	11.3308
spindle 2	P14618	KPYM_HUMAN Pyruvate kinase isozymes M1/M2	1125	725463	421834	Pass2	IN_SOURCE		848.411	ENGGSLGSK	0	4.69		62.1393	1809	1	7.4818
spindle 2	P14618	KPYM_HUMAN Pyruvate kinase isozymes M1/M2	1125	725463	421834	Pass2	IN_SOURCE		969.536	IDSPPITAR	3	22.62	b3°b3b4	46.9266	1732	1.86	6.8619
spindle 3	P14618	KPYM_HUMAN Pyruvate kinase isozymes M1/M2	1158.61	759883	430641	Pass1	PEP_FRAG_1		2175.12	LAPITSDPTEATAVGAVEASFK	14	119.77	b13°b13b14b17y2y3y6y7y8y9y10y11y15y18	68.2115	103397	2.14	3.5918
spindle 3	P14618	KPYM_HUMAN Pyruvate kinase isozymes M1/M2	1158.61	759883	430641	Pass1	PEP_FRAG_1		1197.65	LDIDSPPITAR	13	146.31	b2b3b4b5y3y4y5y6y7y8y9y10y11	46.9707	77240	1.94	-0.3058
spindle 3	P14618	KPYM_HUMAN Pyruvate kinase isozymes M1/M2	1158.61	759883	430641	Pass1	PEP_FRAG_1	Carbamidomethyl+C(6)	1359.7	NTGIICTIGPASR	14	151.95	b3*b3b4b9b12y4y5y6y7y8y9y10y12y13	45.7971	72148	1.94	0
spindle 3	P14618	KPYM_HUMAN Pyruvate kinase isozymes M1/M2	1158.61	759883	430641	Pass1	PEP_FRAG_1		1779.88	GADFLVTEVENGGSLGSK	22	207.55	b5b6b8b9b11b14b15°b15y1y3y4y5y6y7y9y10y11y12y13*y13y18*y18	62.2892	71800	1.99	3.4292
spindle 3	P14618	KPYM_HUMAN Pyruvate kinase isozymes M1/M2	1158.61	759883	430641	Pass1	PEP_FRAG_1		1141.61	GDLGIEIPAEK	17	165.98	b3b4b5b7b10y1y2°y2y3y4y5y6°y6y7y8y9y11	50.7503	56121	1.83	-1.7109
spindle 3	P14618	KPYM_HUMAN Pyruvate kinase isozymes M1/M2	1158.61	759883	430641	Pass1	PEP_FRAG_1		840.53	APIIAVTR	7	55.69	y1y3y4°y4y5y7y8	38.625	34235	1.7	-5.3009
spindle 3	P14618	KPYM_HUMAN Pyruvate kinase isozymes M1/M2	1158.61	759883	430641	Pass1	PEP_FRAG_1		1462.82	IYVDDGLISLQVK	10	91.12	b2b4b7y4y5y6y8y10y11y13	65.9449	31096	1.95	-0.751
spindle 3	P14618	KPYM_HUMAN Pyruvate kinase isozymes M1/M2	1158.61	759883	430641	Pass1	PEP_FRAG_1		1019.52	GDYPLEAVR	6	56.06	y1y4y5y6y7y9	43.5137	21533	1.7	2.2151
spindle 3	P14618	KPYM_HUMAN Pyruvate kinase isozymes M1/M2	1158.61	759883	430641	Pass1	PEP_FRAG_1		2349.27	GVNLPGAAVDLPAVSEKDIQDLK	4	13.66	b4b14y19y23	67.3075	20977	2.85	-11.4314
spindle 3	P14618	KPYM_HUMAN Pyruvate kinase isozymes M1/M2	1158.61	759883	430641	Pass1	PEP_FRAG_1		990.51	GSGTAEVELK	8	63.09	b3y1y5y6y8°y8y9y10	29.8852	16355	1.72	-0.1232
spindle 3	P14618	KPYM_HUMAN Pyruvate kinase isozymes M1/M2	1158.61	759883	430641	Pass1	PEP_FRAG_1		953.48	IENHEGVR	7	69.34	b2y3y4y5y6y7y8	19.4674	13396	2.03	-2.2405
spindle 3	P14618	KPYM_HUMAN Pyruvate kinase isozymes M1/M2	1158.61	759883	430641	Pass1	PEP_FRAG_1	Carbamidomethyl+C(1)	1468.68	CDENILWLDYK	4	25.37	b5y4y10y11	67.0165	11617	1.96	2.9091
spindle 3	P14618	KPYM_HUMAN Pyruvate kinase isozymes M1/M2	1158.61	759883	430641	Pass1	PEP_FRAG_1	Carbamidomethyl+C(16)	2494.14	AEGSDVANAVLDGADCIMLSGETAK	6	29.48	b18y5y6°y6y8y13	75.7667	10690	2.36	4.8943
spindle 3	P14618	KPYM_HUMAN Pyruvate kinase isozymes M1/M2	1158.61	759883	430641	Pass1	PEP_FRAG_1		979.503	VNFAMNVGK	6	66.7	b3y4y5y7y8y9	44.1263	4391	2	-1.3086
spindle 3	P14618	KPYM_HUMAN Pyruvate kinase isozymes M1/M2	1158.61	759883	430641	Pass2	PEP_FRAG_2		2465.29	TATESFASDPILYRPVAVALDTK	9	67.55	b4b6b7y3y5y16y18y19y21	71.1375	95612	2.83	-9.606
spindle 3	P14618	KPYM_HUMAN Pyruvate kinase isozymes M1/M2	1158.61	759883	430641	Pass2	PEP_FRAG_2	Carbamidomethyl+C(1);Carbamidomethyl+C(2)	1221.63	CCSGAIIVLTK	3	37.13	y4y6y9	48.4886	39295	1.95	-0.4996
spindle 3	P14618	KPYM_HUMAN Pyruvate kinase isozymes M1/M2	1158.61	759883	430641	Pass2	PEP_FRAG_2		1636.89	GVNLPGAAVDLPAVSEK	3	24.14	b3b4y12	58.6589	8905	2	3.0576
spindle 3	P14618	KPYM_HUMAN Pyruvate kinase isozymes M1/M2	1158.61	759883	430641	Pass2	PEP_FRAG_2		1197.58	ITLDNAYMEK	6	44.39	b8b9y8°y8y9°y9	44.7806	8409	1.88	-1.2232
spindle 3	P14618	KPYM_HUMAN Pyruvate kinase isozymes M1/M2	1158.61	759883	430641	Pass2	MISSING_CLEAVAGE		1764.99	KGVNLPGAAVDLPAVSEK	4	22.97	b8b17y6y8	54.4531	25871	2.42	4.4264
spindle 3	P14618	KPYM_HUMAN Pyruvate kinase isozymes M1/M2	1158.61	759883	430641	Pass2	MISSING_CLEAVAGE		1040.55	KASDVHEVR	5	69.71	y4y5y6y7y8	18.6113	4604	2.24	-3.4021
spindle 3	P14618	KPYM_HUMAN Pyruvate kinase isozymes M1/M2	1158.61	759883	430641	Pass2	VAR_MOD	Deamidation+N(11)	1780.86	GADFLVTEVENGGSLGSK	5	45.34	b6y7y8y11y12	58.1041	13457	2	0.4113
spindle 3	P14618	KPYM_HUMAN Pyruvate kinase isozymes M1/M2	1158.61	759883	430641	Pass2	IN_SOURCE		769.493	PIIAVTR	0	1.1		38.6335	8550	1.91	-0.9518
spindle 3	P14618	KPYM_HUMAN Pyruvate kinase isozymes M1/M2	1158.61	759883	430641	Pass2	IN_SOURCE		1812.92	LAPITSDPTEATAVGAVEA	1	7.58	y6	68.2401	5187	2	10.9754
spindle 3	P14618	KPYM_HUMAN Pyruvate kinase isozymes M1/M2	1158.61	759883	430641	Pass2	IN_SOURCE		856.477	GIEIPAEK	1	8.07	b3	50.7592	2703	1	-1.2827
spindle 3	P14618	KPYM_HUMAN Pyruvate kinase isozymes M1/M2	1158.61	759883	430641	Pass2	IN_SOURCE		856.452	DSPPITAR	2	8.07	b6°b6	47.0158	2294	1	3.3495
spindle 2	P14625	ENPL_HUMAN Endoplasmin precursor	129.11	59292	14398	Pass1	PEP_FRAG_1		1187.68	SILFVPTSAPR	4	25.55	b10y6y8y11	58.0666	6265	1.94	-6.3724
spindle 2	P14625	ENPL_HUMAN Endoplasmin precursor	129.11	59292	14398	Pass1	PEP_FRAG_1		1289.6	DISTNYYASQK	5	28.56	b2b3y3y4y11	33.3201	5540	2	2.1771
spindle 2	P14625	ENPL_HUMAN Endoplasmin precursor	129.11	59292	14398	Pass2	PEP_FRAG_2		1513.78	NLLHVTDTGVGMTR	3	20.4	b10y6y11	56.2944	21597	1.94	3.2256
spindle 2	P14625	ENPL_HUMAN Endoplasmin precursor	129.11	59292	14398	Pass2	PEP_FRAG_2		1485.75	GVVDSDDLPLNVSR	3	28.18	y3y9y10	51.9886	11412	2	3.2043
spindle 2	P14625	ENPL_HUMAN Endoplasmin precursor	129.11	59292	14398	Pass2	MISSING_CLEAVAGE	Carbamidomethyl+C(12)	2996.44	AVVSQRLTESPCALVASQYGWSGNMER	3	12.46	b9b17y3	70.994	6641	3	-3.3406
spindle 2	P14625	ENPL_HUMAN Endoplasmin precursor	129.11	59292	14398	Pass2	MISSING_CLEAVAGE		1751.82	RVFITDDFHDMMPK	3	28.98	b6b9b12	34.167	3098	3	-4.6687
spindle 2	P14625	ENPL_HUMAN Endoplasmin precursor	129.11	59292	14398	Pass2	MISSING_CLEAVAGE		2519.2	FQSSHHPTDITSLDQYVERMK	3	14.69	b11b13y6	70.9251	3077	3	-11.2418
spindle 2	P14625	ENPL_HUMAN Endoplasmin precursor	129.11	59292	14398	Pass2	MISSING_CLEAVAGE		1417.7	DISTNYYASQKK	4	36.7	y8y9*y9y10	37.0711	1662	2	1.2055
spindle 1	P15090	FABPA_HUMAN Fatty acid-binding protein	84.99	13249	17271	Pass1	PEP_FRAG_1		935.495	EVGVGFATR	8	56.68	b1b2y1y4y5y6y7y9	37.7308	8668	1.58	-4.1756
spindle 1	P15090	FABPA_HUMAN Fatty acid-binding protein	84.99	13249	17271	Pass1	PEP_FRAG_1		2299.07	NTEISFILGQEFDEVTADDR	3	15.4	b7b10y7	81.7842	2699	2	9.7696
spindle 1	P15090	FABPA_HUMAN Fatty acid-binding protein	84.99	13249	17271	Pass2	IN_SOURCE		707.384	GVGFATR	0	1.41		37.7192	1882	1	6.9889
spindle 3	P15090	FABPA_HUMAN Fatty acid-binding protein	83.65	11617	21502	Pass1	PEP_FRAG_1		935.495	EVGVGFATR	8	69.71	b2y1y3y4y5y6y7y9	38.5597	9555	1.64	-3.1317
spindle 3	P15090	FABPA_HUMAN Fatty acid-binding protein	83.65	11617	21502	Pass2	PEP_FRAG_2		2299.07	NTEISFILGQEFDEVTADDR	3	15.1	b7y7y18	82.4307	2062	2	6.1591
spindle 2	P15153	RAC2_HUMAN Ras-related C3 botulinum toxin substrate 2 precursor	74.52	16847	11696	Pass1	PEP_FRAG_1	Carbamidomethyl+C(4)	1240.6	YLECSALTQR	6	29.96	b2b9b10y8y9y10	38.6602	8895	1.96	4.3294
spindle 2	P15153	RAC2_HUMAN Ras-related C3 botulinum toxin substrate 2 precursor	74.52	16847	11696	Pass1	PEP_FRAG_1	Carbamidomethyl+C(1)	1060.55	CVVVGDGAVGK	7	40.07	b3b9y1y2y8y9y11	30.9803	7952	1.9	-0.9208
spindle 2	P15311	EZRI_HUMAN Ezrin	209.16	125003	44476	Pass1	PEP_FRAG_1		1358.7	AERELSEQIQR	8	25.55	b1b4°b4y1y3y5y11*y11	34.2451	92820	2.19	0.2695
spindle 2	P15311	EZRI_HUMAN Ezrin	209.16	125003	44476	Pass1	PEP_FRAG_1		1182.59	APDFVFYAPR	5	41.92	b3y5y7y8y10	61.2388	16561	1.94	-3.8192
spindle 2	P15311	EZRI_HUMAN Ezrin	209.16	125003	44476	Pass1	PEP_FRAG_1		894.545	LFFLQVK	4	41.89	y4y5y6y7	68.7297	6099	1.68	-3.2751
spindle 2	P15311	EZRI_HUMAN Ezrin	209.16	125003	44476	Pass1	PEP_FRAG_1		916.521	VSAQEVRK	4	34.47	b3b4y7y8	27.0497	2716	1.39	7.3254
spindle 2	P15311	EZRI_HUMAN Ezrin	209.16	125003	44476	Pass2	VAR_MOD	Phosphoryl STY(6)	1438.66	AERELSEQIQR	3	32.54	y4y5y7	36.9532	6807	1.97	-1.697
spindle 3	P15311	EZRI_HUMAN Ezrin	243.48	79959	32132	Pass1	PEP_FRAG_1		1182.59	APDFVFYAPR	8	72.93	b1b3b8y3y4y5y8y10	61.3629	13721	1.95	1.5483
spindle 3	P15311	EZRI_HUMAN Ezrin	243.48	79959	32132	Pass1	PEP_FRAG_1		1104.58	IGFPWSEIR	6	39.4	y1y5°y5y6y8y9	70.9639	5556	1.94	1.4367
spindle 3	P15311	EZRI_HUMAN Ezrin	243.48	79959	32132	Pass1	PEP_FRAG_1		894.545	LFFLQVK	4	41.68	y4y5y6y7	68.9409	4672	1.73	-6.2772
spindle 3	P15311	EZRI_HUMAN Ezrin	243.48	79959	32132	Pass2	PEP_FRAG_2		987.511	ALQLEEER	5	34.26	b6*b6y5y6*y6	34.2671	10400	1.57	2.1632
spindle 3	P15311	EZRI_HUMAN Ezrin	243.48	79959	32132	Pass2	PEP_FRAG_2		1096.53	DNAMLEYLK	4	39.4	y6y7°y7y8	61.2217	5205	1.8	-0.8906
spindle 3	P15311	EZRI_HUMAN Ezrin	243.48	79959	32132	Pass2	PEP_FRAG_2		1651.82	SQEQLAAELAEYTAK	6	30.78	b7*b7b9°b9b12y13	58.8233	4386	2	5.0991
spindle 3	P15311	EZRI_HUMAN Ezrin	243.48	79959	32132	Pass2	MISSING_CLEAVAGE		916.521	KVSAQEVR	3	37.27	b5b7y3	29.5028	34357	2	-4.1289
spindle 3	P15311	EZRI_HUMAN Ezrin	243.48	79959	32132	Pass2	MISSING_CLEAVAGE	Carbamidomethyl+C(5)	1933.96	ILQLCMGNHELYMRR	5	44.89	b7b10b13y4y5	66.5498	1662	3	-2.2723
spindle 1	P16188	1A30_HUMAN HLA class I histocompatibility antigen	84.73	31407	9492	Pass1	PEP_FRAG_1		1427.73	WAAVVVPSGEEQR	7	63.18	b3b4b5y8y9y12y13	46.3651	17929	1.98	1.368
spindle 1	P16188	1A30_HUMAN HLA class I histocompatibility antigen	84.73	31407	9492	Pass2	PEP_FRAG_2		723.367	YLENGK	1	14.17	b4	49.1349	9245	1	-6.3282
spindle 1	P16188	1A30_HUMAN HLA class I histocompatibility antigen	84.73	31407	9492	Pass2	PEP_FRAG_2		802.421	WAEQLR	1	14.17	y5	27.4355	4233	1.32	-8.367
spindle 1	P17066	HSP76_HUMAN Heat shock 70 kDa protein 6	151.29	59889	39581	Pass1	PEP_FRAG_1		1487.7	TTPSYVAFTDTER	10	85.75	b2b3y1y6y7y8y9y10y11y13	46.2197	35463	1.96	0.2462
spindle 1	P17066	HSP76_HUMAN Heat shock 70 kDa protein 6	151.29	59889	39581	Pass2	PEP_FRAG_2		1687.9	IINEPTAAAIAYGLDR	4	29.5	b8y4y8y12	60.8083	6206	2.05	-3.2544
spindle 1	P17066	HSP76_HUMAN Heat shock 70 kDa protein 6	151.29	59889	39581	Pass2	PEP_FRAG_2		1305.67	ETAEAYLGQPVK	4	30.92	y4y5*y5y11	57.8669	3626	2	-0.4675
spindle 1	P17066	HSP76_HUMAN Heat shock 70 kDa protein 6	151.29	59889	39581	Pass2	PEP_FRAG_2		1612.81	SQAALNPHNTVFDAK	7	31.32	b6°b6b7°b7b13°b13y7	56.6326	2730	2	-18.695
spindle 1	P17066	HSP76_HUMAN Heat shock 70 kDa protein 6	151.29	59889	39581	Pass2	MISSING_CLEAVAGE		1017.57	ITITNDKGR	5	56.68	y3y6y7°y7y8	23.3841	9984	2.11	-8.4574
spindle 1	P17066	HSP76_HUMAN Heat shock 70 kDa protein 6	151.29	59889	39581	Pass2	MISSING_CLEAVAGE		3239.53	QTQTFTTYSDNQPGVFIQVYEGERAMTK	4	12.33	b10y8y11*y11	68.5234	1880	3	9.6465
spindle 2	P17066	HSP76_HUMAN Heat shock 70 kDa protein 6	211.78	55808	36358	Pass1	PEP_FRAG_1		1487.7	TTPSYVAFTDTER	12	110.16	b2b4b7y1y5y6y7y8y9y10y11y13	47.0149	35854	1.96	3.2001
spindle 2	P17066	HSP76_HUMAN Heat shock 70 kDa protein 6	211.78	55808	36358	Pass1	PEP_FRAG_1		1169.66	DAGAIAGLNVLR	3	23.48	b5y3y10	46.1595	3412	2	12.5236
spindle 2	P17066	HSP76_HUMAN Heat shock 70 kDa protein 6	211.78	55808	36358	Pass2	PEP_FRAG_2		2531.3	GVPQIEVTFDIDANGILSVTATDR	5	20.64	b4b10b13y16*y16	63.6782	3422	3	10.8023
spindle 2	P17066	HSP76_HUMAN Heat shock 70 kDa protein 6	211.78	55808	36358	Pass2	PEP_FRAG_2		1630.8	TFYPEEISSMVLSK	3	28.18	y4y7y8	29.0396	3379	2	-15.9437
spindle 2	P17066	HSP76_HUMAN Heat shock 70 kDa protein 6	211.78	55808	36358	Pass2	MISSING_CLEAVAGE		1889.94	TFYPEEISSMVLSKMK	3	18.19	b3b13y9	66.1638	9741	2	4.9088
spindle 3	P17066	HSP76_HUMAN Heat shock 70 kDa protein 6	169.19	57399	42682	Pass1	PEP_FRAG_1		1487.7	TTPSYVAFTDTER	13	104.98	b2b3b6b10y1y4y7y8y9°y9y10y11y13	47.0705	38424	1.96	3.036
spindle 3	P17066	HSP76_HUMAN Heat shock 70 kDa protein 6	169.19	57399	42682	Pass2	PEP_FRAG_2		2531.3	GVPQIEVTFDIDANGILSVTATDR	3	19.59	b6b10b13	63.8427	4875	3.08	11.6703
spindle 3	P17066	HSP76_HUMAN Heat shock 70 kDa protein 6	169.19	57399	42682	Pass2	PEP_FRAG_2		2981.46	TLSSSTQATLEIDSLFEGVDFYTSITR	3	23.22	b3b4b13	67.655	4575	3.63	-4.5037
spindle 3	P17066	HSP76_HUMAN Heat shock 70 kDa protein 6	169.19	57399	42682	Pass2	PEP_FRAG_2		1630.8	TFYPEEISSMVLSK	3	20.23	b9y4y7	29.3287	2764	2	-17.815
spindle 3	P17066	HSP76_HUMAN Heat shock 70 kDa protein 6	169.19	57399	42682	Pass2	PEP_FRAG_2	Carbamidomethyl+C(6)	1547.8	ELEQICRPIFSR	3	30.5	y4y5y8	31.2019	2421	3.21	-13.4863
spindle 3	P17066	HSP76_HUMAN Heat shock 70 kDa protein 6	169.19	57399	42682	Pass2	VAR_MOD	Deamidation+Q()	1565.79	MKETAEAYLGQPVK	4	20.23	b9b12y5*y5	56.7553	2438	2.21	11.4603
spindle 3	P17066	HSP76_HUMAN Heat shock 70 kDa protein 6	169.19	57399	42682	Pass2	VAR_MOD	Deamidation+N(13)	1598.89	QATKDAGAIAGLNVLR	5	26.41	b3*b3b5*b5b6	76.7282	1902	2	6.4132
spindle 1	P17661	DESM_HUMAN Desmin	237.59	126236	76920	Pass1	PEP_FRAG_1		1121.58	EYQDLLNVK	10	82.56	b3b6y2y3y4*y4y6y8y9*y9	48.5504	74025	1.83	-2.1767
spindle 1	P17661	DESM_HUMAN Desmin	237.59	126236	76920	Pass1	PEP_FRAG_1		932.468	LLEGEESR	6	56.33	y2y3y5y6y7y8	25.5343	38760	1.66	-1.7673
spindle 1	P17661	DESM_HUMAN Desmin	237.59	126236	76920	Pass1	PEP_FRAG_1		2369.16	TIETRDGEVVSEATQQQHEVL	4	37.42	b6y6y7y8	58.6155	1589	2.36	-7.1104
spindle 1	P17661	DESM_HUMAN Desmin	237.59	126236	76920	Pass2	PEP_FRAG_2		1263.6	EEAENNLAAFR	3	28.8	b8b9y7	44.0871	1877	2	6.1827
spindle 1	P17661	DESM_HUMAN Desmin	237.59	126236	76920	Pass2	NEUTRAL_LOSS-H20		1103.57	EYQDLLNVK	0	1.41		48.5218	9985	2	2.3229
spindle 3	P17661	DESM_HUMAN Desmin	172.35	129748	69372	Pass1	PEP_FRAG_1		1121.58	EYQDLLNVK	14	81.6	b6°b6b8°b8*b8y2y3y4*y4y6y8*y8y9*y9	49.3741	105969	1.83	-3.374
spindle 3	P17661	DESM_HUMAN Desmin	172.35	129748	69372	Pass1	PEP_FRAG_1		1046.55	VSDLTQAANK	6	28.01	b4y1y5y9°y9y10	28.1238	8005	1.9	-6.2986
spindle 3	P17661	DESM_HUMAN Desmin	172.35	129748	69372	Pass2	MISSING_CLEAVAGE		1729.88	VSDLTQAANKNNDALR	3	18.04	b9b11y8	64.0898	1500	2	5.7864
spindle 3	P17661	DESM_HUMAN Desmin	172.35	129748	69372	Pass2	NEUTRAL_LOSS-H20		1103.57	EYQDLLNVK	0	1.47		49.3418	14274	2	-1.7698
spindle 1	P17693	HLAG_HUMAN HLA class I histocompatibility antigen	75.35	17929	8312	Pass1	PEP_FRAG_1		1427.73	WAAVVVPSGEEQR	7	63.18	b3b4b5y8y9y12y13	46.3651	17929	1.98	1.368
spindle 1	P17931	LEG3_HUMAN Galectin-3	147.83	44838	35034	Pass1	PEP_FRAG_1		1324.73	IQVLVEPDHFK	6	58.66	b3y5y6y7y8y11	48.2536	14721	2.17	-5.8053
spindle 1	P17931	LEG3_HUMAN Galectin-3	147.83	44838	35034	Pass1	PEP_FRAG_1		1273.61	GNDVAFHFNPR	6	58.66	b10y3y4y6y8y11	43.693	13975	2.17	5.4632
spindle 1	P17931	LEG3_HUMAN Galectin-3	147.83	44838	35034	Pass1	PEP_FRAG_1		862.478	IALDFQR	5	42.16	y3y5y6*y6y7	46.5366	9219	1.67	-6.8644
spindle 1	P17931	LEG3_HUMAN Galectin-3	147.83	44838	35034	Pass2	VAR_MOD	Deamidation+N(2)	1274.59	GNDVAFHFNPR	4	32.78	y3y4*y4y8	25.2858	2507	3	-6.4167
spindle 1	P17931	LEG3_HUMAN Galectin-3	147.83	44838	35034	Pass2	IN_SOURCE		987.516	VAFHFNPR	0	2.12		43.6734	2798	1.59	-3.9556
spindle 1	P17931	LEG3_HUMAN Galectin-3	147.83	44838	35034	Pass2	IN_SOURCE		888.447	AFHFNPR	1	8.16	b5	43.6897	1618	2	6.9386
spindle 3	P17931	LEG3_HUMAN Galectin-3	120.96	56113	40480	Pass1	PEP_FRAG_1		1324.73	IQVLVEPDHFK	8	67.43	b2y3y5y6°y6y7y8y11	49.1041	16339	2.21	-3.7781
spindle 3	P17931	LEG3_HUMAN Galectin-3	120.96	56113	40480	Pass1	PEP_FRAG_1		1649.85	VAVNDAHLLQYNHR	5	28.02	b1y6y12y13y14	40.2665	15782	3	-11.6902
spindle 3	P17931	LEG3_HUMAN Galectin-3	120.96	56113	40480	Pass1	PEP_FRAG_1		1273.61	GNDVAFHFNPR	5	32.36	y2y3y4y6y11	44.577	13969	2.2	7.2843
spindle 3	P17931	LEG3_HUMAN Galectin-3	120.96	56113	40480	Pass2	PEP_FRAG_2		1756.87	LGISGDIDLTSASYTMI	7	44.71	b7b11°b11b13y3y7y11	51.9144	2095	2	-1.9455
spindle 3	P17931	LEG3_HUMAN Galectin-3	120.96	56113	40480	Pass2	IN_SOURCE		1550.78	AVNDAHLLQYNHR	0	3.3		40.3431	4519	2	-9.131
spindle 3	P17931	LEG3_HUMAN Galectin-3	120.96	56113	40480	Pass2	IN_SOURCE		888.447	AFHFNPR	0	2.2		44.6565	3409	2	5.3585
spindle 1	P18463	1B37_HUMAN HLA class I histocompatibility antigen	79.46	17929	8312	Pass1	PEP_FRAG_1		1427.73	WAAVVVPSGEEQR	7	63.18	b3b4b5y8y9y12y13	46.3651	17929	1.98	1.368
spindle 1	P18464	1B51_HUMAN HLA class I histocompatibility antigen	79.94	17929	8312	Pass1	PEP_FRAG_1		1427.73	WAAVVVPSGEEQR	7	63.18	b3b4b5y8y9y12y13	46.3651	17929	1.98	1.368
spindle 1	P18465	1B57_HUMAN HLA class I histocompatibility antigen	89.32	17929	8312	Pass1	PEP_FRAG_1		1427.73	WAAVVVPSGEEQR	7	63.18	b3b4b5y8y9y12y13	46.3651	17929	1.98	1.368
spindle 1	P18510	IL1RA_HUMAN Interleukin-1 receptor antagonist protein precursor	78.58	17823	10517	Pass1	PEP_FRAG_1		1842.99	LQLEAVNITDLSENRK	5	26.77	y4y7°y7y8y16	57.1983	10500	2.57	-12.0547
spindle 1	P18510	IL1RA_HUMAN Interleukin-1 receptor antagonist protein precursor	78.58	17823	10517	Pass1	PEP_FRAG_1		2100.07	NNQLVAGYLQGPNVNLEEK	6	52.1	b9b10y9°y9y10y11	57.5232	7323	2.03	-9.0678
spindle 1	P18669	PGAM1_HUMAN Phosphoglycerate mutase 1	60.28	16801	13120	Pass1	PEP_FRAG_1	Carbamidomethyl+C(12)	2425.16	YADLTEDQLPSCESLKDTIAR	4	23.3	b11b12y5y21	54.9517	9041	2.59	-9.765
spindle 1	P18669	PGAM1_HUMAN Phosphoglycerate mutase 1	60.28	16801	13120	Pass1	PEP_FRAG_1		1683.91	ALPFWNEEIVPQIK	4	29.19	y4y10y12y14	77.2308	6149	2	3.9871
spindle 1	P18669	PGAM1_HUMAN Phosphoglycerate mutase 1	60.28	16801	13120	Pass2	MISSING_CLEAVAGE		1339.7	AETAAKHGEAQVK	4	29.51	b3b6°b6b7	45.5596	1611	2	0.1822
spindle 1	P19012	K1C15_HUMAN Keratin type 1 cytoskeletal 15	269.73	121688	78038	Pass1	PEP_FRAG_1		1029.59	VLDELTLAR	6	59.69	b2y4y5y7y8y9	50.3556	37687	1.83	-1.1856
spindle 1	P19012	K1C15_HUMAN Keratin type 1 cytoskeletal 16	269.73	121688	78038	Pass1	PEP_FRAG_1		1301.66	ALEEANADLEVK	12	98.24	b2b9b11y4y5y7y8y9°y9y10*y10y12	38.8332	33736	1.92	-1.1254
spindle 1	P19012	K1C15_HUMAN Keratin type 1 cytoskeletal 17	269.73	121688	78038	Pass1	PEP_FRAG_1		1042.59	VILEIDNAR	9	78.3	b6y3y4y5°y5y6y7°y7y9	44.7348	19089	1.82	-0.3513
spindle 1	P19012	K1C15_HUMAN Keratin type 1 cytoskeletal 18	269.73	121688	78038	Pass1	PEP_FRAG_1		1122.58	LEQEIATYR	5	39.86	y2y3y4y6y9	34.5287	15642	1.91	-0.1087
spindle 1	P19012	K1C15_HUMAN Keratin type 1 cytoskeletal 19	269.73	121688	78038	Pass2	PEP_FRAG_2	Carbamidomethyl+C(12)	1449.66	AGLENSLAETECR	3	22.03	b11y6y9	35.7414	13326	1.95	-0.6736
spindle 1	P19012	K1C15_HUMAN Keratin type 1 cytoskeletal 20	269.73	121688	78038	Pass2	PEP_FRAG_2		1171.61	QGVEADINGLR	3	25.79	b7b10y8	26.8833	2208	2.11	6.1472
spindle 2	P19012	K1C15_HUMAN Keratin type 1 cytoskeletal 21	207.93	117355	51279	Pass1	PEP_FRAG_1		1301.66	ALEEANADLEVK	10	87.12	b2b11*b11y4y5y7y8y9y10y12	39.5033	36050	1.93	-0.5627
spindle 2	P19012	K1C15_HUMAN Keratin type 1 cytoskeletal 22	207.93	117355	51279	Pass1	PEP_FRAG_1		1042.59	VILEIDNAR	6	70.06	y3y4y5y6y7y9	45.4875	20638	1.82	-1.9904
spindle 2	P19012	K1C15_HUMAN Keratin type 1 cytoskeletal 23	207.93	117355	51279	Pass1	PEP_FRAG_1		1122.58	LEQEIATYR	4	31.82	b7y4y6y9	35.1154	15875	1.91	-1.0874
spindle 2	P19012	K1C15_HUMAN Keratin type 1 cytoskeletal 24	207.93	117355	51279	Pass2	PEP_FRAG_2		1821.88	GGSLLAGGGGFGGGSLSGGGGSR	4	18.72	b6b11y3y13	26.9209	15255	2.83	-11.9934
spindle 2	P19012	K1C15_HUMAN Keratin type 1 cytoskeletal 25	207.93	117355	51279	Pass2	PEP_FRAG_2	Carbamidomethyl+C(12)	1449.66	AGLENSLAETECR	3	21.8	b11y6y9	36.3582	14593	1.94	0.421
spindle 2	P19012	K1C15_HUMAN Keratin type 1 cytoskeletal 26	207.93	117355	51279	Pass2	PEP_FRAG_2		1121.56	IMATTIDNSR	3	28.2	b8y6y9	23.7819	7474	2	13.9315
spindle 2	P19012	K1C15_HUMAN Keratin type 1 cytoskeletal 27	207.93	117355	51279	Pass2	VAR_MOD	Deamidation+N(11)	2535.2	EFSSQLAGQVNVEMDAAPGVDLTR	3	13.39	b10y11y13	65.4413	4064	3	1.8297
spindle 2	P19012	K1C15_HUMAN Keratin type 1 cytoskeletal 28	207.93	117355	51279	Pass2	VAR_MOD	Deamidation+Q(16)	2153.03	TEELNKEVASNTEMIQTSK	6	31.32	b5b9y5*y5y9y12	68.7134	3406	2	-8.7313
spindle 1	P19013	K2C4_HUMAN Keratin type 2 cytoskeletal 4	313.02	187428	139345	Pass1	PEP_FRAG_1		1107.54	AQYEEIAQR	19	122.76	b2*b2b3*b3b5b6b9y2*y2y3y4y5°y5y6y7y8*y8y9*y9	29.1328	156169	1.87	-2.535
spindle 1	P19013	K2C4_HUMAN Keratin type 2 cytoskeletal 4	313.02	187428	139345	Pass1	PEP_FRAG_1		1357.73	NLDLDSIIAEVR	10	87.74	b2b8y3y5y6y8°y8y9y10y12	75.9313	7096	1.97	-1.7082
spindle 1	P19013	K2C4_HUMAN Keratin type 2 cytoskeletal 4	313.02	187428	139345	Pass1	PEP_FRAG_1		3052.44	VLYDAELSQMQTHVSDTSVVLSMDNNR	5	28.8	b5b13b22b23y8	78.5235	4736	3	8.7181
spindle 1	P19013	K2C4_HUMAN Keratin type 2 cytoskeletal 4	313.02	187428	139345	Pass1	PEP_FRAG_1		1003.51	QLDTLGNDK	5	39.86	y3°y3y4y7y9	20.8195	3323	2	-1.8855
spindle 1	P19013	K2C4_HUMAN Keratin type 2 cytoskeletal 4	313.02	187428	139345	Pass2	MISSING_CLEAVAGE		1293.66	GNKSISMSVAGSR	4	31.27	b8b10b12°b12	30.0426	3094	2	-11.7951
spindle 1	P19013	K2C4_HUMAN Keratin type 2 cytoskeletal 4	313.02	187428	139345	Pass2	MISSING_CLEAVAGE	Carbamidomethyl+C(7)	1161.6	MIARQQCVR	3	32.08	b4b7y8	36.4826	2506	2	6.3053
spindle 1	P19013	K2C4_HUMAN Keratin type 2 cytoskeletal 4	313.02	187428	139345	Pass2	VAR_MOD	Deamidation+N(1)	1694.9	NLEPLFETYLSVLR	3	20.62	b3b11y5	43.765	10504	2.04	-1.5845
spindle 2	P19013	K2C4_HUMAN Keratin type 2 cytoskeletal 4	198.14	178382	145378	Pass1	PEP_FRAG_1		1107.54	AQYEEIAQR	15	77.76	b2*b2b3b9*b9y2y3y4*y4y5y6y7°y7*y7y9	29.5806	156101	1.86	-4.2985
spindle 2	P19013	K2C4_HUMAN Keratin type 2 cytoskeletal 4	198.14	178382	145378	Pass1	PEP_FRAG_1		1406.72	VDSLNDEINFLK	4	23.48	b3b10y8y12	63.4645	10786	2	-7.5496
spindle 2	P19013	K2C4_HUMAN Keratin type 2 cytoskeletal 4	198.14	178382	145378	Pass1	PEP_FRAG_1		1357.73	NLDLDSIIAEVR	6	51.9	b7y5y8y9y10y12	76.3845	6032	2	-5.3045
spindle 2	P19013	K2C4_HUMAN Keratin type 2 cytoskeletal 4	198.14	178382	145378	Pass1	PEP_FRAG_1		1003.51	QLDTLGNDK	5	31.82	b1b5b8y4y9	20.9434	3630	2	5.2915
spindle 2	P19013	K2C4_HUMAN Keratin type 2 cytoskeletal 4	198.14	178382	145378	Pass2	VAR_MOD	Deamidation+Q()	1636.82	WNLLQQQTTTTSSK	3	28.18	b4b5b12	39.8329	1833	2.53	10.5901
spindle 3	P19013	K2C4_HUMAN Keratin type 2 cytoskeletal 4	212.21	190481	155182	Pass1	PEP_FRAG_1		1107.54	AQYEEIAQR	16	90.99	b2*b2b6y2*y2y3y4y5°y5y6y7°y7y8*y8y9*y9	29.8371	167426	1.87	-3.527
spindle 3	P19013	K2C4_HUMAN Keratin type 2 cytoskeletal 4	212.21	190481	155182	Pass1	PEP_FRAG_1		1635.83	WNLLQQQTTTTSSK	7	34.39	b10*b10b11y7y10y14*y14	57.2652	7038	2	0.0746
spindle 3	P19013	K2C4_HUMAN Keratin type 2 cytoskeletal 4	212.21	190481	155182	Pass1	PEP_FRAG_1		1357.73	NLDLDSIIAEVR	6	46.37	y4y7y8y10°y10y12	76.6101	4532	1.97	-4.855
spindle 3	P19013	K2C4_HUMAN Keratin type 2 cytoskeletal 4	212.21	190481	155182	Pass2	PEP_FRAG_2		765.425	SLYNLR	1	14.02	y3	39.46	2937	1.32	0.4784
spindle 3	P19013	K2C4_HUMAN Keratin type 2 cytoskeletal 4	212.21	190481	155182	Pass2	MISSING_CLEAVAGE		1293.66	GNKSISMSVAGSR	4	42.76	y3y4y8y10	44.3705	8548	1.97	5.6616
spindle 3	P19971	TYPH_HUMAN Thymidine phosphorylase precursor	86.69	134024	15693	Pass1	PEP_FRAG_1		1880	APFAAPSPFAELVLPPQQ	4	16.38	b10b14y1y4	83.189	4163	2	6.8178
spindle 3	P19971	TYPH_HUMAN Thymidine phosphorylase precursor	86.69	134024	15693	Pass1	PEP_FRAG_1		1868.96	EQEELLAPADGTVELVR	3	17.15	b3b7y10	60.0634	2718	2	-3.0698
spindle 3	P19971	TYPH_HUMAN Thymidine phosphorylase precursor	86.69	134024	15693	Pass1	PEP_FRAG_1		1491.73	FGGAAVFPNQEQAR	3	20.23	b7b12y10	54.262	2443	2	-1.2275
spindle 3	P19971	TYPH_HUMAN Thymidine phosphorylase precursor	86.69	134024	15693	Pass2	PEP_FRAG_2		3264.52	MAALMTPGTGAPPAPGDFSGEGSQGLPDPSPEPK	6	26.32	y6y13°y13y14y25°y25	70.0293	117896	2.95	-8.75
spindle 3	P19971	TYPH_HUMAN Thymidine phosphorylase precursor	86.69	134024	15693	Pass2	PEP_FRAG_2		1298.69	MLAAQGVDPGLAR	4	31.09	b3b5y5y11	44.4307	3806	2	-5.5457
spindle 3	P19971	TYPH_HUMAN Thymidine phosphorylase precursor	86.69	134024	15693	Pass2	PEP_FRAG_2		1215.63	VAAALDDGSALGR	5	43.18	b3b4b11y3y6	30.3005	2998	2.11	15.2634
spindle 2	P20336	RAB3A_HUMAN Ras-related protein Rab-3A	67.46	18254	12391	Pass1	PEP_FRAG_1		1316.66	LQIWDTAGQER	8	58.23	b10y2°y2y4y6y8y9y11	49.8571	14373	1.97	1.8542
spindle 2	P20336	RAB3A_HUMAN Ras-related protein Rab-3A	67.46	18254	12391	Pass2	PEP_FRAG_2		1809.88	QLADHLGFEFFEASAK	7	47.52	b9b14y4y8y9y13°y13	68.9941	3881	2.17	8.161
spindle 3	P20336	RAB3A_HUMAN Ras-related protein Rab-3A	97.27	21823	9560	Pass1	PEP_FRAG_1		1316.66	LQIWDTAGQER	7	73.3	b7y4y5y8y9y10y11	49.9265	10683	1.95	3.2449
spindle 3	P20336	RAB3A_HUMAN Ras-related protein Rab-3A	97.27	21823	9560	Pass1	PEP_FRAG_1		1809.88	QLADHLGFEFFEASAK	3	24.57	b6b7y7	69.1841	2745	2.16	11.8706
spindle 3	P20336	RAB3A_HUMAN Ras-related protein Rab-3A	97.27	21823	9560	Pass2	PEP_FRAG_2		2079.99	YADDSFTPAFVSTVGIDFK	3	15.7	b13b17y17	37.2883	6195	2.96	-19.1323
spindle 3	P20336	RAB3A_HUMAN Ras-related protein Rab-3A	97.27	21823	9560	Pass2	VAR_MOD	Deamidation+Q()	1317.64	LQIWDTAGQER	3	25.37	b7y4y6	21.8706	2200	2	-1.1117
spindle 2	P20337	RAB3B_HUMAN Ras-related protein Rab-3B	63.44	19586	11656	Pass1	PEP_FRAG_1		1316.66	LQIWDTAGQER	8	58.23	b10y2°y2y4y6y8y9y11	49.8571	14373	1.97	1.8542
spindle 2	P20337	RAB3B_HUMAN Ras-related protein Rab-3B	63.44	19586	11656	Pass2	PEP_FRAG_2		1970.99	GQLLAEQLGFDFFEASAK	3	16.53	b6b14y7	56.506	5213	2.61	14.1209
spindle 3	P20337	RAB3B_HUMAN Ras-related protein Rab-3B	74.33	13281	7302	Pass1	PEP_FRAG_1		1316.66	LQIWDTAGQER	7	73.3	b7y4y5y8y9y10y11	49.9265	10683	1.95	3.2449
spindle 3	P20337	RAB3B_HUMAN Ras-related protein Rab-3B	74.33	13281	7302	Pass2	PEP_FRAG_2		1670.72	MSDSLDTDPSMLGSSK	4	25.74	y6°y6y8y14	75.3702	2598	2	14.9051
spindle 2	P20338	RAB4A_HUMAN Ras-related protein Rab-4A	95.92	27438	14104	Pass1	PEP_FRAG_1		1316.66	LQIWDTAGQER	8	58.23	b10y2°y2y4y6y8y9y11	49.8571	14373	1.97	1.8542
spindle 2	P20338	RAB4A_HUMAN Ras-related protein Rab-4A	95.92	27438	14104	Pass2	MISSING_CLEAVAGE		1976.02	SYYRGAAGALLVYDITSR	3	23.93	b12b13y5	56.7859	8608	2.04	-11.7374
spindle 2	P20338	RAB4A_HUMAN Ras-related protein Rab-4A	95.92	27438	14104	Pass2	MISSING_CLEAVAGE		1780.85	FKDDSNHTIGVEFGSK	3	18.19	b10b15y10	63.6159	4457	2.04	11.927
spindle 3	P20338	RAB4A_HUMAN Ras-related protein Rab-4A	115.84	33110	27185	Pass1	PEP_FRAG_1		1780.85	FKDDSNHTIGVEFGSK	5	18.04	b10y2y6y9y16	46.1268	15099	2	-9.8021
spindle 3	P20338	RAB4A_HUMAN Ras-related protein Rab-4A	115.84	33110	27185	Pass1	PEP_FRAG_1		1316.66	LQIWDTAGQER	7	73.3	b7y4y5y8y9y10y11	49.9265	10683	1.95	3.2449
spindle 3	P20338	RAB4A_HUMAN Ras-related protein Rab-4A	115.84	33110	27185	Pass2	VAR_MOD	Phosphoryl STY(11)	1747.76	ETYNALTNWLTDAR	3	20.23	b10y3y13	56.9107	2670	2	-5.8669
spindle 3	P20338	RAB4A_HUMAN Ras-related protein Rab-4A	115.84	33110	27185	Pass2	VAR_MOD	Carbamidomethyl+C(2);Deamidation+Q(6)	1275.64	SCLLHQFIEK	4	40.87	b4b8y7y9	37.3217	4658	2	11.866
spindle 1	P20671	H2A1D_HUMAN Histone H2A type 1-D	127.1	63173	37812	Pass1	PEP_FRAG_1		944.531	AGLQFPVGR	11	105.92	b2b3b5b7y1y2y3y5y6y8y9	49.2515	45917	1.83	-3.7479
spindle 1	P20671	H2A1D_HUMAN Histone H2A type 1-D	127.1	63173	37812	Pass1	PEP_FRAG_1		1931.17	VTIAQGGVLPNIQAVLLPK	4	27.55	b3y10y11y14	80.191	17256	2.05	1.1378
spindle 2	P21281	VATB2_HUMAN Vacuolar ATP synthase subunit B	118.88	26318	11681	Pass1	PEP_FRAG_1		1520.8	AVVQVFEGTSGIDAK	6	25.24	b2b3y1y8y9y15	52.4918	9580	2	-3.1304
spindle 2	P21281	VATB2_HUMAN Vacuolar ATP synthase subunit B	118.88	26318	11681	Pass1	PEP_FRAG_1		2000.09	GIVNGAAPELPVPTGGPAVGAR	3	14.21	b10y6y15	57.8036	6932	2	-3.3568
spindle 2	P21281	VATB2_HUMAN Vacuolar ATP synthase subunit B	118.88	26318	11681	Pass1	PEP_FRAG_1		1437.74	IPQSTLSEFYPR	3	23.48	b10y9y11	57.0765	2658	2	8.5754
spindle 2	P21281	VATB2_HUMAN Vacuolar ATP synthase subunit B	118.88	26318	11681	Pass2	MISSING_CLEAVAGE		1740.85	FERNFIAQGPYENR	4	33.16	b9y4y7y11	75.267	3768	2	-8.7652
spindle 2	P21281	VATB2_HUMAN Vacuolar ATP synthase subunit B	118.88	26318	11681	Pass2	VAR_MOD	Deamidation+Q(4)	1521.78	AVVQVFEGTSGIDAK	6	31.02	b7y8y10°y10y12°y12	74.1283	1754	2	2.246
spindle 2	P21281	VATB2_HUMAN Vacuolar ATP synthase subunit B	118.88	26318	11681	Pass2	IN_SOURCE		1391.75	GIVNGAAPELPVPTG	0	6.14		57.7414	1626	2.13	-12.4548
spindle 1	P21980	TGM2_HUMAN Protein-glutamine gamma-glutamyltransferase 2	157.61	76453	22137	Pass1	PEP_FRAG_1		1233.64	DLYLENPEIK	7	77.68	b7y4y6y7y8y9y10	50.3657	9389	1.79	-1.6822
spindle 1	P21980	TGM2_HUMAN Protein-glutamine gamma-glutamyltransferase 2	157.61	76453	22137	Pass1	PEP_FRAG_1		2655.28	NYEASVDSLTFSVVTGPAPSQEAGTK	3	12.86	b17y8y10	64.34	6275	2.42	-2.3906
spindle 1	P21980	TGM2_HUMAN Protein-glutamine gamma-glutamyltransferase 2	157.61	76453	22137	Pass2	PEP_FRAG_2	Carbamidomethyl+C(12)	1595.77	TVSYNGILGPECGTK	5	46.39	b14y3y9y10y11	46.8075	16390	1.99	-3.5188
spindle 1	P21980	TGM2_HUMAN Protein-glutamine gamma-glutamyltransferase 2	157.61	76453	22137	Pass2	PEP_FRAG_2		1800.03	ALLVEPVINSYLLAER	3	18.39	b3y9y11	78.9521	13251	2.02	0.746
spindle 1	P21980	TGM2_HUMAN Protein-glutamine gamma-glutamyltransferase 2	157.61	76453	22137	Pass2	PEP_FRAG_2		1611.81	TVEIPDPVEAGEEVK	3	19.42	b9y6y11	52.8677	11157	2	-1.7419
spindle 1	P21980	TGM2_HUMAN Protein-glutamine gamma-glutamyltransferase 2	157.61	76453	22137	Pass2	PEP_FRAG_2	Carbamidomethyl+C(6);Carbamidomethyl+C(7)	1481.65	SEGTYCCGPVPVR	3	29.51	y3y9y10	35.3396	10857	2	3.3779
spindle 1	P21980	TGM2_HUMAN Protein-glutamine gamma-glutamyltransferase 2	157.61	76453	22137	Pass2	PEP_FRAG_2		683.409	NVIIGPA	4	42.16	b3b5*b5y5	43.5531	6903	1	10.8958
spindle 1	P21980	TGM2_HUMAN Protein-glutamine gamma-glutamyltransferase 2	157.61	76453	22137	Pass2	PEP_FRAG_2		623.315	EAFTR	2	13.82	y3°y3	24.9076	2231	1	-11.3588
spindle 2	P21980	TGM2_HUMAN Protein-glutamine gamma-glutamyltransferase 2	176.06	41223	37423	Pass1	PEP_FRAG_1		1800.03	ALLVEPVINSYLLAER	4	24.72	b5y11y12y16	79.392	12629	2.02	3.0517
spindle 2	P21980	TGM2_HUMAN Protein-glutamine gamma-glutamyltransferase 2	176.06	41223	37423	Pass1	PEP_FRAG_1		1611.81	TVEIPDPVEAGEEVK	7	19.21	b2b9b13y1y11°y11y15	53.5985	9926	2	0
spindle 2	P21980	TGM2_HUMAN Protein-glutamine gamma-glutamyltransferase 2	176.06	41223	37423	Pass1	PEP_FRAG_1		1233.64	DLYLENPEIK	7	78.12	b7b8y4y6y8y9y10	51.1376	8681	1.87	-2.4738
spindle 2	P21980	TGM2_HUMAN Protein-glutamine gamma-glutamyltransferase 2	176.06	41223	37423	Pass2	PEP_FRAG_2		1579.84	YLLNLNLEPFSEK	3	29.28	y5y10y11	77.3213	6507	2	1.7772
spindle 2	P21980	TGM2_HUMAN Protein-glutamine gamma-glutamyltransferase 2	176.06	41223	37423	Pass2	PEP_FRAG_2		2497.21	VVTNYNSAHDQNSNLLIEYFR	4	14.69	b5b9°b9y4	59.4307	3480	2.07	-5.1816
spindle 3	P21980	TGM2_HUMAN Protein-glutamine gamma-glutamyltransferase 2	217.76	51495	43047	Pass1	PEP_FRAG_1		1800.03	ALLVEPVINSYLLAER	5	29.64	b5y9y11y12y16	79.652	12700	2	1.7632
spindle 3	P21980	TGM2_HUMAN Protein-glutamine gamma-glutamyltransferase 2	217.76	51495	43047	Pass1	PEP_FRAG_1		1611.81	TVEIPDPVEAGEEVK	9	68.5	b1b3b4b13b14y3y9y11y15	53.6175	11426	2	0.6816
spindle 3	P21980	TGM2_HUMAN Protein-glutamine gamma-glutamyltransferase 2	217.76	51495	43047	Pass1	PEP_FRAG_1		1233.64	DLYLENPEIK	5	41.66	b7y6y8y9y10	51.1519	10608	1.87	1.0885
spindle 3	P21980	TGM2_HUMAN Protein-glutamine gamma-glutamyltransferase 2	217.76	51495	43047	Pass1	PEP_FRAG_1		2655.28	NYEASVDSLTFSVVTGPAPSQEAGTK	7	32.92	b13*b13b15y4y8y11y12	65.0128	6883	2.45	-4.8731
spindle 3	P21980	TGM2_HUMAN Protein-glutamine gamma-glutamyltransferase 2	217.76	51495	43047	Pass1	PEP_FRAG_1		1579.84	YLLNLNLEPFSEK	4	30.87	y5y8y10y13	77.5471	5971	2	-1.3908
spindle 3	P21980	TGM2_HUMAN Protein-glutamine gamma-glutamyltransferase 2	217.76	51495	43047	Pass2	PEP_FRAG_2		2497.21	VVTNYNSAHDQNSNLLIEYFR	4	14.57	b5b12*b12y4	59.5115	3907	2.05	-5.7682
spindle 1	P22314	UBE1_HUMAN Ubiquitin-activating enzyme E1	99.41	31596	8037	Pass1	PEP_FRAG_1		1933.04	AAVATFLQSVQVPEFTPK	6	35.07	b2b12b16y6y8y9	75.5981	4422	2	-1.3261
spindle 1	P22314	UBE1_HUMAN Ubiquitin-activating enzyme E1	99.41	31596	8037	Pass1	PEP_FRAG_1	Carbamidomethyl+C(7);Carbamidomethyl+C(8)	2566.18	ALVLELCCNDESGEDVEVPYVR	3	14.36	b10y7y13	63.4293	2160	2	2.1882
spindle 1	P22314	UBE1_HUMAN Ubiquitin-activating enzyme E1	99.41	31596	8037	Pass2	PEP_FRAG_2		2464.23	LEITMLSQGVSMLYSFFMPAAK	3	23.11	b13b14y7	61.0978	4201	2.85	-14.6629
spindle 1	P22314	UBE1_HUMAN Ubiquitin-activating enzyme E1	99.41	31596	8037	Pass2	MISSING_CLEAVAGE		1455.73	QFLDYFKTEHK	4	25.79	b10y4°y4y6	65.7454	5017	2	-12.4106
spindle 1	P22314	UBE1_HUMAN Ubiquitin-activating enzyme E1	99.41	31596	8037	Pass2	VAR_MOD	Phosphoryl STY(6)	913.429	SSSPLSKK	3	34.73	b5b6y5	19.3895	2388	2	-3.6083
spindle 1	P22314	UBE1_HUMAN Ubiquitin-activating enzyme E1	99.41	31596	8037	Pass2	VAR_MOD	Deamidation+Q(11)	2508.22	AVTLHDQGTAQWADLSSQFYLR	3	24.24	b6b7b11	46.1699	13408	2.83	-11.6804
spindle 2	P22692	IBP4_HUMAN Insulin-like growth factor-binding protein 4 precursor	73.78	15745	10361	Pass1	PEP_FRAG_1		732.4	LAASQSR	4	31.18	b2b5*y4y6	26.4775	9226	1.18	3.5834
spindle 2	P22692	IBP4_HUMAN Insulin-like growth factor-binding protein 4 precursor	73.78	15745	10361	Pass1	PEP_FRAG_1	Carbamidomethyl+C(1);Carbamidomethyl+C(7)	1471.71	CRPPVGCEELVR	4	41.85	b5b6y6y7	28.037	1569	3	-12.6905
spindle 2	P22692	IBP4_HUMAN Insulin-like growth factor-binding protein 4 precursor	73.78	15745	10361	Pass2	MISSING_CLEAVAGE	Carbamidomethyl+C(13)	2339.14	LPGGLEPKGELDCHQLADSFR	4	21.33	y6°y6y10y15	70.825	4950	2.71	-3.0268
spindle 1	P23527	H2B1O_HUMAN Histone H2B type 1-O	141.52	77800	77925	Pass1	PEP_FRAG_1		953.603	LLLPGELAK	7	64.48	b2b3y5y6y7y8y9	54.8202	61210	1.6	-2.8802
spindle 1	P23527	H2B1O_HUMAN Histone H2B type 1-O	141.52	77800	77925	Pass1	PEP_FRAG_1		1168.6	QVHPDTGISSK	9	71.21	y1y2y3y5y6y8y9y11*y11	22.8881	16590	1.99	-1.4624
spindle 2	P23527	H2B1O_HUMAN Histone H2B type 1-O	132.16	74601	72424	Pass1	PEP_FRAG_1		953.603	LLLPGELAK	8	70.06	b2y2y4y5y6y7y8y9	55.5647	51681	1.62	-1.4081
spindle 2	P23527	H2B1O_HUMAN Histone H2B type 1-O	132.16	74601	72424	Pass1	PEP_FRAG_1		1168.6	QVHPDTGISSK	6	32.54	y1y2y3y8y9y11	23.1206	16436	1.99	0.7312
spindle 2	P23527	H2B1O_HUMAN Histone H2B type 1-O	132.16	74601	72424	Pass1	PEP_FRAG_1		901.5	LAHYNKR	5	38.88	b5y1y4*y4y5	18.1262	6484	2	-3.5206
spindle 3	P23527	H2B1O_HUMAN Histone H2B type 1-O	133.98	78811	79895	Pass1	PEP_FRAG_1		953.603	LLLPGELAK	7	56.06	b2y2y5y6y7y8y9	55.6122	53424	1.61	-2.0482
spindle 3	P23527	H2B1O_HUMAN Histone H2B type 1-O	133.98	78811	79895	Pass1	PEP_FRAG_1		1168.6	QVHPDTGISSK	6	38.22	b9y2y3y8y9y11	23.3359	16910	1.99	0.9401
spindle 3	P23527	H2B1O_HUMAN Histone H2B type 1-O	133.98	78811	79895	Pass1	PEP_FRAG_1		901.5	LAHYNKR	4	41.68	y3y4y5y7	18.3224	8477	2	-1.2864
spindle 1	P23528	COF1_HUMAN Cofilin-1	274.44	173708	112522	Pass1	PEP_FRAG_1		1340.78	LGGSAVISLEGKPL	8	53.83	b6b12y2y4y6y7y13y14	58.9691	59906	1.97	0.6373
spindle 1	P23528	COF1_HUMAN Cofilin-1	274.44	173708	112522	Pass1	PEP_FRAG_1		1337.63	YALYDATYETK	8	74.24	b2b3y5y7y8y9y10y11	43.7991	59731	1.91	-0.7301
spindle 1	P23528	COF1_HUMAN Cofilin-1	274.44	173708	112522	Pass1	PEP_FRAG_1		3062.59	NIILEEGKEILVGDVGQTVDDPYATFVK	7	37.8	b2b10y9y11y12y13y28	79.4378	26676	3	-8.9283
spindle 1	P23528	COF1_HUMAN Cofilin-1	274.44	173708	112522	Pass1	PEP_FRAG_1	Carbamidomethyl+C(5)	1309.68	AVLFCLSEDKK	10	74.24	b2b4b11y2y4y6y7y8y9y11	49.1916	15399	2	-6.9905
spindle 1	P23528	COF1_HUMAN Cofilin-1	274.44	173708	112522	Pass1	PEP_FRAG_1	Carbamidomethyl+C(7)	1034.48	MLPDKDCR	6	42.51	b2y2y4y5y6y8	22.5914	7214	2	-0.708
spindle 1	P23528	COF1_HUMAN Cofilin-1	274.44	173708	112522	Pass2	PEP_FRAG_2	Carbamidomethyl+C(5)	1181.59	AVLFCLSEDK	3	30.21	b5b6y5	38.3018	1913	2	8.6781
spindle 1	P23528	COF1_HUMAN Cofilin-1	274.44	173708	112522	Pass2	VAR_MOD	Acetyl+N-TERM(1)	1275.66	MASGVAVSDGVIK	3	22.03	b3b12y6	33.7027	2869	2.11	11.1002
spindle 2	P23528	COF1_HUMAN Cofilin-1	216.15	171471	95566	Pass1	PEP_FRAG_1		1337.63	YALYDATYETK	9	73.71	b2b3y5y7y8y9y10°y10y11	44.5748	60797	1.91	1.1864
spindle 2	P23528	COF1_HUMAN Cofilin-1	216.15	171471	95566	Pass1	PEP_FRAG_1		1340.78	LGGSAVISLEGKPL	9	53.33	b2b5b7b8b12y2y4y7y14	59.6374	56919	1.97	0
spindle 2	P23528	COF1_HUMAN Cofilin-1	216.15	171471	95566	Pass1	PEP_FRAG_1	Carbamidomethyl+C(5)	1309.68	AVLFCLSEDKK	9	67.77	b2y2y4y6y7°y7y8y9y11	50.0327	23069	2.12	-7.5497
spindle 2	P23528	COF1_HUMAN Cofilin-1	216.15	171471	95566	Pass2	MISSING_CLEAVAGE		3062.59	NIILEEGKEILVGDVGQTVDDPYATFVK	3	12.22	b6b12y4	79.828	30686	2.95	-6.0585
spindle 3	P23528	COF1_HUMAN Cofilin-1	260.28	177960	106986	Pass1	PEP_FRAG_1		1337.63	YALYDATYETK	11	92.97	b2b3y1y3y5y7y8°y8y9y10y11	44.6527	66691	1.91	-1.0951
spindle 3	P23528	COF1_HUMAN Cofilin-1	260.28	177960	106986	Pass1	PEP_FRAG_1		1340.78	LGGSAVISLEGKPL	7	32.91	b4b6°b6b12y2y7y14	59.7383	56207	1.96	1.7298
spindle 3	P23528	COF1_HUMAN Cofilin-1	260.28	177960	106986	Pass1	PEP_FRAG_1	Carbamidomethyl+C(5)	1309.68	AVLFCLSEDKK	9	67.43	b2y2y5y6y7°y7y8y9y11	50.121	15290	1.99	-5.4992
spindle 3	P23528	COF1_HUMAN Cofilin-1	260.28	177960	106986	Pass1	PEP_FRAG_1	Carbamidomethyl+C(7)	1790.81	HELQANCYEEVKDR	6	54.22	b12y7y8°y8y9y10	29.8134	10221	2.95	-10.77
spindle 3	P23528	COF1_HUMAN Cofilin-1	260.28	177960	106986	Pass2	MISSING_CLEAVAGE		3062.59	NIILEEGKEILVGDVGQTVDDPYATFVK	7	32.86	b5b11b17y7°y7y9y10	80.121	27001	2.98	-3.9858
spindle 3	P23528	COF1_HUMAN Cofilin-1	260.28	177960	106986	Pass2	VAR_MOD	Oxidation+M(1)	1249.65	MASGVAVSDGVIK	3	21.63	b7b12y10	46.0828	2550	2	-8.4985
spindle 3	P25098	ARBK1_HUMAN Beta-adrenergic receptor kinase 1	112.83	34005	18949	Pass1	PEP_FRAG_1		1394.71	GAQEVKESPFFR	3	23.3	b4y7y10	42.7282	4075	2.25	9.3651
spindle 3	P25098	ARBK1_HUMAN Beta-adrenergic receptor kinase 1	112.83	34005	18949	Pass1	PEP_FRAG_1		1130.58	QGETLALNER	4	28.01	b5b7y3y10	34.123	3154	1.94	9.6095
spindle 3	P25098	ARBK1_HUMAN Beta-adrenergic receptor kinase 1	112.83	34005	18949	Pass2	PEP_FRAG_2		1263.64	SATEHVQGHLGK	5	46.04	b3b9b10y3y10	42.0675	1624	2	-9.8534
spindle 3	P25098	ARBK1_HUMAN Beta-adrenergic receptor kinase 1	112.83	34005	18949	Pass2	PEP_FRAG_2	Carbamidomethyl+C(5)	1288.64	ELLACSHPFSK	5	37.13	y3°y3y7y10°y10	34.5419	1523	1.33	-13.6409
spindle 3	P25098	ARBK1_HUMAN Beta-adrenergic receptor kinase 1	112.83	34005	18949	Pass2	MISSING_CLEAVAGE		1601.79	NKQLGHEEDYALGK	4	34.39	b6b13y11y12	47.2898	7209	2.08	2.8959
spindle 3	P25098	ARBK1_HUMAN Beta-adrenergic receptor kinase 1	112.83	34005	18949	Pass2	VAR_MOD	Carbamidomethyl+C(8);Phosphoryl STY(11)	1533.69	ISDLGLACDFSKK	4	29.11	b7b10b11_HPO3 b11°b11	33.5481	2855	2	12.4164
spindle 3	P25098	ARBK1_HUMAN Beta-adrenergic receptor kinase 1	112.83	34005	18949	Pass2	VAR_MOD	Oxidation+M()	1984.96	ADLEAVLADVSYLMAMEK	3	23.79	b12y11y12	32.9414	13565	3	-0.492
spindle 2	P25311	ZA2G_HUMAN Zinc-alpha-2-glycoprotein precursor	72.9	14876	13703	Pass1	PEP_FRAG_1		1127.57	AGEVQEPELR	4	21.47	y4y6*y6y10	33.2074	5806	1.91	-1.9487
spindle 2	P25311	ZA2G_HUMAN Zinc-alpha-2-glycoprotein precursor	72.9	14876	13703	Pass1	PEP_FRAG_1		1782.94	EIPAWVPFDPAAQITK	5	26.57	y7y10°y10y11y16	76.3299	4999	2	-0.2054
spindle 2	P25311	ZA2G_HUMAN Zinc-alpha-2-glycoprotein precursor	72.9	14876	13703	Pass1	PEP_FRAG_1	Carbamidomethyl+C(7)	1451.68	AYLEEECPATLR	6	23.48	b4y2y3y10°y10y12	43.4178	2093	2	5.6339
spindle 2	P25311	ZA2G_HUMAN Zinc-alpha-2-glycoprotein precursor	72.9	14876	13703	Pass2	VAR_MOD	Deamidation+N(10)	2066.94	DIVEYYNDSNGSHVLQGR	3	16.53	b7b10y9	58.057	1978	3	7.5595
spindle 3	P25705	ATPA_HUMAN ATP synthase subunit alpha	144.85	45705	19150	Pass1	PEP_FRAG_1		1624.89	TGAIVDVPVGEELLGR	7	37.17	b2b4b5b7y6y11y16	67.4019	14244	2	4.9583
spindle 3	P25705	ATPA_HUMAN ATP synthase subunit alpha	144.85	45705	19150	Pass1	PEP_FRAG_1		1316.74	TSIAIDTIINQK	5	30.5	y1y3y4y7y12	56.0723	5867	2	1.1125
spindle 3	P25705	ATPA_HUMAN ATP synthase subunit alpha	144.85	45705	19150	Pass1	PEP_FRAG_1		1667.79	NVQAEEMVEFSSGLK	5	27.14	b4b11°b11y9y14	49.2322	4420	2	8.6367
spindle 3	P25705	ATPA_HUMAN ATP synthase subunit alpha	144.85	45705	19150	Pass2	PEP_FRAG_2		789.421	VGSAAQTR	4	34.26	b4b5°b5y4	27.3068	2257	1.57	-15.6179
spindle 3	P25705	ATPA_HUMAN ATP synthase subunit alpha	144.85	45705	19150	Pass2	PEP_FRAG_2		1575.79	ILGADTSVDLEETGR	3	19.05	b9b13y12	57.0985	1729	3	14.1763
spindle 3	P25705	ATPA_HUMAN ATP synthase subunit alpha	144.85	45705	19150	Pass2	MISSING_CLEAVAGE		1248.61	ADGKISEQSDAK	3	33.51	b3b5b9	31.2361	17188	1.98	-7.2346
spindle 1	P26038	MOES_HUMAN Moesin	289.04	66198	45184	Pass1	PEP_FRAG_1		916.521	VTAQDVRK	6	42.51	b8y3y4y6y8*y8	28.7933	23185	2	-3.6627
spindle 1	P26038	MOES_HUMAN Moesin	289.04	66198	45184	Pass1	PEP_FRAG_1		987.511	ALELEQER	10	68.39	b5°b5y3*y3y4y6°y6y7*y7y8	33.4963	15710	1.85	5.3154
spindle 1	P26038	MOES_HUMAN Moesin	289.04	66198	45184	Pass1	PEP_FRAG_1		1182.59	APDFVFYAPR	6	63.87	b4y4y5y7y8y10	60.5614	12763	1.95	1.2387
spindle 1	P26038	MOES_HUMAN Moesin	289.04	66198	45184	Pass1	PEP_FRAG_1		1045.56	ALTSELANAR	6	35.44	b2b10y5y6y8y10	36.4055	3430	1.77	-7.1218
spindle 1	P26038	MOES_HUMAN Moesin	289.04	66198	45184	Pass1	PEP_FRAG_1		3312.42	TAMSTPHVAEPAENEQDEQDENGAEASADLR	4	22.51	b3b4°b4y13	39.7242	1641	3	-10.0238
spindle 1	P26038	MOES_HUMAN Moesin	289.04	66198	45184	Pass2	PEP_FRAG_2		1233.57	ESEAVEWQQK	5	30.21	b3°b3b4°b4y5	32.3807	4455	1.9	0.6927
spindle 1	P26038	MOES_HUMAN Moesin	289.04	66198	45184	Pass2	MISSING_CLEAVAGE		2076.96	DQWEERIQVWHEEHR	4	33.7	b7b9y10y11	65.7222	3102	2	4.8194
spindle 1	P26038	MOES_HUMAN Moesin	289.04	66198	45184	Pass2	IN_SOURCE		861.442	TSELANAR	0	1.77		36.407	1912	2	-6.4476
spindle 2	P26038	MOES_HUMAN Moesin	240.9	66821	43794	Pass1	PEP_FRAG_1		1182.59	APDFVFYAPR	5	41.92	b3y5y7y8y10	61.2388	16561	1.94	-3.8192
spindle 2	P26038	MOES_HUMAN Moesin	240.9	66821	43794	Pass1	PEP_FRAG_1		1387.69	AQQELEEQTRR	4	25.55	b7y5y9y11	22.8143	8761	2.3	-1.5834
spindle 2	P26038	MOES_HUMAN Moesin	240.9	66821	43794	Pass1	PEP_FRAG_1		894.545	LFFLQVK	4	41.89	y4y5y6y7	68.7297	6099	1.68	-3.2751
spindle 2	P26038	MOES_HUMAN Moesin	240.9	66821	43794	Pass1	PEP_FRAG_1		1233.57	ESEAVEWQQK	7	44.93	b3y1y4y5°y5y6y10	32.9221	5115	1.89	6.6301
spindle 2	P26038	MOES_HUMAN Moesin	240.9	66821	43794	Pass2	PEP_FRAG_2		987.511	ALELEQER	6	55.97	y4y5y6*y6y7*y7	34.0242	9301	1.59	2.1632
spindle 2	P26038	MOES_HUMAN Moesin	240.9	66821	43794	Pass2	PEP_FRAG_2		1660.8	EVWFFGLQYQDTK	4	43.01	b3b7b8b10	49.0615	4680	2.51	8.6731
spindle 2	P26038	MOES_HUMAN Moesin	240.9	66821	43794	Pass2	PEP_FRAG_2		2066.01	VTTMDAELEFAIQPNTTGK	3	15.84	b8b12y6	63.4543	2255	2	4.845
spindle 2	P26038	MOES_HUMAN Moesin	240.9	66821	43794	Pass2	PEP_FRAG_2		1231.59	AQQELEEQTR	4	41.92	b6y5y7y8	23.771	2147	2.22	-3.3699
spindle 2	P26038	MOES_HUMAN Moesin	240.9	66821	43794	Pass2	MISSING_CLEAVAGE		1310.69	KAPDFVFYAPR	4	38.48	b6y5y9y10	55.5915	7241	2.07	0.4657
spindle 2	P26038	MOES_HUMAN Moesin	240.9	66821	43794	Pass2	MISSING_CLEAVAGE		1116.63	LKQIEEQTK	4	39.6	y4°y4y6y7	22.6366	1959	2	-10.2761
spindle 2	P26038	MOES_HUMAN Moesin	240.9	66821	43794	Pass2	VAR_MOD	Carbamidomethyl+C(10);Deamidation+Q(24)	2867.4	EGILNDDIYCPPETAVLLASYAVQSK	4	12.74	b5b13y9°y9	65.0891	2702	3	-4.5977
spindle 3	P26038	MOES_HUMAN Moesin	256.62	62051	36872	Pass1	PEP_FRAG_1		1182.59	APDFVFYAPR	8	72.93	b1b3b8y3y4y5y8y10	61.3629	13721	1.95	1.5483
spindle 3	P26038	MOES_HUMAN Moesin	256.62	62051	36872	Pass1	PEP_FRAG_1		1104.58	IGFPWSEIR	6	39.4	y1y5°y5y6y8y9	70.9639	5556	1.94	1.4367
spindle 3	P26038	MOES_HUMAN Moesin	256.62	62051	36872	Pass1	PEP_FRAG_1		894.545	LFFLQVK	4	41.68	y4y5y6y7	68.9409	4672	1.73	-6.2772
spindle 3	P26038	MOES_HUMAN Moesin	256.62	62051	36872	Pass1	PEP_FRAG_1		3312.42	TAMSTPHVAEPAENEQDEQDENGAEASADLR	3	11.57	b4y3y13	40.4958	2226	3	-12.3087
spindle 3	P26038	MOES_HUMAN Moesin	256.62	62051	36872	Pass1	PEP_FRAG_1		1231.59	AQQELEEQTR	6	29.77	b2b6y2°y2y7y8	23.9674	2071	2	-0.9912
spindle 3	P26038	MOES_HUMAN Moesin	256.62	62051	36872	Pass2	PEP_FRAG_2	Carbamidomethyl+C(10)	2866.42	EGILNDDIYCPPETAVLLASYAVQSK	3	12.64	b9y4y7	85.0954	8161	2.67	-3.3217
spindle 3	P26038	MOES_HUMAN Moesin	256.62	62051	36872	Pass2	PEP_FRAG_2		1316.69	KPDTIEVQQMK	3	25.37	b3y3y5	29.7886	5953	2.18	14.6482
spindle 3	P26038	MOES_HUMAN Moesin	256.62	62051	36872	Pass2	PEP_FRAG_2		1233.57	ESEAVEWQQK	5	29.77	b9°b9y5°y5y6	33.1975	4992	1.91	1.8802
spindle 3	P26038	MOES_HUMAN Moesin	256.62	62051	36872	Pass2	PEP_FRAG_2		2066.01	VTTMDAELEFAIQPNTTGK	3	22.66	y5y8y10	60.98	1647	2.42	-14.8894
spindle 3	P26038	MOES_HUMAN Moesin	256.62	62051	36872	Pass2	MISSING_CLEAVAGE		2076.96	DQWEERIQVWHEEHR	5	27.14	b3b7y5y10°y10	66.4683	2711	2	6.5826
spindle 3	P26038	MOES_HUMAN Moesin	256.62	62051	36872	Pass2	VAR_MOD	Deamidation+Q(8)	1661.78	EVWFFGLQYQDTK	4	35.49	b3y4y7y10	59.2741	3061	2	11.7532
spindle 3	P26038	MOES_HUMAN Moesin	256.62	62051	36872	Pass2	VAR_MOD	Deamidation+N(8)	1505.74	ALTSELANARDESK	3	25.68	b8b9y6	38.2494	2977	2	-7.7016
spindle 3	P26038	MOES_HUMAN Moesin	256.62	62051	36872	Pass2	VAR_MOD	Carbamidomethyl+C(10);Deamidation+N(5)	2867.4	EGILNDDIYCPPETAVLLASYAVQSK	4	16.73	b8b14y8y14	65.1608	2757	3	-11.6647
spindle 3	P26038	MOES_HUMAN Moesin	256.62	62051	36872	Pass2	VAR_MOD	Oxidation+M(9)	1719.86	TQEQLALEMAELTAR	4	25.07	b7*b7b8y11	44.247	1546	2	4.4715
spindle 2	P27797	CALR_HUMAN Calreticulin precursor	116.89	54817	16945	Pass1	PEP_FRAG_1		1410.63	EQFLDGDGWTSR	4	33.69	y3y5y10y12	52.9873	19218	1.97	3.4614
spindle 2	P27797	CALR_HUMAN Calreticulin precursor	116.89	54817	16945	Pass1	PEP_FRAG_1		1800.84	IKDPDASKPEDWDER	8	46.78	b9°b9y2°y2y3y9y11y13	33.3218	18685	3	-10.6423
spindle 2	P27797	CALR_HUMAN Calreticulin precursor	116.89	54817	16945	Pass1	PEP_FRAG_1	Carbamidomethyl+C(7)	1476.65	HEQNIDCGGGYVK	5	21.8	b12*b12y6y11y13	27.6072	12846	2	5.8693
spindle 2	P27797	CALR_HUMAN Calreticulin precursor	116.89	54817	16945	Pass1	PEP_FRAG_1		2760.26	IDDPTDSKPEDWDKPEHIPDPDAK	5	18.06	b10b12y2y3y8	44.0303	4068	3	-8.5795
spindle 1	P28001	H2A1E_HUMAN Histone H2A type 1-E	127.1	63173	37812	Pass1	PEP_FRAG_1		944.531	AGLQFPVGR	11	105.92	b2b3b5b7y1y2y3y5y6y8y9	49.2515	45917	1.83	-3.7479
spindle 1	P28001	H2A1E_HUMAN Histone H2A type 1-E	127.1	63173	37812	Pass1	PEP_FRAG_1		1931.17	VTIAQGGVLPNIQAVLLPK	4	27.55	b3y10y11y14	80.191	17256	2.05	1.1378
spindle 1	P28288	ABCD3_HUMAN ATP-binding cassette sub-family D member 3	69.19	130767	16717	Pass1	PEP_FRAG_1		1784.81	STHSELLEDYYQSGR	7	19.42	b2b12y2y3°y3y5y15	39.7657	17857	2.73	5.1296
spindle 1	P28288	ABCD3_HUMAN ATP-binding cassette sub-family D member 3	69.19	130767	16717	Pass1	PEP_FRAG_1		973.521	QTVHSVFR	5	34.73	b1b6y5y6y8	28.6962	8743	1.92	5.4545
spindle 1	P28288	ABCD3_HUMAN ATP-binding cassette sub-family D member 3	69.19	130767	16717	Pass2	MISSING_CLEAVAGE	Carbamidomethyl+C(15);Carbamidomethyl+C(20)	2377.14	DLNFEVRSGANVLICGPNGCGK	4	19.69	b4b10y3y10	53.6556	104167	2.76	-1.4378
spindle 1	P30101	PDIA3_HUMAN Protein disulfide-isomerase A3 precursor	158.8	37454	14339	Pass1	PEP_FRAG_1		1191.6	LAPEYEAAATR	5	43.59	b9y5y7°y7y9	31.8655	7057	1.97	0.5122
spindle 1	P30101	PDIA3_HUMAN Protein disulfide-isomerase A3 precursor	158.8	37454	14339	Pass1	PEP_FRAG_1		1368.66	SEPIPESNDGPVK	5	41.2	b3b4y8y9y13	31.9449	6276	2	3.0324
spindle 1	P30101	PDIA3_HUMAN Protein disulfide-isomerase A3 precursor	158.8	37454	14339	Pass1	PEP_FRAG_1		1341.68	GFPTIYFSPANK	4	23.71	b7y7y10y12	62.1938	5451	2	6.6418
spindle 1	P30101	PDIA3_HUMAN Protein disulfide-isomerase A3 precursor	158.8	37454	14339	Pass2	PEP_FRAG_2		1370.7	ELSDFISYLQR	3	32.78	y5y7y8	71.229	6892	2	-1.514
spindle 1	P30101	PDIA3_HUMAN Protein disulfide-isomerase A3 precursor	158.8	37454	14339	Pass2	VAR_MOD	Deamidation+N(6)	1198.7	LSKDPNIVIAK	3	25.79	b3b8y5	36.7226	9847	2	-2.444
spindle 1	P30101	PDIA3_HUMAN Protein disulfide-isomerase A3 precursor	158.8	37454	14339	Pass2	IN_SOURCE		1007.48	PEYEAAATR	0	2.12		31.8689	1931	2	3.2108
spindle 2	P30101	PDIA3_HUMAN Protein disulfide-isomerase A3 precursor	169.21	51795	17070	Pass1	PEP_FRAG_1		1191.6	LAPEYEAAATR	5	43.25	b9y3y6y9y11	32.3799	7144	1.97	-1.5366
spindle 2	P30101	PDIA3_HUMAN Protein disulfide-isomerase A3 precursor	169.21	51795	17070	Pass1	PEP_FRAG_1		1370.7	ELSDFISYLQR	4	37.31	y3y5y9y11	71.742	5737	2	-1.514
spindle 2	P30101	PDIA3_HUMAN Protein disulfide-isomerase A3 precursor	169.21	51795	17070	Pass1	PEP_FRAG_1	Carbamidomethyl+C(3);Carbamidomethyl+C(10)	1397.58	VDCTANTNTCNK	4	51.4	y6y7y8y9	19.2849	2311	2	7.9483
spindle 2	P30101	PDIA3_HUMAN Protein disulfide-isomerase A3 precursor	169.21	51795	17070	Pass2	PEP_FRAG_2		1832.9	VVVAENFDEIVNNENK	4	18.19	b5y13°y13y15	61.1476	2897	2	3.9294
spindle 2	P30101	PDIA3_HUMAN Protein disulfide-isomerase A3 precursor	169.21	51795	17070	Pass2	PEP_FRAG_2		782.358	GSNYWR	1	14.08	y3	33.2203	2059	1	2.4965
spindle 2	P30101	PDIA3_HUMAN Protein disulfide-isomerase A3 precursor	169.21	51795	17070	Pass2	MISSING_CLEAVAGE		1095.53	NAKGSNYWR	6	70.06	b3b5b7y5°y5y6	33.1592	20699	1.97	10.0283
spindle 2	P30101	PDIA3_HUMAN Protein disulfide-isomerase A3 precursor	169.21	51795	17070	Pass2	MISSING_CLEAVAGE		1772.91	YLKSEPIPESNDGPVK	3	18.19	b8b12y3	45.8979	4420	2.39	2.8918
spindle 2	P30101	PDIA3_HUMAN Protein disulfide-isomerase A3 precursor	169.21	51795	17070	Pass2	MISSING_CLEAVAGE		2515.25	DPNIVIAKMDATANDVPSPYEVR	3	13.78	b4b11y9	48.9746	2061	2	-9.3182
spindle 2	P30101	PDIA3_HUMAN Protein disulfide-isomerase A3 precursor	169.21	51795	17070	Pass2	VAR_MOD	Deamidation+N(11)	1342.67	GFPTIYFSPANK	3	27.46	b8y3y4	28.062	4467	2	-4.1821
spindle 1	P30443	1A01_HUMAN HLA class I histocompatibility antigen	90.57	17929	8312	Pass1	PEP_FRAG_1		1427.73	WAAVVVPSGEEQR	7	63.18	b3b4b5y8y9y12y13	46.3651	17929	1.98	1.368
spindle 1	P30447	1A23_HUMAN HLA class I histocompatibility antigen	96.2	17929	8312	Pass1	PEP_FRAG_1		1427.73	WAAVVVPSGEEQR	7	63.18	b3b4b5y8y9y12y13	46.3651	17929	1.98	1.368
spindle 1	P30455	1A36_HUMAN HLA class I histocompatibility antigen	93.37	17929	8312	Pass1	PEP_FRAG_1		1427.73	WAAVVVPSGEEQR	7	63.18	b3b4b5y8y9y12y13	46.3651	17929	1.98	1.368
spindle 1	P30460	1B08_HUMAN HLA class I histocompatibility antigen	102.87	21714	10978	Pass1	PEP_FRAG_1		1427.73	WAAVVVPSGEEQR	7	63.18	b3b4b5y8y9y12y13	46.3651	17929	1.98	1.368
spindle 1	P30460	1B08_HUMAN HLA class I histocompatibility antigen	102.87	21714	10978	Pass1	PEP_FRAG_1		1476.67	FDSDAASPREEPR	3	22.03	b3y7y10	32.6625	3785	2.81	5.5386
spindle 1	P30461	1B13_HUMAN HLA class I histocompatibility antigen	84.38	17929	8312	Pass1	PEP_FRAG_1		1427.73	WAAVVVPSGEEQR	7	63.18	b3b4b5y8y9y12y13	46.3651	17929	1.98	1.368
spindle 1	P30462	1B14_HUMAN HLA class I histocompatibility antigen	99.42	21714	10978	Pass1	PEP_FRAG_1		1427.73	WAAVVVPSGEEQR	7	63.18	b3b4b5y8y9y12y13	46.3651	17929	1.98	1.368
spindle 1	P30462	1B14_HUMAN HLA class I histocompatibility antigen	99.42	21714	10978	Pass1	PEP_FRAG_1		1476.67	FDSDAASPREEPR	3	22.03	b3y7y10	32.6625	3785	2.81	5.5386
spindle 1	P30464	1B15_HUMAN HLA class I histocompatibility antigen	79.82	17929	8312	Pass1	PEP_FRAG_1		1427.73	WAAVVVPSGEEQR	7	63.18	b3b4b5y8y9y12y13	46.3651	17929	1.98	1.368
spindle 1	P30466	1B18_HUMAN HLA class I histocompatibility antigen	77.66	17929	8312	Pass1	PEP_FRAG_1		1427.73	WAAVVVPSGEEQR	7	63.18	b3b4b5y8y9y12y13	46.3651	17929	1.98	1.368
spindle 1	P30475	1B39_HUMAN HLA class I histocompatibility antigen	98.17	21714	10978	Pass1	PEP_FRAG_1		1427.73	WAAVVVPSGEEQR	7	63.18	b3b4b5y8y9y12y13	46.3651	17929	1.98	1.368
spindle 1	P30475	1B39_HUMAN HLA class I histocompatibility antigen	98.17	21714	10978	Pass1	PEP_FRAG_1		1476.67	FDSDAASPREEPR	3	22.03	b3y7y10	32.6625	3785	2.81	5.5386
spindle 1	P30479	1B41_HUMAN HLA class I histocompatibility antigen	87.45	17929	8312	Pass1	PEP_FRAG_1		1427.73	WAAVVVPSGEEQR	7	63.18	b3b4b5y8y9y12y13	46.3651	17929	1.98	1.368
spindle 1	P30480	1B42_HUMAN HLA class I histocompatibility antigen	102.87	21714	10978	Pass1	PEP_FRAG_1		1427.73	WAAVVVPSGEEQR	7	63.18	b3b4b5y8y9y12y13	46.3651	17929	1.98	1.368
spindle 1	P30480	1B42_HUMAN HLA class I histocompatibility antigen	102.87	21714	10978	Pass1	PEP_FRAG_1		1476.67	FDSDAASPREEPR	3	22.03	b3y7y10	32.6625	3785	2.81	5.5386
spindle 1	P30481	1B44_HUMAN HLA class I histocompatibility antigen	88.81	17929	8312	Pass1	PEP_FRAG_1		1427.73	WAAVVVPSGEEQR	7	63.18	b3b4b5y8y9y12y13	46.3651	17929	1.98	1.368
spindle 1	P30483	1B45_HUMAN HLA class I histocompatibility antigen	87.1	17929	8312	Pass1	PEP_FRAG_1		1427.73	WAAVVVPSGEEQR	7	63.18	b3b4b5y8y9y12y13	46.3651	17929	1.98	1.368
spindle 1	P30484	1B46_HUMAN HLA class I histocompatibility antigen	84.54	17929	8312	Pass1	PEP_FRAG_1		1427.73	WAAVVVPSGEEQR	7	63.18	b3b4b5y8y9y12y13	46.3651	17929	1.98	1.368
spindle 1	P30485	1B47_HUMAN HLA class I histocompatibility antigen	85.33	17929	8312	Pass1	PEP_FRAG_1		1427.73	WAAVVVPSGEEQR	7	63.18	b3b4b5y8y9y12y13	46.3651	17929	1.98	1.368
spindle 1	P30487	1B49_HUMAN HLA class I histocompatibility antigen	77.7	17929	8312	Pass1	PEP_FRAG_1		1427.73	WAAVVVPSGEEQR	7	63.18	b3b4b5y8y9y12y13	46.3651	17929	1.98	1.368
spindle 1	P30488	1B50_HUMAN HLA class I histocompatibility antigen	81.36	17929	8312	Pass1	PEP_FRAG_1		1427.73	WAAVVVPSGEEQR	7	63.18	b3b4b5y8y9y12y13	46.3651	17929	1.98	1.368
spindle 1	P30490	1B52_HUMAN HLA class I histocompatibility antigen	79.94	17929	8312	Pass1	PEP_FRAG_1		1427.73	WAAVVVPSGEEQR	7	63.18	b3b4b5y8y9y12y13	46.3651	17929	1.98	1.368
spindle 1	P30491	1B53_HUMAN HLA class I histocompatibility antigen	82.42	17929	8312	Pass1	PEP_FRAG_1		1427.73	WAAVVVPSGEEQR	7	63.18	b3b4b5y8y9y12y13	46.3651	17929	1.98	1.368
spindle 1	P30492	1B54_HUMAN HLA class I histocompatibility antigen	84.02	17929	8312	Pass1	PEP_FRAG_1		1427.73	WAAVVVPSGEEQR	7	63.18	b3b4b5y8y9y12y13	46.3651	17929	1.98	1.368
spindle 1	P30493	1B55_HUMAN HLA class I histocompatibility antigen	101.45	21714	10978	Pass1	PEP_FRAG_1		1427.73	WAAVVVPSGEEQR	7	63.18	b3b4b5y8y9y12y13	46.3651	17929	1.98	1.368
spindle 1	P30493	1B55_HUMAN HLA class I histocompatibility antigen	101.45	21714	10978	Pass1	PEP_FRAG_1		1476.67	FDSDAASPREEPR	3	22.03	b3y7y10	32.6625	3785	2.81	5.5386
spindle 1	P30495	1B56_HUMAN HLA class I histocompatibility antigen	101.45	21714	10978	Pass1	PEP_FRAG_1		1427.73	WAAVVVPSGEEQR	7	63.18	b3b4b5y8y9y12y13	46.3651	17929	1.98	1.368
spindle 1	P30495	1B56_HUMAN HLA class I histocompatibility antigen	101.45	21714	10978	Pass1	PEP_FRAG_1		1476.67	FDSDAASPREEPR	3	22.03	b3y7y10	32.6625	3785	2.81	5.5386
spindle 1	P30498	1B78_HUMAN HLA class I histocompatibility antigen	82.26	17929	8312	Pass1	PEP_FRAG_1		1427.73	WAAVVVPSGEEQR	7	63.18	b3b4b5y8y9y12y13	46.3651	17929	1.98	1.368
spindle 1	P30501	1C02_HUMAN HLA class I histocompatibility antigen	90.38	17929	8312	Pass1	PEP_FRAG_1		1427.73	WAAVVVPSGEEQR	7	63.18	b3b4b5y8y9y12y13	46.3651	17929	1.98	1.368
spindle 1	P30504	1C04_HUMAN HLA class I histocompatibility antigen	81.45	17929	8312	Pass1	PEP_FRAG_1		1427.73	WAAVVVPSGEEQR	7	63.18	b3b4b5y8y9y12y13	46.3651	17929	1.98	1.368
spindle 1	P30505	1C08_HUMAN HLA class I histocompatibility antigen	85.95	19538	9547	Pass1	PEP_FRAG_1		1427.73	WAAVVVPSGEEQR	7	63.18	b3b4b5y8y9y12y13	46.3651	17929	1.98	1.368
spindle 1	P30505	1C08_HUMAN HLA class I histocompatibility antigen	85.95	19538	9547	Pass2	MISSING_CLEAVAGE		2094.01	NLRGYYNQSEAGSHTLQR	6	43	b11b12b13°b13b16y8	57.5429	1609	3	-11.4258
spindle 1	P30508	1C12_HUMAN HLA class I histocompatibility antigen	89.32	17929	8312	Pass1	PEP_FRAG_1		1427.73	WAAVVVPSGEEQR	7	63.18	b3b4b5y8y9y12y13	46.3651	17929	1.98	1.368
spindle 1	P30510	1C14_HUMAN HLA class I histocompatibility antigen	77.34	17929	8312	Pass1	PEP_FRAG_1		1427.73	WAAVVVPSGEEQR	7	63.18	b3b4b5y8y9y12y13	46.3651	17929	1.98	1.368
spindle 1	P30511	HLAF_HUMAN HLA class I histocompatibility antigen	87.04	19797	9516	Pass1	PEP_FRAG_1		1427.73	WAAVVVPSGEEQR	7	63.18	b3b4b5y8y9y12y13	46.3651	17929	1.98	1.368
spindle 1	P30511	HLAF_HUMAN HLA class I histocompatibility antigen	87.04	19797	9516	Pass2	PEP_FRAG_2		1731.86	YIAVEYVDDTQFLR	3	20.62	b8y8y11	49.477	1868	2	-18.6081
spindle 1	P30613	KPYR_HUMAN Pyruvate kinase isozymes R/L	196.04	50485	46351	Pass1	PEP_FRAG_1		1141.61	GDLGIEIPAEK	16	167.93	b3b4b5b7b10y1y3y4y5°y5y6°y6y7y8y9y11	49.9698	50485	1.84	-3.5286
spindle 2	P30613	KPYR_HUMAN Pyruvate kinase isozymes R/L	192.98	184216	56593	Pass1	PEP_FRAG_1		1141.61	GDLGIEIPAEK	15	166.84	b3b4b5b7b10y2y3y4y5y6°y6y7y8y9y11	50.7274	55207	1.84	-2.6732
spindle 2	P30613	KPYR_HUMAN Pyruvate kinase isozymes R/L	192.98	184216	56593	Pass2	PEP_FRAG_2		614.362	AAPLSR	1	14.08	y3	55.5665	10774	1	-1.6889
spindle 2	P30613	KPYR_HUMAN Pyruvate kinase isozymes R/L	192.98	184216	56593	Pass2	PEP_FRAG_2		1717.87	GNANTVWVDYPNIVR	3	25.24	b10y8y9	48.5831	3550	2	-13.146
spindle 2	P30613	KPYR_HUMAN Pyruvate kinase isozymes R/L	192.98	184216	56593	Pass2	PEP_FRAG_2		1049.57	AALGPEGHGIK	3	25.55	b3b5y10	47.9896	2090	2.11	12.9098
spindle 2	P30613	KPYR_HUMAN Pyruvate kinase isozymes R/L	192.98	184216	56593	Pass2	PEP_FRAG_2		518.318	VLSIS	2	27.44	y3y4	57.7205	1894	1	-9.0672
spindle 2	P30613	KPYR_HUMAN Pyruvate kinase isozymes R/L	192.98	184216	56593	Pass2	PEP_FRAG_2		964.51	VQFGIESGK	4	31.82	b5b8°b8y4	20.5878	1518	2	11.2007
spindle 2	P30613	KPYR_HUMAN Pyruvate kinase isozymes R/L	192.98	184216	56593	Pass2	MISSING_CLEAVAGE		2881.39	AGMNIARLNFSHGSHEYHAESIANVR	3	23.41	b3b4b9	60.9445	104663	3.6	-12.2859
spindle 2	P30613	KPYR_HUMAN Pyruvate kinase isozymes R/L	192.98	184216	56593	Pass2	MISSING_CLEAVAGE		1818.98	ASDVAAVRAALGPEGHGIK	3	15.84	b9y6y9	75.2328	1996	2	-2.4159
spindle 2	P30613	KPYR_HUMAN Pyruvate kinase isozymes R/L	192.98	184216	56593	Pass2	VAR_MOD	Carbamidomethyl+C(1);Carbamidomethyl+C(2);Phosphoryl STY()	1586.73	CCAAAIIVLTTTGR	4	20.4	b9b11y7°y7	51.3425	2524	2	8.6933
spindle 3	P30613	KPYR_HUMAN Pyruvate kinase isozymes R/L	226.53	72384	58583	Pass1	PEP_FRAG_1		1141.61	GDLGIEIPAEK	17	165.98	b3b4b5b7b10y1y2°y2y3y4y5y6°y6y7y8y9y11	50.7503	56121	1.83	-1.7109
spindle 3	P30613	KPYR_HUMAN Pyruvate kinase isozymes R/L	226.53	72384	58583	Pass1	PEP_FRAG_1		1618.83	DPTEVTAIGAVEAAFK	4	25.57	b12b14y5y11	57.1612	11606	2.49	3.6195
spindle 3	P30613	KPYR_HUMAN Pyruvate kinase isozymes R/L	226.53	72384	58583	Pass2	PEP_FRAG_2		1655.88	TGILQGGPESEVELVK	3	18.04	b4b7y11	57.5376	2056	3	-9.436
spindle 3	P30613	KPYR_HUMAN Pyruvate kinase isozymes R/L	226.53	72384	58583	Pass2	MISSING_CLEAVAGE		2458.24	GVFPLLYREPPEAIWADDVDR	3	14.57	b3b5y3	49.9936	2601	2	10.6267
spindle 1	P30685	1B35_HUMAN HLA class I histocompatibility antigen	86.85	17929	8312	Pass1	PEP_FRAG_1		1427.73	WAAVVVPSGEEQR	7	63.18	b3b4b5y8y9y12y13	46.3651	17929	1.98	1.368
spindle 3	P31150	GDIA_HUMAN Rab GDP dissociation inhibitor alpha	114.28	29543	15132	Pass1	PEP_FRAG_1		2211.08	VPSTETEALASNLMGMFEKR	11	40.9	b1b2b8°b8b11b14y1y5y11y12°y12	66.5311	3232	3	-5.5208
spindle 3	P31150	GDIA_HUMAN Rab GDP dissociation inhibitor alpha	114.28	29543	15132	Pass2	PEP_FRAG_2	Carbamidomethyl+C(6)	2127	SDIYVCMISYAHNVAAQGK	3	24.88	y4y11y12	52.2904	5733	2	6.0834
spindle 3	P31150	GDIA_HUMAN Rab GDP dissociation inhibitor alpha	114.28	29543	15132	Pass2	PEP_FRAG_2	Carbamidomethyl+C(8)	2199.06	NTNDANSCQIIIPQNQVNR	3	15.7	b12b14y13	42.2924	4308	2	3.6637
spindle 3	P31150	GDIA_HUMAN Rab GDP dissociation inhibitor alpha	114.28	29543	15132	Pass2	PEP_FRAG_2		1654.81	FLVFVANFDENDPK	5	32.12	b9y3y4*y4y9	35.754	3513	3	-15.2698
spindle 3	P31150	GDIA_HUMAN Rab GDP dissociation inhibitor alpha	114.28	29543	15132	Pass2	PEP_FRAG_2		2141.11	SPYLYPLYGLGELPQGFAR	4	27.07	b4b5b10y7	83.3125	2839	2	1.7104
spindle 3	P31150	GDIA_HUMAN Rab GDP dissociation inhibitor alpha	114.28	29543	15132	Pass2	VAR_MOD	Carbamidomethyl+C(6);Oxidation+M(7)	2142.99	SDIYVCMISYAHNVAAQGK	4	27.07	b4y5y8y9	41.91	9918	2	12.3039
spindle 2	P31946	1433B_HUMAN 14-3-3 protein beta/alpha	87.9	26285	10175	Pass1	PEP_FRAG_1		1598.74	AVTEQGHELSNEER	5	20.4	b10y9°y9*y9y12	24.631	7191	2.36	-1.6034
spindle 2	P31946	1433B_HUMAN 14-3-3 protein beta/alpha	87.9	26285	10175	Pass1	PEP_FRAG_1		2287.12	QTTVSNSQQAYQEAFEISKK	3	15.23	b10b12y9	47.1692	6625	2.97	-10.9948
spindle 2	P31946	1433B_HUMAN 14-3-3 protein beta/alpha	87.9	26285	10175	Pass1	PEP_FRAG_1		1189.66	DSTLIMQLLR	6	38.2	y2y4y5*y5y6y10	78.3528	2053	2	1.2313
spindle 2	P31946	1433B_HUMAN 14-3-3 protein beta/alpha	87.9	26285	10175	Pass2	PEP_FRAG_2		2159.03	QTTVSNSQQAYQEAFEISK	5	29.88	b3°b3b12y8y9	51.0581	6835	2	5.3147
spindle 2	P31946	1433B_HUMAN 14-3-3 protein beta/alpha	87.9	26285	10175	Pass2	IN_SOURCE		1428.63	TEQGHELSNEER	2	16.22	b4b11	24.6458	3581	2	11.6206
spindle 1	P32119	PRDX2_HUMAN Peroxiredoxin-2	86.28	32529	22353	Pass1	PEP_FRAG_1		1211.67	QITVNDLPVGR	9	74.24	b1b7b11y4y5y7y8y9y11	47.2356	32529	1.97	-2.6194
spindle 3	P32119	PRDX2_HUMAN Peroxiredoxin-2	68.32	37397	25136	Pass1	PEP_FRAG_1		1211.67	QITVNDLPVGR	9	57.89	b1b7b11y2y4y5y7y9y11	48.0483	35711	1.97	0.5037
spindle 3	P32119	PRDX2_HUMAN Peroxiredoxin-2	68.32	37397	25136	Pass2	PEP_FRAG_2		637.294	AEDFR	1	13.65	y3	24.6855	1686	1	-4.214
spindle 1	P33778	H2B1B_HUMAN Histone H2B type 1-B	141.52	77800	77925	Pass1	PEP_FRAG_1		953.603	LLLPGELAK	7	64.48	b2b3y5y6y7y8y9	54.8202	61210	1.6	-2.8802
spindle 1	P33778	H2B1B_HUMAN Histone H2B type 1-B	141.52	77800	77925	Pass1	PEP_FRAG_1		1168.6	QVHPDTGISSK	9	71.21	y1y2y3y5y6y8y9y11*y11	22.8881	16590	1.99	-1.4624
spindle 2	P33778	H2B1B_HUMAN Histone H2B type 1-B	132.16	74601	72424	Pass1	PEP_FRAG_1		953.603	LLLPGELAK	8	70.06	b2y2y4y5y6y7y8y9	55.5647	51681	1.62	-1.4081
spindle 2	P33778	H2B1B_HUMAN Histone H2B type 1-B	132.16	74601	72424	Pass1	PEP_FRAG_1		1168.6	QVHPDTGISSK	6	32.54	y1y2y3y8y9y11	23.1206	16436	1.99	0.7312
spindle 2	P33778	H2B1B_HUMAN Histone H2B type 1-B	132.16	74601	72424	Pass1	PEP_FRAG_1		901.5	LAHYNKR	5	38.88	b5y1y4*y4y5	18.1262	6484	2	-3.5206
spindle 3	P33778	H2B1B_HUMAN Histone H2B type 1-B	133.98	78811	79895	Pass1	PEP_FRAG_1		953.603	LLLPGELAK	7	56.06	b2y2y5y6y7y8y9	55.6122	53424	1.61	-2.0482
spindle 3	P33778	H2B1B_HUMAN Histone H2B type 1-B	133.98	78811	79895	Pass1	PEP_FRAG_1		1168.6	QVHPDTGISSK	6	38.22	b9y2y3y8y9y11	23.3359	16910	1.99	0.9401
spindle 3	P33778	H2B1B_HUMAN Histone H2B type 1-B	133.98	78811	79895	Pass1	PEP_FRAG_1		901.5	LAHYNKR	4	41.68	y3y4y5y7	18.3224	8477	2	-1.2864
spindle 1	P34931	HS70L_HUMAN Heat shock 70 kDa protein 1L	175.12	66718	48466	Pass1	PEP_FRAG_1		1487.7	TTPSYVAFTDTER	10	85.75	b2b3y1y6y7y8y9y10y11y13	46.2197	35463	1.96	0.2462
spindle 1	P34931	HS70L_HUMAN Heat shock 70 kDa protein 1L	175.12	66718	48466	Pass1	PEP_FRAG_1		1228.63	VEIIANDQGNR	7	37.55	b2y2y7y8°y8y9y11	30.9912	31255	1.92	-0.7948
spindle 2	P34931	HS70L_HUMAN Heat shock 70 kDa protein 1L	234.98	76526	58100	Pass1	PEP_FRAG_1		1487.7	TTPSYVAFTDTER	12	110.16	b2b4b7y1y5y6y7y8y9y10y11y13	47.0149	35854	1.96	3.2001
spindle 2	P34931	HS70L_HUMAN Heat shock 70 kDa protein 1L	234.98	76526	58100	Pass1	PEP_FRAG_1		1228.63	VEIIANDQGNR	10	55.22	b2b9y2y3*y4y7y8*y8y9y11	31.4532	25983	1.92	-0.7948
spindle 2	P34931	HS70L_HUMAN Heat shock 70 kDa protein 1L	234.98	76526	58100	Pass2	PEP_FRAG_2		1125.57	LLQDYFNGR	3	31.82	b3b8y8	36.8738	3682	2.07	4.555
spindle 2	P34931	HS70L_HUMAN Heat shock 70 kDa protein 1L	234.98	76526	58100	Pass2	MISSING_CLEAVAGE		1391.7	KFNDPVVQADMK	4	38.97	b3y4y6y11	38.7595	2031	2	-11.929
spindle 2	P34931	HS70L_HUMAN Heat shock 70 kDa protein 1L	234.98	76526	58100	Pass2	VAR_MOD	Deamidation+N()	3025.45	TLSSSTQANLEIDSLYEGIDFYTSITR	4	22.46	b10b11°b11y7	80.3815	8976	2.69	5.0838
spindle 3	P34931	HS70L_HUMAN Heat shock 70 kDa protein 1L	197.44	73656	55841	Pass1	PEP_FRAG_1		1487.7	TTPSYVAFTDTER	13	104.98	b2b3b6b10y1y4y7y8y9°y9y10y11y13	47.0705	38424	1.96	3.036
spindle 3	P34931	HS70L_HUMAN Heat shock 70 kDa protein 1L	197.44	73656	55841	Pass1	PEP_FRAG_1		1228.63	VEIIANDQGNR	7	22.51	b2y2y8*y8y9*y9y11	31.7093	25586	1.92	-0.1987
spindle 3	P34931	HS70L_HUMAN Heat shock 70 kDa protein 1L	197.44	73656	55841	Pass2	PEP_FRAG_2		1125.57	LLQDYFNGR	4	31.62	b3b6°b6y8	37.0982	5567	2.1	9.6522
spindle 3	P34931	HS70L_HUMAN Heat shock 70 kDa protein 1L	197.44	73656	55841	Pass2	PEP_FRAG_2		1197.69	DAGVIAGLNVLR	3	33.51	b3b5b9	64.1408	4079	2	-7.4402
spindle 3	P35241	RADI_HUMAN Radixin	196.24	26852	17878	Pass1	PEP_FRAG_1		1182.59	APDFVFYAPR	8	72.93	b1b3b8y3y4y5y8y10	61.3629	13721	1.95	1.5483
spindle 3	P35241	RADI_HUMAN Radixin	196.24	26852	17878	Pass1	PEP_FRAG_1		1104.58	IGFPWSEIR	6	39.4	y1y5°y5y6y8y9	70.9639	5556	1.94	1.4367
spindle 3	P35241	RADI_HUMAN Radixin	196.24	26852	17878	Pass1	PEP_FRAG_1		894.545	LFFLQVK	4	41.68	y4y5y6y7	68.9409	4672	1.73	-6.2772
spindle 3	P35241	RADI_HUMAN Radixin	196.24	26852	17878	Pass2	PEP_FRAG_2		1932.94	IAQDLEMYGVNYFEIK	3	26.41	y3y4y6	50.9994	2903	2	-2.5261
spindle 1	P35527	K1C9_HUMAN Keratin type 1 cytoskeletal 9	938.97	1398460	603138	Pass1	PEP_FRAG_1		1060.56	TLLDIDNTR	17	139.59	b2b3b4b5b6y2°y2y3*y3y4*y4y5y6y7*y7y8y9	46.4638	113028	1.84	-4.3738
spindle 1	P35527	K1C9_HUMAN Keratin type 1 cytoskeletal 9	938.97	1398460	603138	Pass1	PEP_FRAG_1		1157.59	QGVDADINGLR	17	118.7	b3b11y1y3y4*y4y5y6y7y8°y8y9y10°y10*y10y11*y11	40.1394	109985	1.95	-4.7453
spindle 1	P35527	K1C9_HUMAN Keratin type 1 cytoskeletal 9	938.97	1398460	603138	Pass1	PEP_FRAG_1		1232.6	SGGGGGGGLGSGGSIR	18	159.29	b4b16y3°y3y4y5°y5y6y7°y7y9y10y12y13°y13y14y15y16	27.2267	85461	1.96	-3.3672
spindle 1	P35527	K1C9_HUMAN Keratin type 1 cytoskeletal 9	938.97	1398460	603138	Pass1	PEP_FRAG_1		1235.53	FSSSSGYGGGSSR	11	104.32	b2y2y3y5y6y8y9y11°y11y12y13	23.6109	69956	1.88	-1.8772
spindle 1	P35527	K1C9_HUMAN Keratin type 1 cytoskeletal 9	938.97	1398460	603138	Pass1	PEP_FRAG_1		1121.58	QEYEQLIAK	19	107.18	b1b2*b2b3b8°b8b9y1y2y3y4y5y6*y6y7y8°y8y9*y9	39.1475	52258	1.91	-2.7209
spindle 1	P35527	K1C9_HUMAN Keratin type 1 cytoskeletal 9	938.97	1398460	603138	Pass1	PEP_FRAG_1		2902.41	NYSPYYNTIDDLKDQIVDLTVGNNK	9	48.21	b2b25y5y8y12y19y22y23y25	82.5927	51467	2.9	-9.5893
spindle 1	P35527	K1C9_HUMAN Keratin type 1 cytoskeletal 9	938.97	1398460	603138	Pass1	PEP_FRAG_1		1791.73	GGSGGSYGGGGSGGGYGGGSGSR	6	45.07	b23y10y11y14y16y17	22.5772	46738	2	0.1363
spindle 1	P35527	K1C9_HUMAN Keratin type 1 cytoskeletal 9	938.97	1398460	603138	Pass1	PEP_FRAG_1		2705.16	GGGGSFGYSYGGGSGGGFSASSLGGGFGGGSR	4	26.98	y5y8y9y15	59.583	42713	2.39	5.5955
spindle 1	P35527	K1C9_HUMAN Keratin type 1 cytoskeletal 9	938.97	1398460	603138	Pass1	PEP_FRAG_1		897.413	MTLDDFR	8	55.98	y1y2y3y4y5y6°y6y7	48.1879	35536	1.54	-1.4963
spindle 1	P35527	K1C9_HUMAN Keratin type 1 cytoskeletal 9	938.97	1398460	603138	Pass1	PEP_FRAG_1		1586.77	VQALEEANNDLENK	13	83.88	b3b4y1y2y8y9y10y11*y11y12°y12y14*y14	38.2036	33701	1.98	-1.077
spindle 1	P35527	K1C9_HUMAN Keratin type 1 cytoskeletal 9	938.97	1398460	603138	Pass1	PEP_FRAG_1		1837.97	HGVQELEIELQSQLSK	5	24.93	b7b8y2y3y16	64.9156	24409	2.46	-3.3208
spindle 1	P35527	K1C9_HUMAN Keratin type 1 cytoskeletal 9	938.97	1398460	603138	Pass1	PEP_FRAG_1		1095.55	IQDWYDKK	8	53.32	b2b4b7y2y5y6y8*y8	32.5923	18349	2.03	-5.5712
spindle 1	P35527	K1C9_HUMAN Keratin type 1 cytoskeletal 9	938.97	1398460	603138	Pass1	PEP_FRAG_1		1190.61	QVLDNLTMEK	6	28.45	b1b6b8b10y8y10	45.105	13557	1.87	-1.948
spindle 1	P35527	K1C9_HUMAN Keratin type 1 cytoskeletal 9	938.97	1398460	603138	Pass2	PEP_FRAG_2		3264.51	DIENQYETQITQIEHEVSSSGQEVQSSAK	32	315.12	b3b4b5b10b12°b12*b12b13*b13b17y4y5*y5y6y7y8y9y10°y10y12y15y16y17y19y20y21y22y23y24y25y26y27	69.3724	131316	2.95	-8.3761
spindle 1	P35527	K1C9_HUMAN Keratin type 1 cytoskeletal 9	938.97	1398460	603138	Pass2	PEP_FRAG_2		2510.13	EIETYHNLLEGGQEDFESSGAGK	10	82.19	b10°b10y6y7y9y10y12y13y14y21	54.3572	118449	2.6	-12.9359
spindle 1	P35527	K1C9_HUMAN Keratin type 1 cytoskeletal 9	938.97	1398460	603138	Pass2	PEP_FRAG_2		809.44	LASYLDK	4	55.98	y3y4y5y6	32.4514	33512	1.34	17.9462
spindle 1	P35527	K1C9_HUMAN Keratin type 1 cytoskeletal 9	938.97	1398460	603138	Pass2	PEP_FRAG_2	Carbamidomethyl+C(5)	2095.04	QEIECQNQEYSLLLSIK	4	38.72	b3y3y4y5	67.1751	29028	2.06	2.7968
spindle 1	P35527	K1C9_HUMAN Keratin type 1 cytoskeletal 9	938.97	1398460	603138	Pass2	PEP_FRAG_2		572.351	IGLGGR	2	27.99	b4y4	27.2823	19063	1.01	12.0502
spindle 1	P35527	K1C9_HUMAN Keratin type 1 cytoskeletal 9	938.97	1398460	603138	Pass2	PEP_FRAG_2		745.42	EVTQLR	1	14.17	y5	22.8834	3132	1.22	11.9545
spindle 1	P35527	K1C9_HUMAN Keratin type 1 cytoskeletal 9	938.97	1398460	603138	Pass2	MISSING_CLEAVAGE	Carbamidomethyl+C(15)	1707.75	FSSSSGYGGGSSRVCGR	4	29.18	b16y10y12y13	52.6882	219421	1.99	8.0773
spindle 1	P35527	K1C9_HUMAN Keratin type 1 cytoskeletal 9	938.97	1398460	603138	Pass2	MISSING_CLEAVAGE		1307.68	IKFEMEQNLR	6	41.47	b3b6y4*y4y8°y8	45.9618	18005	2.1	-0.8401
spindle 1	P35527	K1C9_HUMAN Keratin type 1 cytoskeletal 9	938.97	1398460	603138	Pass2	MISSING_CLEAVAGE		3392.61	KDIENQYETQITQIEHEVSSSGQEVQSSAK	3	22.5	b8b9y10	63.9292	2374	3	-7.3402
spindle 1	P35527	K1C9_HUMAN Keratin type 1 cytoskeletal 9	938.97	1398460	603138	Pass2	VAR_MOD	Deamidation+Q(16)	2881.34	LEKEIETYHNLLEGGQEDFESSGAGK	7	32.68	b3b7b9b11y8y16°y16	60.2949	119625	3.58	5.0839
spindle 1	P35527	K1C9_HUMAN Keratin type 1 cytoskeletal 9	938.97	1398460	603138	Pass2	VAR_MOD	Deamidation+Q(22)	3265.5	DIENQYETQITQIEHEVSSSGQEVQSSAK	3	18.06	y5y7y12	64.5062	2289	3	-3.4391
spindle 1	P35527	K1C9_HUMAN Keratin type 1 cytoskeletal 9	938.97	1398460	603138	Pass2	NEUTRAL_LOSS-NH3		1104.55	QEYEQLIAK	0	1.41		39.1494	5088	2	5.8573
spindle 2	P35527	K1C9_HUMAN Keratin type 1 cytoskeletal 9	799.19	938242	496215	Pass1	PEP_FRAG_1		2510.13	EIETYHNLLEGGQEDFESSGAGK	9	47.4	b9b10°b10b12y2y4y6y7y14	55.1307	120856	2.6	-9.3372
spindle 2	P35527	K1C9_HUMAN Keratin type 1 cytoskeletal 9	799.19	938242	496215	Pass1	PEP_FRAG_1		1060.56	TLLDIDNTR	13	106.45	b2b4b5y2y3*y3y4y5y6y7y8y9*y9	47.2226	119115	1.85	-2.6473
spindle 2	P35527	K1C9_HUMAN Keratin type 1 cytoskeletal 9	799.19	938242	496215	Pass1	PEP_FRAG_1		1157.59	QGVDADINGLR	17	117.89	b1b2b3b11*b11y1y3y4*y4y5y6y7y8y9y10y11*y11	40.8277	114976	1.95	-2.3199
spindle 2	P35527	K1C9_HUMAN Keratin type 1 cytoskeletal 9	799.19	938242	496215	Pass1	PEP_FRAG_1		1232.6	SGGGGGGGLGSGGSIR	14	119.69	b2b16y2y5y6y7y9y10y12y13°y13y14y15y16	27.5803	87029	1.96	-2.0797
spindle 2	P35527	K1C9_HUMAN Keratin type 1 cytoskeletal 9	799.19	938242	496215	Pass1	PEP_FRAG_1		1235.53	FSSSSGYGGGSSR	15	126.39	b2°b2y2y3°y3y4y5y6y7y8y9y11°y11y12y13	23.8631	68580	1.89	-3.952
spindle 2	P35527	K1C9_HUMAN Keratin type 1 cytoskeletal 9	799.19	938242	496215	Pass1	PEP_FRAG_1		1121.58	QEYEQLIAK	12	92.73	b1b3b8b9y2y3y4y5*y5y6y7y9	39.8134	54132	1.91	-2.7209
spindle 2	P35527	K1C9_HUMAN Keratin type 1 cytoskeletal 9	799.19	938242	496215	Pass1	PEP_FRAG_1		2902.41	NYSPYYNTIDDLKDQIVDLTVGNNK	10	29.73	b2b16b25y1y8°y8*y8y20y22y23	82.9761	40513	2.89	-10.094
spindle 2	P35527	K1C9_HUMAN Keratin type 1 cytoskeletal 9	799.19	938242	496215	Pass1	PEP_FRAG_1		897.413	MTLDDFR	9	66.32	b4y1y2y3y4y5y6°y6y7	49.0014	35726	1.55	-1.4963
spindle 2	P35527	K1C9_HUMAN Keratin type 1 cytoskeletal 9	799.19	938242	496215	Pass1	PEP_FRAG_1		1586.77	VQALEEANNDLENK	12	97.59	b8b9b10y8y9y10°y10y11*y11y12y14*y14	38.8734	35555	1.97	0.4616
spindle 2	P35527	K1C9_HUMAN Keratin type 1 cytoskeletal 9	799.19	938242	496215	Pass2	PEP_FRAG_2		3264.51	DIENQYETQITQIEHEVSSSGQEVQSSAK	25	239.85	b3b4b5°b5b9b10b20b22y3y4y5y6y7y9y10y12y15y17y19y22y23y24°y24y26y27	69.8415	139047	2.95	-8.0021
spindle 2	P35527	K1C9_HUMAN Keratin type 1 cytoskeletal 9	799.19	938242	496215	Pass2	PEP_FRAG_2		2705.16	GGGGSFGYSYGGGSGGGFSASSLGGGFGGGSR	4	11.48	b3y9y13°y13	60.2572	50567	2.44	2.6172
spindle 2	P35527	K1C9_HUMAN Keratin type 1 cytoskeletal 9	799.19	938242	496215	Pass2	PEP_FRAG_2		1791.73	GGSGGSYGGGGSGGGYGGGSGSR	7	45.2	b16b18y11y14y16y17y21	22.8077	36937	2	1.0901
spindle 2	P35527	K1C9_HUMAN Keratin type 1 cytoskeletal 9	799.19	938242	496215	Pass2	PEP_FRAG_2		3223.28	GGSGGSHGGGSGFGGESGGSYGGGEEASGSGGGYGGGSGK	3	23.05	b17b18y15	31.5403	13148	3	-4.8475
spindle 2	P35527	K1C9_HUMAN Keratin type 1 cytoskeletal 9	799.19	938242	496215	Pass2	MISSING_CLEAVAGE		1307.68	IKFEMEQNLR	3	42.97	y3y5y8	46.8029	17620	2.11	2.8938
spindle 2	P35527	K1C9_HUMAN Keratin type 1 cytoskeletal 9	799.19	938242	496215	Pass2	NEUTRAL_LOSS-NH3		1104.55	QEYEQLIAK	0	1.44		39.8025	4441	2	3.5365
spindle 3	P35527	K1C9_HUMAN Keratin type 1 cytoskeletal 9	910	992776	630137	Pass1	PEP_FRAG_1		1157.59	QGVDADINGLR	18	117.26	b1b2b3b11y1y3y4*y4y5y6°y6y7y8y9y10°y10y11*y11	40.9662	129925	1.95	-1.5818
spindle 3	P35527	K1C9_HUMAN Keratin type 1 cytoskeletal 9	910	992776	630137	Pass1	PEP_FRAG_1		1060.56	TLLDIDNTR	14	105.88	b2b3b4y2y3y4*y4y5y6y7°y7y8y9*y9	47.2939	122577	1.84	-2.7624
spindle 3	P35527	K1C9_HUMAN Keratin type 1 cytoskeletal 9	910	992776	630137	Pass1	PEP_FRAG_1		2510.13	EIETYHNLLEGGQEDFESSGAGK	12	71.08	b9b10b14°b14y4y7y9y13y14y15°y15*y15	55.2241	119462	2.58	-11.6714
spindle 3	P35527	K1C9_HUMAN Keratin type 1 cytoskeletal 9	910	992776	630137	Pass1	PEP_FRAG_1		1232.6	SGGGGGGGLGSGGSIR	21	164.93	b2°b2b4b9°b9b16y3y5°y5y6y7°y7y9y10y11y12y13°y13y14y15y16	27.8312	88245	1.96	-0.5942
spindle 3	P35527	K1C9_HUMAN Keratin type 1 cytoskeletal 9	910	992776	630137	Pass1	PEP_FRAG_1		1235.53	FSSSSGYGGGSSR	11	95.46	y1y2y5y6y7y8y9y11°y11y12y13	24.0953	70362	1.89	-1.3832
spindle 3	P35527	K1C9_HUMAN Keratin type 1 cytoskeletal 9	910	992776	630137	Pass1	PEP_FRAG_1		1121.58	QEYEQLIAK	20	121.29	b1b3°b3b7°b7*b7b8b9y1y2y3y4y5y6*y6y7y8°y8y9*y9	39.9763	55668	1.92	-3.374
spindle 3	P35527	K1C9_HUMAN Keratin type 1 cytoskeletal 9	910	992776	630137	Pass1	PEP_FRAG_1		2705.16	GGGGSFGYSYGGGSGGGFSASSLGGGFGGGSR	4	11.42	b30y1y9y12	60.421	50136	2.43	0.5415
spindle 3	P35527	K1C9_HUMAN Keratin type 1 cytoskeletal 9	910	992776	630137	Pass1	PEP_FRAG_1		1586.77	VQALEEANNDLENK	10	78.51	b8y1y3y8y9y10y11°y11y12y14	39.0316	37121	1.97	1.2309
spindle 3	P35527	K1C9_HUMAN Keratin type 1 cytoskeletal 9	910	992776	630137	Pass1	PEP_FRAG_1		897.413	MTLDDFR	6	41.68	y1y2y3y5y6y7	49.0644	36759	1.58	-4.6248
spindle 3	P35527	K1C9_HUMAN Keratin type 1 cytoskeletal 9	910	992776	630137	Pass1	PEP_FRAG_1		2902.41	NYSPYYNTIDDLKDQIVDLTVGNNK	10	51.78	b2*b2b25y4y5y6y22*y22y23y25	83.2083	33816	2.9	-9.3369
spindle 3	P35527	K1C9_HUMAN Keratin type 1 cytoskeletal 9	910	992776	630137	Pass1	PEP_FRAG_1		1095.55	IQDWYDKK	8	55.69	b2b3b7y1y2y3y6y8	33.4366	18497	2.02	-6.2397
spindle 3	P35527	K1C9_HUMAN Keratin type 1 cytoskeletal 9	910	992776	630137	Pass1	PEP_FRAG_1		1190.61	QVLDNLTMEK	6	49.44	b6y1y4y6y8y10	45.9202	18041	1.89	-0.3076
spindle 3	P35527	K1C9_HUMAN Keratin type 1 cytoskeletal 9	910	992776	630137	Pass2	PEP_FRAG_2	Carbamidomethyl+C(5)	2095.04	QEIECQNQEYSLLLSIK	3	24.56	y3y5y11	67.8957	24915	2.08	6.8754
spindle 3	P35527	K1C9_HUMAN Keratin type 1 cytoskeletal 9	910	992776	630137	Pass2	PEP_FRAG_2		1315.69	DQIVDLTVGNNK	4	23.3	b8y4*y4y11	53.6859	9492	2.04	0.6495
spindle 3	P35527	K1C9_HUMAN Keratin type 1 cytoskeletal 9	910	992776	630137	Pass2	MISSING_CLEAVAGE		2377.19	LASYLDKVQALEEANNDLENK	6	31.92	y4y7y9°y9y12°y12	60.7856	46661	2.78	-7.1891
spindle 3	P35527	K1C9_HUMAN Keratin type 1 cytoskeletal 9	910	992776	630137	Pass2	MISSING_CLEAVAGE		2091.88	GSRGGSGGSYGGGGSGGGYGGGSGSR	5	23.74	b21y5y6y16°y16	58.4993	4082	2.09	-2.2175
spindle 3	P35527	K1C9_HUMAN Keratin type 1 cytoskeletal 9	910	992776	630137	Pass2	VAR_MOD	Deamidation+N()	2881.34	LEKEIETYHNLLEGGQEDFESSGAGK	4	18.79	b4b6°b6b13	61.0959	115223	3.6	4.406
spindle 3	P35527	K1C9_HUMAN Keratin type 1 cytoskeletal 9	910	992776	630137	Pass2	VAR_MOD	Deamidation+Q(25)	3265.5	DIENQYETQITQIEHEVSSSGQEVQSSAK	3	11.92	b4y6y10	72.1181	5433	3	-3.4391
spindle 3	P35527	K1C9_HUMAN Keratin type 1 cytoskeletal 9	910	992776	630137	Pass2	NEUTRAL_LOSS-NH3		1104.55	QEYEQLIAK	0	1.47		39.9612	4792	2	4.0891
spindle 3	P35527	K1C9_HUMAN Keratin type 1 cytoskeletal 9	910	992776	630137	Pass2	NEUTRAL_LOSS-H20		879.398	MTLDDFR	0	0.73		49.0454	1569	1.79	6.2465
spindle 1	P35900	K1C20_HUMAN Keratin type 1 cytoskeletal 20	129.61	28068	15982	Pass1	PEP_FRAG_1		1122.58	LEQEIATYR	5	39.86	y2y3y4y6y9	34.5287	15642	1.91	-0.1087
spindle 1	P35900	K1C20_HUMAN Keratin type 1 cytoskeletal 20	129.61	28068	15982	Pass1	PEP_FRAG_1		868.423	YEVMAQK	5	42.16	y3y4*y4y6y7	23.5555	3424	2	-10.5424
spindle 1	P35900	K1C20_HUMAN Keratin type 1 cytoskeletal 20	129.61	28068	15982	Pass2	PEP_FRAG_2		1145.62	GTEVQLTELR	3	30.21	b9y4y5	42.4181	3240	2	-5.5408
spindle 1	P35900	K1C20_HUMAN Keratin type 1 cytoskeletal 20	129.61	28068	15982	Pass2	VAR_MOD	Phosphoryl STY(14)	2673.32	YSSQLANLQSLLSSLEAQLMQIR	4	13.93	b9b12*b12y10	74.8751	2469	3	-3.0137
spindle 1	P35900	K1C20_HUMAN Keratin type 1 cytoskeletal 20	129.61	28068	15982	Pass2	VAR_MOD	Deamidation+Q()	1123.56	LEQEIATYR	3	32.08	b5b7y6	31.8008	1706	2	6.9533
spindle 1	P35900	K1C20_HUMAN Keratin type 1 cytoskeletal 20	129.61	28068	15982	Pass2	VAR_MOD	Deamidation+N(11)	1445.74	TDLEIQIEELNK	5	46.95	b6b7*b7b8b11	50.1627	1587	2	-7.4303
spindle 1	P35908	K22E_HUMAN Keratin type 2 cytoskeletal 2	1707.67	2206611	1416369	Pass1	PEP_FRAG_1		1329.73	NLDLDSIIAEVK	17	95.52	b2b3b5°b5*b5b7°b7b8°b8*b8b9*b9b11b12°b12y11y12	74.6643	327128	1.9	-3.213
spindle 1	P35908	K22E_HUMAN Keratin type 2 cytoskeletal 2	1707.67	2206611	1416369	Pass1	PEP_FRAG_1		1460.8	VDLLNQEIEFLK	37	251.19	b2b3b4°b4b5b6°b6*b6b7°b7*b7b8b9*b9b10b11*b11y1y2y3y4°y4y5°y5y6°y6y7°y7*y7y8*y8y9y10*y10y11y12*y12	73.7287	265411	1.96	-1.7548
spindle 1	P35908	K22E_HUMAN Keratin type 2 cytoskeletal 2	1707.67	2206611	1416369	Pass1	PEP_FRAG_1		1336.71	TAAENDFVTLKK	24	143.68	b1b2°b2b3b4°b4b6*b6b11y1y2y3y4°y4y6y7y8*y8y9°y9y10°y10*y10y12	37.2836	215931	2.14	-5.4793
spindle 1	P35908	K22E_HUMAN Keratin type 2 cytoskeletal 2	1707.67	2206611	1416369	Pass1	PEP_FRAG_1		1107.54	AQYEEIAQR	19	122.76	b2*b2b3*b3b5b6b9y2*y2y3y4y5°y5y6y7y8*y8y9*y9	29.1328	156169	1.87	-2.535
spindle 1	P35908	K22E_HUMAN Keratin type 2 cytoskeletal 2	1707.67	2206611	1416369	Pass1	PEP_FRAG_1		1193.62	YEELQVTVGR	18	135.17	b1b2°b2b7b8b9y1y2y3y4°y4y5y6y7y8y9*y9y10	42.6899	145228	1.9	-0.9204
spindle 1	P35908	K22E_HUMAN Keratin type 2 cytoskeletal 2	1707.67	2206611	1416369	Pass1	PEP_FRAG_1		1041.56	VDPEIQNVK	13	92.12	b8y1y2y3*y3y4y5y6°y6y7*y7y8y9	30.5066	143566	1.79	-3.9848
spindle 1	P35908	K22E_HUMAN Keratin type 2 cytoskeletal 2	1707.67	2206611	1416369	Pass1	PEP_FRAG_1	Carbamidomethyl+C(7)	1131.51	STSSFSCLSR	12	98.49	b2y1y2y3y4y5°y5y6y7y8y9y10	34.8232	96509	1.83	-3.4522
spindle 1	P35908	K22E_HUMAN Keratin type 2 cytoskeletal 2	1707.67	2206611	1416369	Pass1	PEP_FRAG_1		1329.64	NVQDAIADAEQR	12	95.52	b2b6b12°b12y2y3y4y6y7y9y10y12	40.2403	87432	1.94	-0.0918
spindle 1	P35908	K22E_HUMAN Keratin type 2 cytoskeletal 2	1707.67	2206611	1416369	Pass1	PEP_FRAG_1		1263.69	LALDVEIATYR	17	148.1	b2b4b6b8y1y2y3°y3y4y5y6y7°y7y8y9y10y11	60.2795	72598	1.93	-2.4149
spindle 1	P35908	K22E_HUMAN Keratin type 2 cytoskeletal 2	1707.67	2206611	1416369	Pass1	PEP_FRAG_1		1254.61	GFSSGSAVVSGGSR	14	135.93	b2b8b9b13y3y4y5y6y8y10y11y12°y12y14	30.7294	72273	1.91	-1.6541
spindle 1	P35908	K22E_HUMAN Keratin type 2 cytoskeletal 2	1707.67	2206611	1416369	Pass1	PEP_FRAG_1	Carbamidomethyl+C(7)	1005.47	LLEGEECR	6	34.73	b2b3y2y6y7y8	26.7589	71869	1.78	-3.7636
spindle 1	P35908	K22E_HUMAN Keratin type 2 cytoskeletal 2	1707.67	2206611	1416369	Pass1	PEP_FRAG_1		1208.62	TAAENDFVTLK	11	88.04	b2y1y2y3y4y5y7y8y9*y9y11	44.9856	56599	1.87	-0.505
spindle 1	P35908	K22E_HUMAN Keratin type 2 cytoskeletal 2	1707.67	2206611	1416369	Pass1	PEP_FRAG_1		1066.52	YEDEINKR	6	37.74	b2b3b6b8y6y8	22.3576	54146	2.02	-4.6927
spindle 1	P35908	K22E_HUMAN Keratin type 2 cytoskeletal 2	1707.67	2206611	1416369	Pass1	PEP_FRAG_1		1037.53	YLDGLTAER	7	67.49	b2b8y4y5y7y8y9	41.2542	52156	1.8	-0.8236
spindle 1	P35908	K22E_HUMAN Keratin type 2 cytoskeletal 2	1707.67	2206611	1416369	Pass1	PEP_FRAG_1		973.531	IEISELNR	6	56.33	b2y4y5y6y7y8	40.353	34662	1.78	-3.8871
spindle 1	P35908	K22E_HUMAN Keratin type 2 cytoskeletal 2	1707.67	2206611	1416369	Pass1	PEP_FRAG_1		1740.71	GSSSGGGYSSGSSSYGSGGR	5	47.44	y4y10y11y14y15	22.6978	15067	2	3.4362
spindle 1	P35908	K22E_HUMAN Keratin type 2 cytoskeletal 2	1707.67	2206611	1416369	Pass1	PEP_FRAG_1		996.522	GEHALKDAR	9	86.08	b3b5°b5b7y2y5y6y7y9	19.7156	13264	2.09	-1.8987
spindle 1	P35908	K22E_HUMAN Keratin type 2 cytoskeletal 2	1707.67	2206611	1416369	Pass1	PEP_FRAG_1		1139.54	DYQELMNVK	6	47.65	b3y3y4y7°y7y9	46.215	11610	1.78	-1.3926
spindle 1	P35908	K22E_HUMAN Keratin type 2 cytoskeletal 2	1707.67	2206611	1416369	Pass1	PEP_FRAG_1		1410.71	GFSSGSAVVSGGSRR	4	19.42	b1b11y7y11	28.3597	9966	2.05	0.2596
spindle 1	P35908	K22E_HUMAN Keratin type 2 cytoskeletal 2	1707.67	2206611	1416369	Pass1	PEP_FRAG_1		994.568	LQGEIAHVK	5	39.86	y4y7y8*y8y9	26.6127	9636	2.04	-2.5161
spindle 1	P35908	K22E_HUMAN Keratin type 2 cytoskeletal 2	1707.67	2206611	1416369	Pass2	PEP_FRAG_2		1475.79	FLEQQNQVLQTK	20	177.33	b3°b3b5*b5b8°b8*b8b9b10y3°y3*y3y4y5y7y8y9y10*y10y11	40.568	154893	1.98	-2.5642
spindle 1	P35908	K22E_HUMAN Keratin type 2 cytoskeletal 2	1707.67	2206611	1416369	Pass2	PEP_FRAG_2		1197.55	GGSISGGGYGSGGGK	7	58.66	b4°b4y4y6y7y10y12	23.0311	10094	1	17.3287
spindle 1	P35908	K22E_HUMAN Keratin type 2 cytoskeletal 2	1707.67	2206611	1416369	Pass2	PEP_FRAG_2		1176.55	EEAEALYHSK	9	75.64	b8b9y3°y3y7°y7y8y9°y9	25.1807	4705	2.04	3.7351
spindle 1	P35908	K22E_HUMAN Keratin type 2 cytoskeletal 2	1707.67	2206611	1416369	Pass2	PEP_FRAG_2		1371.71	LNDLEEALQQAK	4	23.71	b8b11°b11y11	40.1133	2584	2.15	-10.7679
spindle 1	P35908	K22E_HUMAN Keratin type 2 cytoskeletal 2	1707.67	2206611	1416369	Pass2	PEP_FRAG_2		1838.91	SISISVAGGGGGFGAAGGFGGR	4	20.88	b8°b8b11b13	75.3101	1660	2	-1.6595
spindle 1	P35908	K22E_HUMAN Keratin type 2 cytoskeletal 2	1707.67	2206611	1416369	Pass2	VAR_MOD	Deamidation+N()	1461.78	VDLLNQEIEFLK	3	33.93	y4y6y9	77.0902	1805	2	1.9207
spindle 1	P35908	K22E_HUMAN Keratin type 2 cytoskeletal 2	1707.67	2206611	1416369	Pass2	IN_SOURCE		827.462	PEIQNVK	2	24.28	b3b5	30.5074	79671	1.77	-11.8019
spindle 1	P35908	K22E_HUMAN Keratin type 2 cytoskeletal 2	1707.67	2206611	1416369	Pass2	IN_SOURCE		1164.63	AENDFVTLKK	2	7.84	b8°b8	37.2868	16126	2	-6.9178
spindle 1	P35908	K22E_HUMAN Keratin type 2 cytoskeletal 2	1707.67	2206611	1416369	Pass2	IN_SOURCE		942.489	DPEIQNVK	0	1.41		30.5005	14583	1.78	-1.4895
spindle 1	P35908	K22E_HUMAN Keratin type 2 cytoskeletal 2	1707.67	2206611	1416369	Pass2	IN_SOURCE		881.484	QGEIAHVK	0	1.41		26.5798	2815	2	7.2011
spindle 1	P35908	K22E_HUMAN Keratin type 2 cytoskeletal 2	1707.67	2206611	1416369	Pass2	IN_SOURCE		1215.68	LDLDSIIAEVK	1	7.84	b10	74.6173	2285	2	-4.0165
spindle 1	P35908	K22E_HUMAN Keratin type 2 cytoskeletal 2	1707.67	2206611	1416369	Pass2	IN_SOURCE		1050.52	SSGSAVVSGGSR	3	16.34	b5b8°b8	30.7148	2122	2	1.8592
spindle 1	P35908	K22E_HUMAN Keratin type 2 cytoskeletal 2	1707.67	2206611	1416369	Pass2	IN_SOURCE		1036.53	AENDFVTLK	0	2.12		45.0028	2048	1.46	10.7169
[truncated: 1,339 more rows]

## Sheet: Round MDMs
Table S2. List of all the peptides identified by LC-MSE in round MDMs in the three separate runs.
protein.key	Accession code	Protein description	protein.score	protein.MatchedPeptideIntenSum	protein.MatchedProductIntenSum	peptide.Pass	peptide.matchType	peptide.modification	peptide.mhp	peptide.seq	peptide.MatchedProducts	peptide.score	peptide.MatchedProductsString	precursor.retT	precursor.inten	precursor.charge	peptidePrecursor.deltaMhpPPM
round 1	O00299	CLIC1_HUMAN Chloride intracellular channel protein 1	70.97	22029	9925	Pass1	PEP_FRAG_1	Carbamidomethyl+C(7)	2573.12	EEFASTCPDDEEIELAYEQVAK	5	13.71	b3y1y2y6y21	65.9451	12246	2	2.372
round 1	O00299	CLIC1_HUMAN Chloride intracellular channel protein 1	70.97	22029	9925	Pass1	PEP_FRAG_1		1281.67	GVTFNVTTVDTK	8	32.93	b2b12°b12y3y5y9°y9y12	47.8171	5502	1.89	-4.3812
round 1	O00299	CLIC1_HUMAN Chloride intracellular channel protein 1	70.97	22029	9925	Pass1	PEP_FRAG_1		2992.39	VLDNYLTSPLPEEVDETSAEDEGVSQR	3	8.49	b6y3°y3	63.4566	4281	2.31	-3.753
round 3	O00299	CLIC1_HUMAN Chloride intracellular channel protein 1	85.22	36112	20265	Pass1	PEP_FRAG_1	Carbamidomethyl+C(7)	2573.12	EEFASTCPDDEEIELAYEQVAK	5	30.34	b1y6y9y10y21	65.5409	11245	2	8.6342
round 3	O00299	CLIC1_HUMAN Chloride intracellular channel protein 1	85.22	36112	20265	Pass1	PEP_FRAG_1		1281.67	GVTFNVTTVDTK	7	18.04	b2y2°y2y5°y5y9y12	47.4622	5935	1.89	-4.7622
round 3	O00299	CLIC1_HUMAN Chloride intracellular channel protein 1	85.22	36112	20265	Pass2	PEP_FRAG_2		2992.39	VLDNYLTSPLPEEVDETSAEDEGVSQR	4	26.69	y3y7y9y15	62.9897	4916	2.28	-0.8159
round 3	O00299	CLIC1_HUMAN Chloride intracellular channel protein 1	85.22	36112	20265	Pass2	PEP_FRAG_2		1328.64	NSNPALNDNLEK	3	30.4	y4y6y7	32.5861	4317	2	3.7669
round 3	O00299	CLIC1_HUMAN Chloride intracellular channel protein 1	85.22	36112	20265	Pass2	PEP_FRAG_2		1037.54	GFTIPEAFR	3	31.5	b3b8y3	40.9842	2269	2	-8.9417
round 3	O00299	CLIC1_HUMAN Chloride intracellular channel protein 1	85.22	36112	20265	Pass2	MISSING_CLEAVAGE		2038.02	FSAYIKNSNPALNDNLEK	3	16.3	b9b11y9	54.7651	2047	2.24	-11.6798
round 3	O00299	CLIC1_HUMAN Chloride intracellular channel protein 1	85.22	36112	20265	Pass2	VAR_MOD	Oxidation+M(3)	1065.62	LFMVLWLK	3	34.14	b4b5y3	54.2485	2496	2	-7.9042
round 3	O00299	CLIC1_HUMAN Chloride intracellular channel protein 1	85.22	36112	20265	Pass2	IN_SOURCE	Carbamidomethyl+C(6)	2444.08	EFASTCPDDEEIELAYEQVAK	1	7.6	b15	65.6202	2887	2	9.09
round 1	O00757	F16P2_HUMAN Fructose-1,6-bisphosphatase isozyme 2	113.2	92798	62941	Pass1	PEP_FRAG_1		1157.58	IYSLNEGYAK	9	68.96	b2y1y2y4y6y7y8y9y10	40.8657	83407	1.9	-3.0581
round 1	O00757	F16P2_HUMAN Fructose-1,6-bisphosphatase isozyme 2	113.2	92798	62941	Pass1	PEP_FRAG_1	Carbamidomethyl+C(17)	2288.18	VPLILGSPEDVQEYLTCVQK	4	14.68	b8y3y9*y9	84.9488	2422	2	-7.6821
round 1	O00757	F16P2_HUMAN Fructose-1,6-bisphosphatase isozyme 2	113.2	92798	62941	Pass2	PEP_FRAG_2		1683.91	TLVYGGIFLYPANQK	3	18.53	b6y4y9	79.0273	6969	2	0.7974
round 2	O00757	F16P2_HUMAN Fructose-1,6-bisphosphatase isozyme 2	118.16	71608	57204	Pass1	PEP_FRAG_1		1157.58	IYSLNEGYAK	9	70.04	b2b10y5y6y7y8y9y10*y10	40.6299	66082	1.91	-1.0545
round 2	O00757	F16P2_HUMAN Fructose-1,6-bisphosphatase isozyme 2	118.16	71608	57204	Pass2	MISSING_CLEAVAGE		1913.91	MTDRSPFETDMLTLTR	4	18.02	b13°b13y8y11	36.3052	2248	2	-11.9908
round 2	O00757	F16P2_HUMAN Fructose-1,6-bisphosphatase isozyme 2	118.16	71608	57204	Pass2	VAR_MOD	Deamidation+Q()	1684.89	TLVYGGIFLYPANQK	3	19.04	b6y4y13	65.493	3278	2	-0.4347
round 3	O00757	F16P2_HUMAN Fructose-1,6-bisphosphatase isozyme 2	150.56	86029	66980	Pass1	PEP_FRAG_1		1157.58	IYSLNEGYAK	11	97.08	b2y1y2y3y4y5y6y7y8y9y10	40.3382	82280	1.9	-2.8472
round 3	O00757	F16P2_HUMAN Fructose-1,6-bisphosphatase isozyme 2	150.56	86029	66980	Pass1	PEP_FRAG_1		1435.67	YFDAATTEYVQK	3	23.19	b11y6y9	41.1227	3749	2.31	5.6117
round 2	O43157	PLXB1_HUMAN Plexin-B1 precursor	160.95	116390	11337	Pass1	PEP_FRAG_1		872.447	DLGVPESR	5	50.9	b3y2y3y4y5	23.1027	3679	2	9.5144
round 2	O43157	PLXB1_HUMAN Plexin-B1 precursor	160.95	116390	11337	Pass1	PEP_FRAG_1		1086.57	MLQPSQGLGR	3	29.75	b9y6y7	38.5536	2590	2	8.9876
round 2	O43157	PLXB1_HUMAN Plexin-B1 precursor	160.95	116390	11337	Pass2	PEP_FRAG_2	Carbamidomethyl+C(12)	1602.79	EEVVAMIGDGPCVVK	5	53.31	b7b8y4y5y6	54.4382	1886	2	17.4409
round 2	O43157	PLXB1_HUMAN Plexin-B1 precursor	160.95	116390	11337	Pass2	MISSING_CLEAVAGE		1705.79	GRGVSEHDFAYQDPK	3	19.04	b5b8y4	59.1141	99466	1.94	8.3728
round 2	O43157	PLXB1_HUMAN Plexin-B1 precursor	160.95	116390	11337	Pass2	VAR_MOD	Phosphoryl STY(16)	2671.21	VYLGPGSDGHPYSTQSIQQGSAVSR	3	22.48	b13y8y9	47.7724	6487	3	3.7473
round 2	O43157	PLXB1_HUMAN Plexin-B1 precursor	160.95	116390	11337	Pass2	VAR_MOD	Deamidation+Q(5)	1321.71	YGLIQAAAVATSR	3	26.38	b6b7y3	71.9168	2282	2	5.8185
round 3	O43196	MSH5_HUMAN MutS protein homolog 5	105.9	30884	17199	Pass1	PEP_FRAG_1		1561.77	ASHASHTAAQAGLPDK	4	17.94	b12y11°y11y13	47.2492	3121	2	1.954
round 3	O43196	MSH5_HUMAN MutS protein homolog 5	105.9	30884	17199	Pass1	PEP_FRAG_1		1757.93	FTVLPNIDPEIDEKK	3	18.96	b8b11y11	65.3643	1777	2	-4.7913
round 3	O43196	MSH5_HUMAN MutS protein homolog 5	105.9	30884	17199	Pass2	PEP_FRAG_2		2285.18	TPQGPRPGAASSGFPSPAPVPGPR	6	34.57	b5b6b8b14y6y10	54.5598	2926	3	-15.3845
round 3	O43196	MSH5_HUMAN MutS protein homolog 5	105.9	30884	17199	Pass2	PEP_FRAG_2		585.336	LSHTK	2	27.21	b3y4	28.6574	1820	1	-8.8633
round 3	O43196	MSH5_HUMAN MutS protein homolog 5	105.9	30884	17199	Pass2	VAR_MOD	Deamidation+N(11)	1336.64	VVDFEGSLAENR	3	27.17	b10y10y11	34.2373	6185	1.81	-10.6852
round 3	O43196	MSH5_HUMAN MutS protein homolog 5	105.9	30884	17199	Pass2	IN_SOURCE		1266.64	ASHTAAQAGLPDK	0	4.08		47.1968	10236	1.95	-10.4083
round 3	O43196	MSH5_HUMAN MutS protein homolog 5	105.9	30884	17199	Pass2	IN_SOURCE		1318.65	ASHASHTAAQAGLP	1	7.27	y3	47.2789	4819	2	9.5349
round 1	O43422	P52K_HUMAN 52 kDa repressor of the inhibitor of the protein kinase	106.55	19669	8129	Pass1	PEP_FRAG_1	Carbamidomethyl+C(6);Carbamidomethyl+C(9)	2066.97	QMLEICESCIREETLR	5	28.9	b3y2y9y10y12	63.2298	2071	3	-9.3311
round 1	O43422	P52K_HUMAN 52 kDa repressor of the inhibitor of the protein kinase	106.55	19669	8129	Pass1	PEP_FRAG_1		858.458	FPRDPAR	4	37.98	b2b4y3y4	21.834	1978	1.44	-1.3509
round 1	O43422	P52K_HUMAN 52 kDa repressor of the inhibitor of the protein kinase	106.55	19669	8129	Pass2	PEP_FRAG_2	Carbamidomethyl+C(3)	1072.63	VLCILPVMK	3	30.97	b3b4y3	56.8914	5170	2	11.1529
round 1	O43422	P52K_HUMAN 52 kDa repressor of the inhibitor of the protein kinase	106.55	19669	8129	Pass2	PEP_FRAG_2		747.407	LDIQMK	1	13.79	b3	26.8028	3040	1.23	10.1262
round 1	O43422	P52K_HUMAN 52 kDa repressor of the inhibitor of the protein kinase	106.55	19669	8129	Pass2	MISSING_CLEAVAGE		1486.74	ADLEDKTPDQLNK	3	28.54	y6y7y9	44.2533	4377	2	0.6568
round 1	O43422	P52K_HUMAN 52 kDa repressor of the inhibitor of the protein kinase	106.55	19669	8129	Pass2	VAR_MOD	Carbamidomethyl+C(5);Carbamidomethyl+C(10);Oxidation+M(1)	1454.6	MPNFCAAPNCTR	4	36.79	b10b11y3y11	25.1885	3033	2	7.8046
round 2	O43790	KRT86_HUMAN Keratin type II cuticular Hb6	156.49	84722	71552	Pass1	PEP_FRAG_1		906.468	FLEQQNK	9	71.95	b2b3°b3b5y4y5y6*y6y7	26.03	78058	1.69	-5.252
round 2	O43790	KRT86_HUMAN Keratin type II cuticular Hb6	156.49	84722	71552	Pass1	PEP_FRAG_1	Carbamidomethyl+C(5)	2114.97	QDMACLIREYQEVMNSK	7	35.67	b1b2b8b11y3y9y10	38.1899	2095	2	-11.428
round 2	O43790	KRT86_HUMAN Keratin type II cuticular Hb6	156.49	84722	71552	Pass2	MISSING_CLEAVAGE	Carbamidomethyl+C(10)	1591.77	LTAEVENAKCQNSK	3	20.22	b11y6y8	80.8462	4569	2	-8.5124
round 3	O60656	UD19_HUMAN UDP-glucuronosyltransferase 1-9 precursor	85.41	12547	6181	Pass1	PEP_FRAG_1		2204.11	GAGVTLNVLEMTSEDLENALK	5	19.92	b5b10y7°y7y9	95.2862	2035	2	2.1046
round 3	O60656	UD19_HUMAN UDP-glucuronosyltransferase 1-9 precursor	85.41	12547	6181	Pass1	PEP_FRAG_1	Carbamidomethyl+C(12)	1838.89	NHIMHLEEHLLCHR	8	62.4	b5b6*b6b7b9*b9b10y5	111.976	1848	2	-5.3106
round 3	O60656	UD19_HUMAN UDP-glucuronosyltransferase 1-9 precursor	85.41	12547	6181	Pass2	PEP_FRAG_2		1285.69	YFSLPSVVFAR	3	25.25	b3b10y3	75.9435	3130	2.38	4.9371
round 3	O60656	UD19_HUMAN UDP-glucuronosyltransferase 1-9 precursor	85.41	12547	6181	Pass2	PEP_FRAG_2		1922	GHEVVVVMPEVSWQLGR	5	37.66	b11y3y5y11y12	77.922	3069	2	16.2591
round 3	O60656	UD19_HUMAN UDP-glucuronosyltransferase 1-9 precursor	85.41	12547	6181	Pass2	VAR_MOD	Oxidation+M(8)	1937.99	GHEVVVVMPEVSWQLGR	4	43.3	b4b5b9b10	79.9539	2465	2	-10.0151
round 1	O60814	H2B1K_HUMAN Histone H2B type 1-K	111.78	92873	101832	Pass1	PEP_FRAG_1		953.603	LLLPGELAK	11	75.96	b2b3y2y4y5y6°y6y7°y7y8y9	56.8765	67624	1.69	-2.5602
round 1	O60814	H2B1K_HUMAN Histone H2B type 1-K	111.78	92873	101832	Pass1	PEP_FRAG_1		1168.6	QVHPDTGISSK	6	38.95	b3b4y2y3y6y11	23.8115	25249	2.09	-2.0892
round 2	O60814	H2B1K_HUMAN Histone H2B type 1-K	121.54	99936	99806	Pass1	PEP_FRAG_1		953.603	LLLPGELAK	10	77.3	b2b3y2y3y5y6°y6y7y8y9	56.4261	71060	1.68	-2.5602
round 2	O60814	H2B1K_HUMAN Histone H2B type 1-K	121.54	99936	99806	Pass1	PEP_FRAG_1		1168.6	QVHPDTGISSK	5	42.97	b3y3y6y8y11	23.5827	28876	2.1	0.2089
round 3	O60814	H2B1K_HUMAN Histone H2B type 1-K	116.19	106708	99999	Pass1	PEP_FRAG_1		953.603	LLLPGELAK	7	46.87	b2b3y2y6y7y8y9	56.043	73281	1.65	0.064
round 3	O60814	H2B1K_HUMAN Histone H2B type 1-K	116.19	106708	99999	Pass1	PEP_FRAG_1		1168.6	QVHPDTGISSK	5	37.01	y2y3y6y8y11	23.4058	27996	2.12	-1.8803
round 3	O60814	H2B1K_HUMAN Histone H2B type 1-K	116.19	106708	99999	Pass1	PEP_FRAG_1		901.5	LAHYNKR	6	41.55	y2y3y4*y4y5y7	18.8541	5431	2	1.828
round 1	O75152	ZC11A_HUMAN Zinc finger CCCH domain-containing protein 11A	112.33	40767	16662	Pass1	PEP_FRAG_1		2006.99	LSSASTGKPPLSVEDDFEK	3	23.04	b7y11y12	56.3888	9654	2	-2.3721
round 1	O75152	ZC11A_HUMAN Zinc finger CCCH domain-containing protein 11A	112.33	40767	16662	Pass1	PEP_FRAG_1		1198.61	SVTVPEAENPR	4	24.76	b7b10y9y11	33.637	5076	1.96	-5.9069
round 1	O75152	ZC11A_HUMAN Zinc finger CCCH domain-containing protein 11A	112.33	40767	16662	Pass2	PEP_FRAG_2		927.489	QGEEPLVR	5	68.18	b4b6b7y4y7	45.7623	11421	1.55	-4.1458
round 1	O75152	ZC11A_HUMAN Zinc finger CCCH domain-containing protein 11A	112.33	40767	16662	Pass2	PEP_FRAG_2		1659.88	VEVETSGIGDSLLNVK	3	25.91	b4b11b12	61.2095	7103	2	7.4277
round 1	O75152	ZC11A_HUMAN Zinc finger CCCH domain-containing protein 11A	112.33	40767	16662	Pass2	PEP_FRAG_2		1307.63	EASGETTGVDITK	3	21.06	b3y6y10	52.3321	2577	2	5.7878
round 1	O75152	ZC11A_HUMAN Zinc finger CCCH domain-containing protein 11A	112.33	40767	16662	Pass2	MISSING_CLEAVAGE		2061.97	EEKNLQEGNEVDSQSSIR	3	24.84	y8y13y14	56.4985	1529	2	-9.8273
round 1	O75152	ZC11A_HUMAN Zinc finger CCCH domain-containing protein 11A	112.33	40767	16662	Pass2	IN_SOURCE		1878.9	LSSASTGKPPLSVEDDFE	1	7.37	y14	56.2673	3407	3	-7.9912
round 3	O75368	SH3L1_HUMAN SH3 domain-binding glutamic acid-rich-like protein	88.01	11024	12812	Pass1	PEP_FRAG_1		1848.95	ENNAVYAFLGLTAPPGSK	9	59.12	b12b13°b13*b13y5y6y8y9y18	76.8359	11024	2	3.5652
round 3	O95674	CDS2_HUMAN Phosphatidate cytidylyltransferase 2	83.16	8150	7386	Pass1	PEP_FRAG_1		1288.65	VAHEPVAPPEDK	4	36.42	y7y8y9y12	39.0136	6085	1.95	5.1153
round 3	O95674	CDS2_HUMAN Phosphatidate cytidylyltransferase 2	83.16	8150	7386	Pass1	PEP_FRAG_1		1980.99	AESAPLPVSADDTPEVLNR	3	15.62	b9y8y14	45.1216	2065	2	-12.7555
round 3	O95766	CG028_HUMAN Uncharacterized protein C7orf28	117.29	14177	10979	Pass1	PEP_FRAG_1		1021.54	HIEPELAGR	5	46.35	b6b7b9y7y8	35.9224	8146	1.94	10.2169
round 3	O95766	CG028_HUMAN Uncharacterized protein C7orf28	117.29	14177	10979	Pass1	PEP_FRAG_1		1290.61	FGPREGQEENK	5	28.26	b1b5°b5b6y3	21.1879	1928	2.18	1.8917
round 3	O95766	CG028_HUMAN Uncharacterized protein C7orf28	117.29	14177	10979	Pass2	PEP_FRAG_2		1388.72	ILFYHPNEVEK	3	32.24	b5b6b10	52.1106	1903	2	8.7901
round 3	O95766	CG028_HUMAN Uncharacterized protein C7orf28	117.29	14177	10979	Pass2	IN_SOURCE		1143.54	GPREGQEENK	0	2.22		21.3147	2200	2	2.9889
round 1	P00558	PGK1_HUMAN Phosphoglycerate kinase 1	159.87	63867	44700	Pass1	PEP_FRAG_1	Carbamidomethyl+C(2)	1768.94	ACANPAAGSVILLENLR	10	67.48	b10y2y4°y4y5y6y7y10y13y17	72.7505	29615	2.13	2.3463
round 1	P00558	PGK1_HUMAN Phosphoglycerate kinase 1	159.87	63867	44700	Pass1	PEP_FRAG_1		1727.89	VNEMIIGGGMAFTFLK	5	24.82	b2b5b9y9y12	71.4212	2401	2	-12.6459
round 1	P00558	PGK1_HUMAN Phosphoglycerate kinase 1	159.87	63867	44700	Pass2	PEP_FRAG_2	Carbamidomethyl+C(2);Carbamidomethyl+C(14);Carbamidomethyl+C(15)	1754.79	GCITIIGGGDTATCCAK	5	41.72	b15b16y11y12y15	44.9883	10872	2	4.5217
round 1	P00558	PGK1_HUMAN Phosphoglycerate kinase 1	159.87	63867	44700	Pass2	PEP_FRAG_2	Carbamidomethyl+C(2)	1032.47	DCVGPEVEK	6	55.17	y4°y4y6°y6y7y8	26.9882	9492	1.81	10.2862
round 1	P00558	PGK1_HUMAN Phosphoglycerate kinase 1	159.87	63867	44700	Pass2	PEP_FRAG_2		1634.79	LGDVYVNDAFGTAHR	5	32.39	b7b14°b14y11y12	38.2752	4896	2	-1.1947
round 1	P00558	PGK1_HUMAN Phosphoglycerate kinase 1	159.87	63867	44700	Pass2	PEP_FRAG_2		2105.06	QIVWNGPVGVFEWEAFAR	3	34.84	y10y11y12	61.3606	3820	2	-8.9303
round 1	P00558	PGK1_HUMAN Phosphoglycerate kinase 1	159.87	63867	44700	Pass2	MISSING_CLEAVAGE		2032	VDFNVPMKNNQITNNQR	3	25.32	b3b9b10	77.3431	2771	2	8.8309
round 2	P00558	PGK1_HUMAN Phosphoglycerate kinase 1	133.2	93363	53100	Pass1	PEP_FRAG_1	Carbamidomethyl+C(2)	1768.94	ACANPAAGSVILLENLR	9	40.82	b12y1y2y3y5°y5y7y10y17	72.283	34517	2.12	2.4153
round 2	P00558	PGK1_HUMAN Phosphoglycerate kinase 1	133.2	93363	53100	Pass1	PEP_FRAG_1	Carbamidomethyl+C(2);Carbamidomethyl+C(14);Carbamidomethyl+C(15)	1754.79	GCITIIGGGDTATCCAK	5	17.14	b2b6y11y13y17	44.7802	9747	2	5.7738
round 2	P00558	PGK1_HUMAN Phosphoglycerate kinase 1	133.2	93363	53100	Pass1	PEP_FRAG_1	Carbamidomethyl+C(2)	1032.47	DCVGPEVEK	5	39.38	y1y4y6y7y9	26.8638	9505	1.77	4.7293
round 2	P00558	PGK1_HUMAN Phosphoglycerate kinase 1	133.2	93363	53100	Pass2	PEP_FRAG_2		1097.62	VLPGVDALSNI	5	25.35	b9°b9y3y9*y9	70.2868	18814	1.44	18.6839
round 2	P00558	PGK1_HUMAN Phosphoglycerate kinase 1	133.2	93363	53100	Pass2	PEP_FRAG_2		809.415	YAEAVTR	3	41.66	b3b5y6	21.2538	2243	2	-2.6392
round 2	P00558	PGK1_HUMAN Phosphoglycerate kinase 1	133.2	93363	53100	Pass2	MISSING_CLEAVAGE		1044.63	LTLDKLDVK	4	46.49	b7b8y6y7	45.445	18537	1.98	-2.3371
round 3	P00558	PGK1_HUMAN Phosphoglycerate kinase 1	202.21	144605	65832	Pass1	PEP_FRAG_1	Carbamidomethyl+C(2)	1768.94	ACANPAAGSVILLENLR	13	101.91	b2b10b12b14y3y4y5*y5y6y7y10y13y17	71.7394	30484	2.18	3.0363
round 3	P00558	PGK1_HUMAN Phosphoglycerate kinase 1	202.21	144605	65832	Pass1	PEP_FRAG_1	Carbamidomethyl+C(2)	1032.47	DCVGPEVEK	4	39.28	y5y6y7y9	26.7711	8707	1.77	6.8574
round 3	P00558	PGK1_HUMAN Phosphoglycerate kinase 1	202.21	144605	65832	Pass2	PEP_FRAG_2		1634.79	LGDVYVNDAFGTAHR	3	24.98	b4y13y14	50.513	19166	2.63	-14.7847
round 3	P00558	PGK1_HUMAN Phosphoglycerate kinase 1	202.21	144605	65832	Pass2	PEP_FRAG_2		2105.06	QIVWNGPVGVFEWEAFAR	6	32.47	b6b12y4y8°y8y10	60.8359	4988	2	-13.2215
round 3	P00558	PGK1_HUMAN Phosphoglycerate kinase 1	202.21	144605	65832	Pass2	PEP_FRAG_2	Carbamidomethyl+C(2);Carbamidomethyl+C(14);Carbamidomethyl+C(15)	1754.79	GCITIIGGGDTATCCAK	4	24.06	b4b6y3y14	71.7614	1733	2.57	15.0954
round 3	P00558	PGK1_HUMAN Phosphoglycerate kinase 1	202.21	144605	65832	Pass2	PEP_FRAG_2		1966.94	VLNNMEIGTSLFDEEGAK	4	33.67	y5y8y9y14	75.8659	1622	2	7.7576
round 3	P00558	PGK1_HUMAN Phosphoglycerate kinase 1	202.21	144605	65832	Pass2	MISSING_CLEAVAGE		2023.04	ITLPVDFVTADKFDENAK	6	36.14	b12y3y13°y13y14y16	68.7471	35427	2.68	-10.6802
round 3	P00558	PGK1_HUMAN Phosphoglycerate kinase 1	202.21	144605	65832	Pass2	MISSING_CLEAVAGE		1044.63	LTLDKLDVK	5	61.72	b4b7y6y7y8	45.0032	21251	1.99	-3.3888
round 3	P00558	PGK1_HUMAN Phosphoglycerate kinase 1	202.21	144605	65832	Pass2	VAR_MOD	Carbamidomethyl+C(19);Deamidation+Q(3)	2606.22	TGQATVASGIPAGWMGLDCGPESSKK	6	28.69	b8b12b18b19y14°y14	55.1	15251	2	8.3372
round 3	P00558	PGK1_HUMAN Phosphoglycerate kinase 1	202.21	144605	65832	Pass2	VAR_MOD	Deamidation+N(2)	1728.87	VNEMIIGGGMAFTFLK	4	17.94	b14°b14y3y5	65.4288	4284	2	5.1543
round 3	P00558	PGK1_HUMAN Phosphoglycerate kinase 1	202.21	144605	65832	Pass2	VAR_MOD	Deamidation+N()	1967.93	VLNNMEIGTSLFDEEGAK	3	16.3	b5b13y14	66.668	1692	2	12.344
round 1	P02533	K1C14_HUMAN Keratin type I cytoskeletal 14	256.47	115335	78457	Pass1	PEP_FRAG_1		1029.59	VLDELTLAR	7	58.18	b1y4y5°y5y7y8y9	52.2383	25308	1.79	2.6084
round 1	P02533	K1C14_HUMAN Keratin type I cytoskeletal 15	256.47	115335	78457	Pass1	PEP_FRAG_1		1361.69	EVATNSELVQSGK	8	48.08	b12y1y4y9*y9y10y11y13	30.0364	18323	1.95	0.7172
round 1	P02533	K1C14_HUMAN Keratin type I cytoskeletal 16	256.47	115335	78457	Pass1	PEP_FRAG_1		1301.66	ALEEANADLEVK	6	50.31	y7y8y9y10°y10y12	40.2343	18082	1.92	-3.0948
round 1	P02533	K1C14_HUMAN Keratin type I cytoskeletal 17	256.47	115335	78457	Pass1	PEP_FRAG_1		1425.7	APSTYGGGLSVSSSR	5	53.12	y5y9y10y11y13	36.0321	16149	1.93	1.2843
round 1	P02533	K1C14_HUMAN Keratin type I cytoskeletal 18	256.47	115335	78457	Pass2	PEP_FRAG_2	Carbamidomethyl+C(10)	1106.56	ISSVLAGGSCR	5	37.37	b7y5°y5y6y8	33.9489	16659	1.91	-3.9713
round 1	P02533	K1C14_HUMAN Keratin type I cytoskeletal 19	256.47	115335	78457	Pass2	PEP_FRAG_2		2085.99	GQVGGDVNVEMDAAPGVDLSR	4	22.17	b12y5y7y13	70.0012	1736	2	-3.3941
round 1	P02533	K1C14_HUMAN Keratin type I cytoskeletal 20	256.47	115335	78457	Pass2	MISSING_CLEAVAGE	Carbamidomethyl+C(3);Carbamidomethyl+C(25)	2366.13	GSCGIGGGIGGGSSRISSVLAGGSCR	5	28.06	b3y8y9y12y19	56.4837	10013	2	12.6913
round 1	P02533	K1C14_HUMAN Keratin type I cytoskeletal 21	256.47	115335	78457	Pass2	MISSING_CLEAVAGE		1556.83	VRALEEANADLEVK	3	19.69	b10y6y9	54.316	3631	2	-2.9012
round 1	P02533	K1C14_HUMAN Keratin type I cytoskeletal 22	256.47	115335	78457	Pass2	MISSING_CLEAVAGE		1360.7	MSVEADINGLRR	3	22.72	b3y3y6	49.8854	1828	2	-5.6518
round 1	P02533	K1C14_HUMAN Keratin type I cytoskeletal 23	256.47	115335	78457	Pass2	VAR_MOD	Oxidation+M()	1106.53	VTMQNLNDR	4	38.75	y3y5y6°y6	20.004	3606	2.08	2.8683
round 2	P02533	K1C14_HUMAN Keratin type I cytoskeletal 24	318.35	94772	78931	Pass1	PEP_FRAG_1		1029.59	VLDELTLAR	8	81.56	b2b3b5y4y5y7y8y9	51.8878	20919	1.75	-0.1186
round 2	P02533	K1C14_HUMAN Keratin type I cytoskeletal 25	318.35	94772	78931	Pass1	PEP_FRAG_1		1425.7	APSTYGGGLSVSSSR	4	39.21	b12y9y10y11	35.7862	17004	1.95	4.4523
round 2	P02533	K1C14_HUMAN Keratin type I cytoskeletal 26	318.35	94772	78931	Pass1	PEP_FRAG_1		1301.66	ALEEANADLEVK	4	36.51	y8y9y10y12	40.0634	15668	1.91	0.7502
round 2	P02533	K1C14_HUMAN Keratin type I cytoskeletal 27	318.35	94772	78931	Pass1	PEP_FRAG_1		1361.69	EVATNSELVQSGK	11	79.19	b9b10*b10y1y4y5y9°y9y10y11y13	29.8468	15289	1.96	-0.8965
round 2	P02533	K1C14_HUMAN Keratin type I cytoskeletal 28	318.35	94772	78931	Pass1	PEP_FRAG_1		1220.6	ASLENSLEETK	7	70.41	y1y3y4y6y7y10y11	38.3833	8063	1.91	3.6003
round 2	P02533	K1C14_HUMAN Keratin type I cytoskeletal 29	318.35	94772	78931	Pass1	PEP_FRAG_1	Carbamidomethyl+C(3)	1278.59	GSCGIGGGIGGGSSR	4	27.12	y6y12y14y15	30.5568	5531	1.91	8.1152
round 2	P02533	K1C14_HUMAN Keratin type I cytoskeletal 30	318.35	94772	78931	Pass2	PEP_FRAG_2		841.489	QRPAEIK	5	52.29	b3b5b6°b6y3	48.2089	4181	1.47	-17.6979
round 2	P02533	K1C14_HUMAN Keratin type I cytoskeletal 31	318.35	94772	78931	Pass2	PEP_FRAG_2		2309.06	LLEGEDAHLSSSQFSSGSQSSR	4	14.08	b4y6°y6y11	71.9939	2280	2.48	3.7006
round 2	P02533	K1C14_HUMAN Keratin type I cytoskeletal 32	318.35	94772	78931	Pass2	VAR_MOD	Deamidation+N(8)	2086.97	GQVGGDVNVEMDAAPGVDLSR	3	14.55	b3b17y11	62.035	3983	2	8.0718
round 2	P02533	K1C14_HUMAN Keratin type I cytoskeletal 33	318.35	94772	78931	Pass2	IN_SOURCE		1257.61	STYGGGLSVSSSR	0	3.68		35.7862	1854	2	10.1919
round 3	P02533	K1C14_HUMAN Keratin type I cytoskeletal 34	198.98	124829	50103	Pass1	PEP_FRAG_1		1029.59	VLDELTLAR	8	58.91	b1b2y4y5y7y8°y8y9	51.6028	69213	1.89	3.2012
round 3	P02533	K1C14_HUMAN Keratin type I cytoskeletal 35	198.98	124829	50103	Pass1	PEP_FRAG_1		1301.66	ALEEANADLEVK	9	67.98	b2b11y4y7y8y9°y9y10y12	39.8524	17756	1.93	-3.0948
round 3	P02533	K1C14_HUMAN Keratin type I cytoskeletal 36	198.98	124829	50103	Pass2	PEP_FRAG_2		1425.7	APSTYGGGLSVSSSR	4	37.91	y4y10y12y13	35.5918	22470	1.97	-0.7706
round 3	P02533	K1C14_HUMAN Keratin type I cytoskeletal 37	198.98	124829	50103	Pass2	PEP_FRAG_2		1361.69	EVATNSELVQSGK	3	21.52	b11y9y12	36.1591	10032	1.87	15.957
round 3	P02533	K1C14_HUMAN Keratin type I cytoskeletal 38	198.98	124829	50103	Pass2	VAR_MOD	Oxidation+M(5)	1454.69	ILNEMRDQYEK	3	25.25	b4y3y6	58.8654	2250	2	2.6853
round 3	P02533	K1C14_HUMAN Keratin type I cytoskeletal 39	198.98	124829	50103	Pass2	IN_SOURCE		817.441	DELTLAR	0	1.48		51.539	3108	1	6.7199
round 1	P02538	K2C6A_HUMAN Keratin type II cytoskeletal 6A	279.04	156737	141303	Pass1	PEP_FRAG_1		906.468	FLEQQNK	8	57.4	b2b3°b3b5y5y6*y6y7	26.3044	60530	1.7	-3.1646
round 1	P02538	K2C6A_HUMAN Keratin type II cytoskeletal 6A	279.04	156737	141303	Pass1	PEP_FRAG_1		1016.54	QLDSIVGER	5	30.97	b3y3y6°y6y9	39.508	31345	1.8	0.9607
round 1	P02538	K2C6A_HUMAN Keratin type II cytoskeletal 6A	279.04	156737	141303	Pass1	PEP_FRAG_1	Carbamidomethyl+C(7)	1005.47	LLEGEECR	6	41.38	b2y2y5y6y7y8	27.7785	28025	1.8	0.2428
round 1	P02538	K2C6A_HUMAN Keratin type II cytoskeletal 6A	279.04	156737	141303	Pass1	PEP_FRAG_1		1407.71	ADTLTDEINFLR	9	66.91	b3y1y2y4y5y6y8y9y12	68.6815	22740	2	-1.9077
round 1	P02538	K2C6A_HUMAN Keratin type II cytoskeletal 6A	279.04	156737	141303	Pass1	PEP_FRAG_1		1012.51	SGFSSVSVSR	6	27.38	b2b8b10y3y7y10	35.3794	7204	1.78	-0.7837
round 1	P02538	K2C6A_HUMAN Keratin type II cytoskeletal 6A	279.04	156737	141303	Pass1	PEP_FRAG_1		1263.69	LALDVEIATYR	3	36.52	y4y6y8	62.9638	5167	2	-3.4775
round 1	P02538	K2C6A_HUMAN Keratin type II cytoskeletal 6A	279.04	156737	141303	Pass2	PEP_FRAG_2		648.338	GEMALK	1	13.79	b5	71.1346	1726	1	2.4477
round 2	P02538	K2C6A_HUMAN Keratin type II cytoskeletal 6A	369.14	300049	208773	Pass1	PEP_FRAG_1		1329.73	NLDLDSIIAEVK	10	81.53	b4b5b8b9*b9b11°b11y3y11y12	76.0313	113306	1.92	2.0196
round 2	P02538	K2C6A_HUMAN Keratin type II cytoskeletal 6A	369.14	300049	208773	Pass1	PEP_FRAG_1		906.468	FLEQQNK	9	71.95	b2b3°b3b5y4y5y6*y6y7	26.03	78058	1.69	-5.252
round 2	P02538	K2C6A_HUMAN Keratin type II cytoskeletal 6A	369.14	300049	208773	Pass1	PEP_FRAG_1		1107.54	AQYEEIAQR	8	47	b2b8y1y2y4y6y7y9	30.1055	64049	1.89	0.4409
round 2	P02538	K2C6A_HUMAN Keratin type II cytoskeletal 6A	369.14	300049	208773	Pass1	PEP_FRAG_1		1407.71	ADTLTDEINFLR	10	98.06	b12y2y3y4y5y6y7y8y9y12	68.4118	17162	1.96	1.214
round 2	P02538	K2C6A_HUMAN Keratin type II cytoskeletal 6A	369.14	300049	208773	Pass1	PEP_FRAG_1		1165.58	YEELQVTAGR	5	49.41	b7y3y6y8y10	37.3942	13484	1.86	-0.1047
round 2	P02538	K2C6A_HUMAN Keratin type II cytoskeletal 6A	369.14	300049	208773	Pass1	PEP_FRAG_1		1012.51	SGFSSVSVSR	5	27.99	b3b10y4y7y10	35.1733	5410	1.72	0.4823
round 2	P02538	K2C6A_HUMAN Keratin type II cytoskeletal 6A	369.14	300049	208773	Pass2	PEP_FRAG_2		648.338	GEMALK	1	14.01	y5	77.5375	2568	1	6.2133
round 2	P02538	K2C6A_HUMAN Keratin type II cytoskeletal 6A	369.14	300049	208773	Pass2	MISSING_CLEAVAGE		1608.78	MASTSTTIRSHSSSR	5	44.86	b12b13y8y10y13	52.4936	6012	2.04	7.8154
round 3	P02538	K2C6A_HUMAN Keratin type II cytoskeletal 6A	343.2	365881	286488	Pass1	PEP_FRAG_1		1329.73	NLDLDSIIAEVK	7	33.41	b2b4*b4b9b11y11°y12	75.807	109903	1.91	-1.1934
round 3	P02538	K2C6A_HUMAN Keratin type II cytoskeletal 6A	343.2	365881	286488	Pass1	PEP_FRAG_1		906.468	FLEQQNK	7	55.16	b2b4b5y5y6°y6y7	25.8058	69969	1.71	-1.9527
round 3	P02538	K2C6A_HUMAN Keratin type II cytoskeletal 6A	343.2	365881	286488	Pass1	PEP_FRAG_1		1107.54	AQYEEIAQR	10	46.87	b2b3y1y2y4*y4y6y7°y7y9	29.906	67659	1.89	-2.4248
round 3	P02538	K2C6A_HUMAN Keratin type II cytoskeletal 6A	343.2	365881	286488	Pass1	PEP_FRAG_1	Carbamidomethyl+C(7)	1005.47	LLEGEECR	6	41.92	b2y2y5y6y7y8	27.3918	33994	1.81	-0.0607
round 3	P02538	K2C6A_HUMAN Keratin type II cytoskeletal 6A	343.2	365881	286488	Pass1	PEP_FRAG_1		1203.64	WTLLQEQGTK	4	42.66	y3y6y8y10	51.5738	30481	1.91	-1.7241
round 3	P02538	K2C6A_HUMAN Keratin type II cytoskeletal 6A	343.2	365881	286488	Pass1	PEP_FRAG_1		1066.52	YEDEINKR	9	64.36	b2b3y3*y3y4y5y7°y7y8	22.8868	23242	2.03	-1.0301
round 3	P02538	K2C6A_HUMAN Keratin type II cytoskeletal 6A	343.2	365881	286488	Pass1	PEP_FRAG_1		1407.71	ADTLTDEINFLR	7	49.23	y4*y4y5y7y8*y8y12	68.1827	19943	2	0.4336
round 3	P02538	K2C6A_HUMAN Keratin type II cytoskeletal 6A	343.2	365881	286488	Pass1	PEP_FRAG_1		1447.78	AIGGGLSSVGGGSSTIK	5	17.06	b8b15y1y9y17	41.8203	10690	1.96	-3.204
round 2	P02786	TFR1_HUMAN Transferrin receptor protein 1	141.38	53299	24690	Pass1	PEP_FRAG_1		1468.81	SSGLPNIPVQTISR	6	28.79	y1y2y5y7y10y14	53.7302	13964	2	-6.4824
round 2	P02786	TFR1_HUMAN Transferrin receptor protein 1	141.38	53299	24690	Pass1	PEP_FRAG_1		1204.63	LLNENSYVPR	5	27.99	b2b5b8y9y10	42.2655	6431	1.93	1.216
round 2	P02786	TFR1_HUMAN Transferrin receptor protein 1	141.38	53299	24690	Pass1	PEP_FRAG_1		1771.93	LVYLVENPGGYVAYSK	3	25.73	y4y10y12	60.3796	6203	2	-5.5802
round 2	P02786	TFR1_HUMAN Transferrin receptor protein 1	141.38	53299	24690	Pass2	PEP_FRAG_2		773.394	DQHFVK	1	14.01	b3	23.3961	17514	1.97	7.9708
round 2	P02786	TFR1_HUMAN Transferrin receptor protein 1	141.38	53299	24690	Pass2	PEP_FRAG_2		517.273	LNDR	1	13.27	b3	38.3277	2100	1	5.7817
round 2	P02786	TFR1_HUMAN Transferrin receptor protein 1	141.38	53299	24690	Pass2	MISSING_CLEAVAGE		2014.99	DENLALYVENQFREFK	4	18.02	b12y7°y7y15	38.2233	5277	2	-3.9984
round 2	P02786	TFR1_HUMAN Transferrin receptor protein 1	141.38	53299	24690	Pass2	VAR_MOD	Phosphoryl STY(13)	2145.05	KDFEDLYTPVNGSIVIVR	3	16.37	b12b14y7	76.0101	1810	2	9.7881
round 2	P04004	VTNC_HUMAN Vitronectin precursor	104.48	29807	13136	Pass1	PEP_FRAG_1		1646.82	DVWGIEGPIDAAFTR	9	80.34	b4b5b6b9y8y9y10y12y15	78.8583	10195	2	8.0055
round 2	P04004	VTNC_HUMAN Vitronectin precursor	104.48	29807	13136	Pass2	PEP_FRAG_2		1422.65	FEDGVLDPDYPR	4	37.6	b5b10y5y6	52.1223	19612	1.94	7.2934
round 1	P04075	ALDOA_HUMAN Fructose-bisphosphate aldolase A	230.33	191133	85003	Pass1	PEP_FRAG_1		1332.7	GILAADESTGSIAK	6	33.61	b3b5y10y11°y11y14	42.0831	47174	1.91	-4.8546
round 1	P04075	ALDOA_HUMAN Fructose-bisphosphate aldolase A	230.33	191133	85003	Pass1	PEP_FRAG_1		1093.56	AAQEEYVKR	8	55.17	y2y3y4y5°y5y6°y6y9	22.5637	35091	2.06	-0.6698
round 1	P04075	ALDOA_HUMAN Fructose-bisphosphate aldolase A	230.33	191133	85003	Pass1	PEP_FRAG_1		2272.14	GVVPLAGTNGETTTQGLDGLSER	5	20.56	b13y4y13*y13y20	55.8167	29934	2.13	3.8682
round 1	P04075	ALDOA_HUMAN Fructose-bisphosphate aldolase A	230.33	191133	85003	Pass1	PEP_FRAG_1		940.485	ELSDIAHR	5	36.6	b4y2y3y6y8	28.3279	10228	1.98	-2.4012
round 1	P04075	ALDOA_HUMAN Fructose-bisphosphate aldolase A	230.33	191133	85003	Pass1	PEP_FRAG_1		1675.85	FSHEEIAMATVTALR	3	18.53	b7b11y5	65.9197	1566	2	-6.6285
round 1	P04075	ALDOA_HUMAN Fructose-bisphosphate aldolase A	230.33	191133	85003	Pass2	PEP_FRAG_2	Carbamidomethyl+C(8)	1132.58	ALANSLACQGK	4	51.17	y4y6y8y9	31.8982	38995	1.97	-0.6467
round 1	P04075	ALDOA_HUMAN Fructose-bisphosphate aldolase A	230.33	191133	85003	Pass2	PEP_FRAG_2		2228.03	YTPSGQAGAAASESLFVSNHAY	5	18.63	b4b8°b8y12y16	61.2327	3246	2	2.7394
round 1	P04075	ALDOA_HUMAN Fructose-bisphosphate aldolase A	230.33	191133	85003	Pass2	MISSING_CLEAVAGE		1693.86	MPYQYPALTPEQKK	3	19.69	b3b11y6	79.3458	2468	2	8.3597
round 1	P04075	ALDOA_HUMAN Fructose-bisphosphate aldolase A	230.33	191133	85003	Pass2	VAR_MOD	Deamidation+Q(15)	2273.13	GVVPLAGTNGETTTQGLDGLSER	6	30.1	b14y5y8y12°y12y13	56.9377	12873	2	3.8665
round 1	P04075	ALDOA_HUMAN Fructose-bisphosphate aldolase A	230.33	191133	85003	Pass2	VAR_MOD	Deamidation+Q(6)	2229.01	YTPSGQAGAAASESLFVSNHAY	4	13.71	b13y8y14*y14	69.0808	6060	3	4.0526
round 1	P04075	ALDOA_HUMAN Fructose-bisphosphate aldolase A	230.33	191133	85003	Pass2	VAR_MOD	Oxidation+M(8)	1691.84	FSHEEIAMATVTALR	3	18.53	b3b13y13	52.69	3498	2	-9.6684
round 2	P04075	ALDOA_HUMAN Fructose-bisphosphate aldolase A	301.06	146116	82564	Pass1	PEP_FRAG_1		1332.7	GILAADESTGSIAK	12	78.58	b1b3b5b8b13y2y10°y10y11°y11y12y14	41.8293	50281	1.92	-0.458
round 2	P04075	ALDOA_HUMAN Fructose-bisphosphate aldolase A	301.06	146116	82564	Pass1	PEP_FRAG_1	Carbamidomethyl+C(8)	1132.58	ALANSLACQGK	6	67.4	y4y5y6y8y9y11	31.6544	37624	1.93	-0.3233
round 2	P04075	ALDOA_HUMAN Fructose-bisphosphate aldolase A	301.06	146116	82564	Pass1	PEP_FRAG_1		1093.56	AAQEEYVKR	10	63.66	b3y1y2y3y4y5°y5y6°y6y9	22.3924	30992	2.06	-0.5581
round 2	P04075	ALDOA_HUMAN Fructose-bisphosphate aldolase A	301.06	146116	82564	Pass1	PEP_FRAG_1		2272.14	GVVPLAGTNGETTTQGLDGLSER	8	44.75	b13b18y4y5y8y13y15°y15	55.5102	25692	2.17	4.6203
round 2	P04075	ALDOA_HUMAN Fructose-bisphosphate aldolase A	301.06	146116	82564	Pass2	IN_SOURCE	Carbamidomethyl+C(5)	877.42	NSLACQGK	1	8.07	b3	31.6779	1527	1	8.5561
round 3	P04075	ALDOA_HUMAN Fructose-bisphosphate aldolase A	282.78	250202	160426	Pass1	PEP_FRAG_1		1342.71	ADDGRPFPQVIK	7	27.17	b2b11y1y2y9y10y12	45.1761	52498	2.23	0.6364
round 3	P04075	ALDOA_HUMAN Fructose-bisphosphate aldolase A	282.78	250202	160426	Pass1	PEP_FRAG_1		1332.7	GILAADESTGSIAK	11	71.08	b4b13°b13y2y7y8y10y11°y11y12y14	41.5305	50009	1.92	-2.1067
round 3	P04075	ALDOA_HUMAN Fructose-bisphosphate aldolase A	282.78	250202	160426	Pass1	PEP_FRAG_1	Carbamidomethyl+C(8)	1132.58	ALANSLACQGK	7	48.86	y1y2y4y5y6y9y11	31.4051	45259	1.94	-2.0478
round 3	P04075	ALDOA_HUMAN Fructose-bisphosphate aldolase A	282.78	250202	160426	Pass1	PEP_FRAG_1		1093.56	AAQEEYVKR	11	55.9	b2y1y2y3y4y5°y5y6°y6y9*y9	22.303	30485	2.05	-2.7907
round 3	P04075	ALDOA_HUMAN Fructose-bisphosphate aldolase A	282.78	250202	160426	Pass1	PEP_FRAG_1		2272.14	GVVPLAGTNGETTTQGLDGLSER	5	24.73	b16y3y15*y15y16	55.2437	25940	2.12	4.9427
round 3	P04075	ALDOA_HUMAN Fructose-bisphosphate aldolase A	282.78	250202	160426	Pass1	PEP_FRAG_1		2228.03	YTPSGQAGAAASESLFVSNHAY	5	21.83	b4y8y12y16°y16	58.5742	3152	2.18	5.5884
round 3	P04075	ALDOA_HUMAN Fructose-bisphosphate aldolase A	282.78	250202	160426	Pass2	PEP_FRAG_2		2107.1	IGEHTPSALAIMENANVLAR	3	15.02	b3b6y16	75.8281	2122	2	-12.5135
round 3	P04075	ALDOA_HUMAN Fructose-bisphosphate aldolase A	282.78	250202	160426	Pass2	MISSING_CLEAVAGE		844.525	SKGGVVGIK	3	31.5	b6y3y7	25.4319	7058	1.95	3.8304
round 3	P04075	ALDOA_HUMAN Fructose-bisphosphate aldolase A	282.78	250202	160426	Pass2	VAR_MOD	Carbamidomethyl+C(1);Phosphoryl STY(10)	1888.91	CPLLKPWALTFSYGR	4	18.96	b9y4°y4y12	44.8228	4936	2.38	5.5577
round 3	P04075	ALDOA_HUMAN Fructose-bisphosphate aldolase A	282.78	250202	160426	Pass2	VAR_MOD	Deamidation+N(9)	2273.13	GVVPLAGTNGETTTQGLDGLSER	4	21.05	b19y5y13y20	56.4126	13269	2	3.6517
round 3	P04075	ALDOA_HUMAN Fructose-bisphosphate aldolase A	282.78	250202	160426	Pass2	VAR_MOD	Carbamidomethyl+C(8);Deamidation+N(4)	1133.56	ALANSLACQGK	3	32.24	y6y7y9	21.7725	1740	2	-1.5076
round 3	P04075	ALDOA_HUMAN Fructose-bisphosphate aldolase A	282.78	250202	160426	Pass2	IN_SOURCE		1577.74	NGETTTQGLDGLSER	0	6.67		55.2392	8062	1.97	8.356
round 3	P04075	ALDOA_HUMAN Fructose-bisphosphate aldolase A	282.78	250202	160426	Pass2	IN_SOURCE		1156.65	DGRPFPQVIK	2	18.04	b7b9	45.173	5672	2	-11.0815
round 2	P04080	CYTB_HUMAN Cystatin-B	99.31	83048	66321	Pass1	PEP_FRAG_1		1326.71	SQVVAGTNYFIK	12	94.89	b2b3°b3*b3b4b5b11y6y7y8y9y12	51.1293	78872	1.94	-0.092
round 2	P04080	CYTB_HUMAN Cystatin-B	99.31	83048	66321	Pass2	MISSING_CLEAVAGE		1104.55	SQLEEKENK	4	39.38	y4y7*y7y8	54.5706	1977	2	-9.7254
round 2	P04080	CYTB_HUMAN Cystatin-B	99.31	83048	66321	Pass2	IN_SOURCE		1198.61	SQVVAGTNYFI	0	2.57		51.2068	2199	1.73	0
round 3	P04080	CYTB_HUMAN Cystatin-B	119.59	123626	78355	Pass1	PEP_FRAG_1		1326.71	SQVVAGTNYFIK	12	74.02	b2*b2b3b4b11y3y7°y7y8y9y12*y12	50.8385	103069	1.93	-0.6441
round 3	P04080	CYTB_HUMAN Cystatin-B	119.59	123626	78355	Pass1	PEP_FRAG_1		1104.55	SQLEEKENK	8	31.5	b1b3b4*b4b9y1y4y9	26.6678	3451	1.95	-2.5419
round 3	P04080	CYTB_HUMAN Cystatin-B	119.59	123626	78355	Pass2	PEP_FRAG_2		1422.71	VHVGDEDFVHLR	5	48.85	b3b11y3y7y9	49.5256	9769	2.82	-14.5862
round 3	P04080	CYTB_HUMAN Cystatin-B	119.59	123626	78355	Pass2	PEP_FRAG_2		733.373	SQLEEK	1	13.97	b3	47.6509	7337	1	-10.9025
round 1	P04083	ANXA1_HUMAN Annexin A1	271.58	92588	62184	Pass1	PEP_FRAG_1		1702.89	GLGTDEDTLIEILASR	9	100.71	y3y4y5y6y7y8y10y12y16	82.6083	27394	2	1.147
round 1	P04083	ANXA1_HUMAN Annexin A1	271.58	92588	62184	Pass1	PEP_FRAG_1		1262.6	TPAQFDADELR	7	53.79	b1b4y3y4y5y9y11	43.9797	26829	1.92	3.2872
round 1	P04083	ANXA1_HUMAN Annexin A1	271.58	92588	62184	Pass1	PEP_FRAG_1		829.514	NALLSLAK	5	54.78	y1y4y5y6y7	50.285	17781	1.32	9.4182
round 1	P04083	ANXA1_HUMAN Annexin A1	271.58	92588	62184	Pass1	PEP_FRAG_1		1387.77	GVDEATIIDILTK	9	63.32	b5b7b13y2y6y7y8y9y13	79.602	12825	1.98	0.7037
round 1	P04083	ANXA1_HUMAN Annexin A1	271.58	92588	62184	Pass2	MISSING_CLEAVAGE	Carbamidomethyl+C(1)	2065.04	CATSKPAFFAEKLHQAMK	3	15.92	b8b17y8	74.8535	7759	2	-2.3645
round 2	P04083	ANXA1_HUMAN Annexin A1	122.32	76448	33526	Pass1	PEP_FRAG_1		1702.89	GLGTDEDTLIEILASR	6	36.36	y2y4y6y11y12y16	82.337	25986	2.02	2.6523
round 2	P04083	ANXA1_HUMAN Annexin A1	122.32	76448	33526	Pass1	PEP_FRAG_1		1387.77	GVDEATIIDILTK	7	60.36	b13y3y4y6y7y8y13	79.3179	10332	2	2.9027
round 2	P04083	ANXA1_HUMAN Annexin A1	122.32	76448	33526	Pass2	PEP_FRAG_2		829.514	NALLSLAK	3	42.03	y5y6y7	49.9178	18351	1.34	14.4216
round 2	P04083	ANXA1_HUMAN Annexin A1	122.32	76448	33526	Pass2	PEP_FRAG_2		763.41	SYPQLR	1	14.01	y4	31.8736	6180	1.17	-1.7589
round 2	P04083	ANXA1_HUMAN Annexin A1	122.32	76448	33526	Pass2	PEP_FRAG_2		561.288	GDIEK	1	13.64	b3	24.54	3217	1	3.2622
round 2	P04083	ANXA1_HUMAN Annexin A1	122.32	76448	33526	Pass2	MISSING_CLEAVAGE	Carbamidomethyl+C(1)	2065.04	CATSKPAFFAEKLHQAMK	3	23.53	y4y12y14	74.5997	1550	2	-12.7684
round 2	P04083	ANXA1_HUMAN Annexin A1	122.32	76448	33526	Pass2	VAR_MOD	Deamidation+Q(5)	1906.02	AAYLQETGKPLDETLKK	3	17.14	b5b8y3	61.5825	10832	2	-11.0797
round 3	P04083	ANXA1_HUMAN Annexin A1	204.45	146142	79030	Pass1	PEP_FRAG_1		2356.16	GGPGSAVSPYPTFNPSSDVAALHK	6	20.35	b16y14y16°y16y23y24	56.5661	33335	2.81	-9.1184
round 3	P04083	ANXA1_HUMAN Annexin A1	204.45	146142	79030	Pass1	PEP_FRAG_1		1262.6	TPAQFDADELR	8	38.07	b2b3°b3y1y4y5y9y11	43.4258	31838	1.93	-0.8701
round 3	P04083	ANXA1_HUMAN Annexin A1	204.45	146142	79030	Pass1	PEP_FRAG_1		1702.89	GLGTDEDTLIEILASR	7	67.92	y3y5°y5y6y7y8y12	82.0814	25521	2	7.0251
round 3	P04083	ANXA1_HUMAN Annexin A1	204.45	146142	79030	Pass1	PEP_FRAG_1		829.514	NALLSLAK	4	41.92	y1y5y6y7	49.563	18075	1.35	8.7559
round 3	P04083	ANXA1_HUMAN Annexin A1	204.45	146142	79030	Pass1	PEP_FRAG_1		1387.77	GVDEATIIDILTK	6	48.94	b6y3y6y7y8y13	79.0549	10139	1.98	2.7268
round 3	P04083	ANXA1_HUMAN Annexin A1	204.45	146142	79030	Pass2	PEP_FRAG_2		1213.53	DITSDTSGDFR	3	32.24	y6y8y9	37.1534	12856	1.77	9.4555
round 3	P04083	ANXA1_HUMAN Annexin A1	204.45	146142	79030	Pass2	PEP_FRAG_2	Carbamidomethyl+C(1)	1356.66	CATSKPAFFAEK	5	33.49	b5b8°b8y5y10	75.9668	10755	2.07	-19.2554
round 3	P04083	ANXA1_HUMAN Annexin A1	204.45	146142	79030	Pass2	PEP_FRAG_2		763.41	SYPQLR	2	27.58	b5y4	31.6805	3623	1.29	-9.1943
round 1	P04259	K2C6B_HUMAN Keratin type II cytoskeletal 6B	265.44	149350	137938	Pass1	PEP_FRAG_1		906.468	FLEQQNK	8	57.4	b2b3°b3b5y5y6*y6y7	26.3044	60530	1.7	-3.1646
round 1	P04259	K2C6B_HUMAN Keratin type II cytoskeletal 6B	265.44	149350	137938	Pass1	PEP_FRAG_1		1016.54	QLDSIVGER	5	30.97	b3y3y6°y6y9	39.508	31345	1.8	0.9607
round 1	P04259	K2C6B_HUMAN Keratin type II cytoskeletal 6B	265.44	149350	137938	Pass1	PEP_FRAG_1	Carbamidomethyl+C(7)	1005.47	LLEGEECR	6	41.38	b2y2y5y6y7y8	27.7785	28025	1.8	0.2428
round 1	P04259	K2C6B_HUMAN Keratin type II cytoskeletal 6B	265.44	149350	137938	Pass1	PEP_FRAG_1		1407.71	ADTLTDEINFLR	9	66.91	b3y1y2y4y5y6y8y9y12	68.6815	22740	2	-1.9077
round 1	P04259	K2C6B_HUMAN Keratin type II cytoskeletal 6B	265.44	149350	137938	Pass1	PEP_FRAG_1		1263.69	LALDVEIATYR	3	36.52	y4y6y8	62.9638	5167	2	-3.4775
round 1	P04259	K2C6B_HUMAN Keratin type II cytoskeletal 6B	265.44	149350	137938	Pass2	MISSING_CLEAVAGE		1391.74	GFSASSARLPGVSR	3	19.69	b8b13y13	59.7116	1543	2	-7.7185
round 2	P04259	K2C6B_HUMAN Keratin type II cytoskeletal 6B	360.89	286059	199696	Pass1	PEP_FRAG_1		1329.73	NLDLDSIIAEVK	10	81.53	b4b5b8b9*b9b11°b11y3y11y12	76.0313	113306	1.92	2.0196
round 2	P04259	K2C6B_HUMAN Keratin type II cytoskeletal 6B	360.89	286059	199696	Pass1	PEP_FRAG_1		906.468	FLEQQNK	9	71.95	b2b3°b3b5y4y5y6*y6y7	26.03	78058	1.69	-5.252
round 2	P04259	K2C6B_HUMAN Keratin type II cytoskeletal 6B	360.89	286059	199696	Pass1	PEP_FRAG_1		1107.54	AQYEEIAQR	8	47	b2b8y1y2y4y6y7y9	30.1055	64049	1.89	0.4409
round 2	P04259	K2C6B_HUMAN Keratin type II cytoskeletal 6B	360.89	286059	199696	Pass1	PEP_FRAG_1		1407.71	ADTLTDEINFLR	10	98.06	b12y2y3y4y5y6y7y8y9y12	68.4118	17162	1.96	1.214
round 2	P04259	K2C6B_HUMAN Keratin type II cytoskeletal 6B	360.89	286059	199696	Pass1	PEP_FRAG_1		1165.58	YEELQVTAGR	5	49.41	b7y3y6y8y10	37.3942	13484	1.86	-0.1047
round 3	P04259	K2C6B_HUMAN Keratin type II cytoskeletal 6B	341.32	355191	275792	Pass1	PEP_FRAG_1		1329.73	NLDLDSIIAEVK	7	33.41	b2b4*b4b9b11y11°y12	75.807	109903	1.91	-1.1934
round 3	P04259	K2C6B_HUMAN Keratin type II cytoskeletal 6B	341.32	355191	275792	Pass1	PEP_FRAG_1		906.468	FLEQQNK	7	55.16	b2b4b5y5y6°y6y7	25.8058	69969	1.71	-1.9527
round 3	P04259	K2C6B_HUMAN Keratin type II cytoskeletal 6B	341.32	355191	275792	Pass1	PEP_FRAG_1		1107.54	AQYEEIAQR	10	46.87	b2b3y1y2y4*y4y6y7°y7y9	29.906	67659	1.89	-2.4248
round 3	P04259	K2C6B_HUMAN Keratin type II cytoskeletal 6B	341.32	355191	275792	Pass1	PEP_FRAG_1	Carbamidomethyl+C(7)	1005.47	LLEGEECR	6	41.92	b2y2y5y6y7y8	27.3918	33994	1.81	-0.0607
round 3	P04259	K2C6B_HUMAN Keratin type II cytoskeletal 6B	341.32	355191	275792	Pass1	PEP_FRAG_1		1203.64	WTLLQEQGTK	4	42.66	y3y6y8y10	51.5738	30481	1.91	-1.7241
round 3	P04259	K2C6B_HUMAN Keratin type II cytoskeletal 6B	341.32	355191	275792	Pass1	PEP_FRAG_1		1066.52	YEDEINKR	9	64.36	b2b3y3*y3y4y5y7°y7y8	22.8868	23242	2.03	-1.0301
round 3	P04259	K2C6B_HUMAN Keratin type II cytoskeletal 6B	341.32	355191	275792	Pass1	PEP_FRAG_1		1407.71	ADTLTDEINFLR	7	49.23	y4*y4y5y7y8*y8y12	68.1827	19943	2	0.4336
round 1	P04264	K2C1_HUMAN Keratin type I cytoskeletal 1	1436.9	2159848	1573044	Pass1	PEP_FRAG_1		1033.52	TLLEGEESR	13	77.21	b1b2b3°b3b4°b4y2y3°y3y5y6y7y9	32.9976	294328	1.76	-3.7796
round 1	P04264	K2C1_HUMAN Keratin type I cytoskeletal 1	1436.9	2159848	1573044	Pass1	PEP_FRAG_1		1302.72	SLDLDSIIAEVK	31	230.59	b1b2b3°b3b4b5b6b7°b7b8°b8b9°b9b10°b10b11°b11b12y1y2y4°y4y5y6y7y8y9y10°y10y11y12	76.4813	274653	1.9	-3.8419
round 1	P04264	K2C1_HUMAN Keratin type I cytoskeletal 1	1436.9	2159848	1573044	Pass1	PEP_FRAG_1		1179.6	YEELQITAGR	17	135.98	b2°b2b4b6b8*b8y2y3y4y5y6°y6y7y8*y8y9y10	43.0216	227841	1.87	-0.9314
round 1	P04264	K2C1_HUMAN Keratin type I cytoskeletal 1	1436.9	2159848	1573044	Pass1	PEP_FRAG_1		1393.73	TNAENEFVTIKK	17	126.76	b2°b2*b2b3b8b11y1y2y3y4y6y7y8y9*y9y10y12	38.5718	212334	2.2	0.4379
round 1	P04264	K2C1_HUMAN Keratin type I cytoskeletal 1	1436.9	2159848	1573044	Pass1	PEP_FRAG_1		1475.79	FLEQQNQVLQTK	15	95.18	b2b3b8y1y2y3*y3y4y5y7y9y10°y10*y10y12	42.4309	177563	1.97	-2.316
round 1	P04264	K2C1_HUMAN Keratin type I cytoskeletal 1	1436.9	2159848	1573044	Pass1	PEP_FRAG_1		1265.64	TNAENEFVTIK	15	125.58	b2b3b4b10y1y3y4y5y6y7y8°y8y9y11*y11	45.6331	76257	1.84	0.4822
round 1	P04264	K2C1_HUMAN Keratin type I cytoskeletal 1	1436.9	2159848	1573044	Pass1	PEP_FRAG_1		1475.75	WELLQQVDTSTR	14	111.59	b2b3b8y5y6y7y8*y8y9y10y11*y11y12*y12	61.1138	71094	1.96	1.3235
round 1	P04264	K2C1_HUMAN Keratin type I cytoskeletal 1	1436.9	2159848	1573044	Pass1	PEP_FRAG_1		1125.54	AEAESLYQSK	10	88.78	b2b5y3y4y5y6y7*y7y8y10	29.6332	53076	1.87	-0.3254
round 1	P04264	K2C1_HUMAN Keratin type I cytoskeletal 1	1436.9	2159848	1573044	Pass1	PEP_FRAG_1		1277.71	LALDLEIATYR	9	96.16	y2y3y4y5y6y7y8y9y11	68.0027	41466	1.95	0.0955
round 1	P04264	K2C1_HUMAN Keratin type I cytoskeletal 1	1436.9	2159848	1573044	Pass1	PEP_FRAG_1		1092.5	GSGGGSSGGSIGGR	9	110.72	y3y4y6y7y9y10y11y12y14	19.652	39161	1.97	2.5699
round 1	P04264	K2C1_HUMAN Keratin type I cytoskeletal 1	1436.9	2159848	1573044	Pass1	PEP_FRAG_1		945.5	GENALKDAK	16	119.18	b2b4b7b8°b8b9y2y3y4y5y6y7°y7*y7y8y9	21.4946	38633	1.98	-1.2911
round 1	P04264	K2C1_HUMAN Keratin type I cytoskeletal 1	1436.9	2159848	1573044	Pass1	PEP_FRAG_1		973.531	IEISELNR	10	68.18	b2y3y4y5*y5y6*y6y7y8*y8	41.7833	38191	1.77	-0.9404
round 1	P04264	K2C1_HUMAN Keratin type I cytoskeletal 1	1436.9	2159848	1573044	Pass1	PEP_FRAG_1		1657.79	SGGGFSSGSAGIINYQR	5	27.94	b13y10y12y13y17	47.5767	27453	2	1.62
round 1	P04264	K2C1_HUMAN Keratin type I cytoskeletal 1	1436.9	2159848	1573044	Pass1	PEP_FRAG_1		1357.7	LNDLEDALQQAK	8	34.87	b2b3y7°y7*y7y8y10y12	52.5416	24324	1.97	1.978
round 1	P04264	K2C1_HUMAN Keratin type I cytoskeletal 1	1436.9	2159848	1573044	Pass1	PEP_FRAG_1		1383.69	SLNNQFASFIDK	7	40.89	b11b12*b12y4y5y6y12	62.9401	21364	2	1.588
round 1	P04264	K2C1_HUMAN Keratin type I cytoskeletal 1	1436.9	2159848	1573044	Pass1	PEP_FRAG_1	Carbamidomethyl+C(5)	2565.17	MSGECAPNVSVSVSTSHTTISGGGSR	6	18.49	y5°y5y8°y8y15y26	41.9795	9005	2.98	-8.8513
round 1	P04264	K2C1_HUMAN Keratin type I cytoskeletal 1	1436.9	2159848	1573044	Pass1	PEP_FRAG_1		1941.99	LNDLEDALQQAKEDLAR	4	26.69	b4b8b10y6	73.5671	3357	2	4.5887
round 1	P04264	K2C1_HUMAN Keratin type I cytoskeletal 1	1436.9	2159848	1573044	Pass1	PEP_FRAG_1		3312.31	GSYGSGGSSYGSGGGSYGSGGGGGGHGSYGSGSSSGGYR	5	12.35	b1b18b24y16y21	36.1995	2614	2	-5.2332
round 1	P04264	K2C1_HUMAN Keratin type I cytoskeletal 1	1436.9	2159848	1573044	Pass2	PEP_FRAG_2		874.499	SLVNLGGSK	8	81.98	y3y4y5y6*y6y7*y7y8	39.9679	117860	1.48	15.5642
round 1	P04264	K2C1_HUMAN Keratin type I cytoskeletal 1	1436.9	2159848	1573044	Pass2	PEP_FRAG_2		832.489	SISISVAR	6	63.41	b3°b3y4y5y6y7	39.2536	93371	1.29	13.0503
round 1	P04264	K2C1_HUMAN Keratin type I cytoskeletal 1	1436.9	2159848	1573044	Pass2	PEP_FRAG_2		673.388	VDLQAK	4	40.6	b5y4y5°y5	24.0935	52332	1.14	11.4205
round 1	P04264	K2C1_HUMAN Keratin type I cytoskeletal 1	1436.9	2159848	1573044	Pass2	PEP_FRAG_2		2383.95	GGGGGGYGSGGSSYGSGGGSYGSGGGGGGGR	3	11.38	b19y4y16	29.7468	32840	2.02	3.2771
round 1	P04264	K2C1_HUMAN Keratin type I cytoskeletal 1	1436.9	2159848	1573044	Pass2	MISSING_CLEAVAGE		1340.67	SKAEAESLYQSK	20	172.2	b3°b3b4b6b10b11y3*y3y4°y4y5y6y7°y7*y7y8y9°y9y10°y10	28.4085	170295	2.06	-2.1852
round 1	P04264	K2C1_HUMAN Keratin type I cytoskeletal 1	1436.9	2159848	1573044	Pass2	VAR_MOD	Deamidation+N(2)	1394.72	TNAENEFVTIKK	5	36.79	b3b4y5y11*y11	40.6649	14132	2.16	3.4134
round 1	P04264	K2C1_HUMAN Keratin type I cytoskeletal 1	1436.9	2159848	1573044	Pass2	VAR_MOD	Deamidation+N(2)	1266.62	TNAENEFVTIK	3	31.75	y4y7y8	47.6121	9254	1.94	5.8789
round 1	P04264	K2C1_HUMAN Keratin type I cytoskeletal 1	1436.9	2159848	1573044	Pass2	IN_SOURCE		1178.64	AENEFVTIKK	0	2.71		38.5878	11558	2	-3.3142
round 1	P04264	K2C1_HUMAN Keratin type I cytoskeletal 1	1436.9	2159848	1573044	Pass2	IN_SOURCE		1292.68	NAENEFVTIKK	0	2.71		38.5793	6545	2	-8.5933
round 1	P04264	K2C1_HUMAN Keratin type I cytoskeletal 1	1436.9	2159848	1573044	Pass2	IN_SOURCE		1102.6	DLDSIIAEVK	5	29.92	b6b7°b7b9°b9	76.4749	3527	1.13	9.2998
round 1	P04264	K2C1_HUMAN Keratin type I cytoskeletal 1	1436.9	2159848	1573044	Pass2	IN_SOURCE		874.488	DSIIAEVK	4	35.94	b5b6b7°b7	76.4807	2534	1	-11.1672
round 1	P04264	K2C1_HUMAN Keratin type I cytoskeletal 1	1436.9	2159848	1573044	Pass2	NEUTRAL_LOSS-NH3		1376.7	TNAENEFVTIKK	0	2.71		38.5818	8143	2.94	-7.5368
round 1	P04264	K2C1_HUMAN Keratin type I cytoskeletal 1	1436.9	2159848	1573044	Pass2	NEUTRAL_LOSS-H20		1015.5	TLLEGEESR	0	1.55		33.0808	2887	2	9.1357
round 1	P04264	K2C1_HUMAN Keratin type I cytoskeletal 1	1436.9	2159848	1573044	Pass2	NEUTRAL_LOSS-H20		1284.7	SLDLDSIIAEVK	0	2.71		76.4497	1856	2	7.0314
round 2	P04264	K2C1_HUMAN Keratin type I cytoskeletal 1	1319.78	1924096	1485471	Pass1	PEP_FRAG_1		1302.72	SLDLDSIIAEVK	32	220.83	b1b2°b2b3b4°b4b5°b5b6b7°b7b8°b8b9°b9b10°b10b11°b11y1y2y4y5y6y7y8°y8y9°y9y10°y10y12	76.1945	302355	1.9	0.3748
round 2	P04264	K2C1_HUMAN Keratin type I cytoskeletal 1	1319.78	1924096	1485471	Pass1	PEP_FRAG_1		1179.6	YEELQITAGR	20	138.25	b1b2b4b6b9y2y3y4y5y6°y6y7y8°y8*y8y9°y9*y9y10*y10	42.8331	234718	1.87	-0.1035
round 2	P04264	K2C1_HUMAN Keratin type I cytoskeletal 1	1319.78	1924096	1485471	Pass1	PEP_FRAG_1		1033.52	TLLEGEESR	12	92.19	b3b4y1y2y3°y3y4y5y6°y6y7y9	32.6779	225812	1.78	-2.9528
round 2	P04264	K2C1_HUMAN Keratin type I cytoskeletal 1	1319.78	1924096	1485471	Pass1	PEP_FRAG_1		1393.73	TNAENEFVTIKK	18	117.56	b2*b2b3b4b12y1y2y4°y4y6y7y8y9y10*y10y11y12*y12	38.1866	200655	2.2	1.8393
round 2	P04264	K2C1_HUMAN Keratin type I cytoskeletal 1	1319.78	1924096	1485471	Pass1	PEP_FRAG_1		1475.79	FLEQQNQVLQTK	16	96.93	b1b2b3b8°b8*b8y1y2y4y5y7y8y9y10*y10y12	42.1028	137531	1.98	1.0753
round 2	P04264	K2C1_HUMAN Keratin type I cytoskeletal 1	1319.78	1924096	1485471	Pass1	PEP_FRAG_1		1475.75	WELLQQVDTSTR	11	86.6	b2b3y5y6y7y8*y8y9y10y12*y12	60.7727	97388	1.97	2.9778
round 2	P04264	K2C1_HUMAN Keratin type I cytoskeletal 1	1319.78	1924096	1485471	Pass1	PEP_FRAG_1		1265.64	TNAENEFVTIK	16	117.99	b2b3b4°b4y1y3y4y5y6y7y8°y8*y8y9y11*y11	45.4282	71301	1.87	1.0609
round 2	P04264	K2C1_HUMAN Keratin type I cytoskeletal 1	1319.78	1924096	1485471	Pass1	PEP_FRAG_1		1125.54	AEAESLYQSK	12	90.34	b1b2b3°b3y3y4y5y6y7°y7y8y10	29.4502	55139	1.87	-1.193
round 2	P04264	K2C1_HUMAN Keratin type I cytoskeletal 1	1319.78	1924096	1485471	Pass1	PEP_FRAG_1		945.5	GENALKDAK	12	92.19	b2°b2b7b8°b8y3y4y5y6y7*y7y9	21.2056	41362	1.98	-0.7101
round 2	P04264	K2C1_HUMAN Keratin type I cytoskeletal 1	1319.78	1924096	1485471	Pass1	PEP_FRAG_1		973.531	IEISELNR	9	69.31	b2y3y4y5*y5y6y7*y7y8	41.6434	38450	1.77	-1.2539
round 2	P04264	K2C1_HUMAN Keratin type I cytoskeletal 1	1319.78	1924096	1485471	Pass1	PEP_FRAG_1		1716.85	QISNLQQSISDAEQR	4	19.04	b8y8y13y15	47.2448	35909	2.02	2.6307
round 2	P04264	K2C1_HUMAN Keratin type I cytoskeletal 1	1319.78	1924096	1485471	Pass1	PEP_FRAG_1		1657.79	SGGGFSSGSAGIINYQR	6	34.42	b3b13y5y10y12y17	47.2156	25010	2.03	1.3254
round 2	P04264	K2C1_HUMAN Keratin type I cytoskeletal 1	1319.78	1924096	1485471	Pass1	PEP_FRAG_1		1357.7	LNDLEDALQQAK	9	66.01	y4y6y7°y7*y7y8y10°y10y12	52.2166	23519	1.96	2.2477
round 2	P04264	K2C1_HUMAN Keratin type I cytoskeletal 1	1319.78	1924096	1485471	Pass1	PEP_FRAG_1		1383.69	SLNNQFASFIDK	6	41.7	b1b3y5y6y7y12	62.4943	20069	2	2.8231
round 2	P04264	K2C1_HUMAN Keratin type I cytoskeletal 1	1319.78	1924096	1485471	Pass1	PEP_FRAG_1		1092.5	GSGGGSSGGSIGGR	10	95.11	b3y3y6y7y9y10y11°y11y12y14	19.4404	15085	1.98	1.5643
round 2	P04264	K2C1_HUMAN Keratin type I cytoskeletal 1	1319.78	1924096	1485471	Pass2	PEP_FRAG_2		874.499	SLVNLGGSK	9	92.19	b3b5y3°y3y4y5y6*y6y7	39.639	102264	1.46	16.96
round 2	P04264	K2C1_HUMAN Keratin type I cytoskeletal 1	1319.78	1924096	1485471	Pass2	PEP_FRAG_2		832.489	SISISVAR	7	78.18	b3y3y4°y4y5y6y7	39.0684	89916	1.28	19.4289
round 2	P04264	K2C1_HUMAN Keratin type I cytoskeletal 1	1319.78	1924096	1485471	Pass2	PEP_FRAG_2	Carbamidomethyl+C(4)	1765.73	FSSCGGGGGSFGAGGGFGSR	4	31.88	y3y11y12y14	49.7709	3570	2	10.0243
round 2	P04264	K2C1_HUMAN Keratin type I cytoskeletal 1	1319.78	1924096	1485471	Pass2	MISSING_CLEAVAGE		1340.67	SKAEAESLYQSK	18	155.47	b3b5b6b10y3*y3y4y5y6°y6y7°y7y8y9°y9*y9y10°y10	27.9271	174241	2.06	-0.6374
round 2	P04264	K2C1_HUMAN Keratin type I cytoskeletal 1	1319.78	1924096	1485471	Pass2	MISSING_CLEAVAGE		1175.6	VDQLKSDQSR	5	53.39	y4y5y6y7°y7	20.3779	2046	2.12	-1.3499
round 2	P04264	K2C1_HUMAN Keratin type I cytoskeletal 1	1319.78	1924096	1485471	Pass2	IN_SOURCE		1178.64	AENEFVTIKK	1	7.76	b4	38.1869	8691	2	-1.0357
round 2	P04264	K2C1_HUMAN Keratin type I cytoskeletal 1	1319.78	1924096	1485471	Pass2	IN_SOURCE		1292.68	NAENEFVTIKK	2	7.76	b10°b10	38.2054	7919	2.07	-6.7046
round 2	P04264	K2C1_HUMAN Keratin type I cytoskeletal 1	1319.78	1924096	1485471	Pass2	IN_SOURCE		874.488	DSIIAEVK	2	22.07	b6b7	76.2592	2007	1	-10.3297
round 2	P04264	K2C1_HUMAN Keratin type I cytoskeletal 1	1319.78	1924096	1485471	Pass2	NEUTRAL_LOSS-NH3		1376.7	TNAENEFVTIKK	0	2.57		38.1979	5990	3	-6.7388
round 2	P04264	K2C1_HUMAN Keratin type I cytoskeletal 1	1319.78	1924096	1485471	Pass2	NEUTRAL_LOSS-H20		1284.7	SLDLDSIIAEVK	0	2.57		76.2421	3149	1.9	-4.941
round 3	P04264	K2C1_HUMAN Keratin type I cytoskeletal 1	1494.03	2108798	1510184	Pass1	PEP_FRAG_1		1302.72	SLDLDSIIAEVK	30	247.46	b2b3b4b5°b5b6b7b8°b8b9°b9b10°b10b11°b11b12y1y2y3y4y5y6y7y8°y8y9y10°y10y11y12	75.9745	300512	1.89	-1.7804
round 3	P04264	K2C1_HUMAN Keratin type I cytoskeletal 1	1494.03	2108798	1510184	Pass1	PEP_FRAG_1		1179.6	YEELQITAGR	20	151.49	b1b2°b2b4b6b7b9y3y4°y4y5y6°y6y7y8°y8*y8y9y10*y10	42.6102	245265	1.87	-1.2418
round 3	P04264	K2C1_HUMAN Keratin type I cytoskeletal 1	1494.03	2108798	1510184	Pass1	PEP_FRAG_1		1033.52	TLLEGEESR	12	91.94	b3b4°b4b9y2y3°y3y4y5y6y7y9	32.4136	239482	1.77	1.5355
round 3	P04264	K2C1_HUMAN Keratin type I cytoskeletal 1	1494.03	2108798	1510184	Pass1	PEP_FRAG_1		1393.73	TNAENEFVTIKK	15	113.27	b2b3b9y1y2y3y4y6y7y8*y8y9y10y12*y12	37.7763	218546	2.2	-0.5255
round 3	P04264	K2C1_HUMAN Keratin type I cytoskeletal 1	1494.03	2108798	1510184	Pass1	PEP_FRAG_1		1475.79	FLEQQNQVLQTK	17	100.63	b2b8*b8b9y1y2y4°y4*y4y5y7y8y9y10°y10*y10y12	41.7047	151843	1.98	-0.9926
round 3	P04264	K2C1_HUMAN Keratin type I cytoskeletal 1	1494.03	2108798	1510184	Pass1	PEP_FRAG_1		832.489	SISISVAR	8	64.36	b2b3°b3y1y3y4y5y6	38.827	93290	1.27	12.0239
round 3	P04264	K2C1_HUMAN Keratin type I cytoskeletal 1	1494.03	2108798	1510184	Pass1	PEP_FRAG_1		1475.75	WELLQQVDTSTR	22	158.05	b1b2b3b4b5*b5b6°b6b8y5y6y7y8°y8*y8y9°y9y10y11°y11y12*y12	60.5346	83619	1.97	-0.9099
round 3	P04264	K2C1_HUMAN Keratin type I cytoskeletal 1	1494.03	2108798	1510184	Pass1	PEP_FRAG_1		1265.64	TNAENEFVTIK	20	145.84	b1b2b3b6b10°b10y1y2y3y4y5y6y7y8°y8y9y10*y10y11*y11	45.1719	76068	1.88	0
round 3	P04264	K2C1_HUMAN Keratin type I cytoskeletal 1	1494.03	2108798	1510184	Pass1	PEP_FRAG_1		1125.54	AEAESLYQSK	10	90.09	b2b3y3y4y5y6y7*y7y8y10	29.2906	56691	1.88	3.2536
round 3	P04264	K2C1_HUMAN Keratin type I cytoskeletal 1	1494.03	2108798	1510184	Pass1	PEP_FRAG_1		973.531	IEISELNR	9	69.13	b2y1y3y4y5y6y7*y7y8	41.4065	53205	1.77	-0.7523
round 3	P04264	K2C1_HUMAN Keratin type I cytoskeletal 1	1494.03	2108798	1510184	Pass1	PEP_FRAG_1		945.5	GENALKDAK	13	107.3	b2b3b7b8y3°y3y4y5y6y7*y7y9*y9	20.9445	40621	1.98	-1.4847
round 3	P04264	K2C1_HUMAN Keratin type I cytoskeletal 1	1494.03	2108798	1510184	Pass1	PEP_FRAG_1		1716.85	QISNLQQSISDAEQR	6	30.64	b8b15y3y9y13y15	46.9422	34784	2.01	3.484
round 3	P04264	K2C1_HUMAN Keratin type I cytoskeletal 1	1494.03	2108798	1510184	Pass1	PEP_FRAG_1		2383.95	GGGGGGYGSGGSSYGSGGGSYGSGGGGGGGR	3	11.53	b5b20y12	28.1347	29963	2	3.8916
round 3	P04264	K2C1_HUMAN Keratin type I cytoskeletal 1	1494.03	2108798	1510184	Pass1	PEP_FRAG_1		1657.79	SGGGFSSGSAGIINYQR	5	43.3	y4y5y11y12y17	46.8455	27038	2	3.9762
round 3	P04264	K2C1_HUMAN Keratin type I cytoskeletal 1	1494.03	2108798	1510184	Pass1	PEP_FRAG_1		1357.7	LNDLEDALQQAK	10	67.98	b1b2b3y4y7°y7y8y9y10y12	51.9703	23837	1.96	1.7083
round 3	P04264	K2C1_HUMAN Keratin type I cytoskeletal 1	1494.03	2108798	1510184	Pass1	PEP_FRAG_1		1066.52	YEDEINKR	9	64.36	b2b3y3*y3y4y5y7°y7y8	22.8868	23242	2.03	-1.0301
round 3	P04264	K2C1_HUMAN Keratin type I cytoskeletal 1	1494.03	2108798	1510184	Pass1	PEP_FRAG_1		1277.71	LALDLEIATYR	8	51.87	b2y4y6°y6y8°y8y9y11	67.4308	19936	2	1.242
round 3	P04264	K2C1_HUMAN Keratin type I cytoskeletal 1	1494.03	2108798	1510184	Pass1	PEP_FRAG_1		1383.69	SLNNQFASFIDK	5	23.19	b4°b4y6y10y12	62.0549	17838	2	-2.9995
round 3	P04264	K2C1_HUMAN Keratin type I cytoskeletal 1	1494.03	2108798	1510184	Pass2	PEP_FRAG_2		874.499	SLVNLGGSK	9	83.1	y3y4°y4y5y6*y6y7°y7y8	39.2801	99958	1.45	16.4017
round 3	P04264	K2C1_HUMAN Keratin type I cytoskeletal 1	1494.03	2108798	1510184	Pass2	PEP_FRAG_2		1092.5	GSGGGSSGGSIGGR	4	31.98	b3y5y9y10	19.9389	4331	2	5.6985
round 3	P04264	K2C1_HUMAN Keratin type I cytoskeletal 1	1494.03	2108798	1510184	Pass2	MISSING_CLEAVAGE		1340.67	SKAEAESLYQSK	17	171.66	b3b4b5b6b10y3y4°y4y5y6°y6y7y8y9°y9y10°y10	27.5402	234095	2.05	-2.6405
round 3	P04264	K2C1_HUMAN Keratin type I cytoskeletal 1	1494.03	2108798	1510184	Pass2	MISSING_CLEAVAGE		1066.52	YEDEINKR	3	34.14	b7y6y7	21.5451	1784	2	-4.3494
round 3	P04264	K2C1_HUMAN Keratin type I cytoskeletal 1	1494.03	2108798	1510184	Pass2	VAR_MOD	Phosphoryl STY()	1893.85	SGGGFSSGSAGIINYQRR	3	16.3	b5y4y11	31.8163	8449	2	-0.5156
round 3	P04264	K2C1_HUMAN Keratin type I cytoskeletal 1	1494.03	2108798	1510184	Pass2	IN_SOURCE		1178.64	AENEFVTIKK	0	2.6		37.7709	11292	2	-2.8999
round 3	P04264	K2C1_HUMAN Keratin type I cytoskeletal 1	1494.03	2108798	1510184	Pass2	IN_SOURCE		1292.68	NAENEFVTIKK	0	2.6		37.7832	8067	2.04	-3.0218
round 3	P04264	K2C1_HUMAN Keratin type I cytoskeletal 1	1494.03	2108798	1510184	Pass2	IN_SOURCE		1021.54	SAGIINYQR	0	4.45		46.766	1867	2	-9.022
round 3	P04264	K2C1_HUMAN Keratin type I cytoskeletal 1	1494.03	2108798	1510184	Pass2	NEUTRAL_LOSS-H20		1015.5	TLLEGEESR	0	1.48		32.4649	3175	2	-0.0601
round 1	P04350	TBB4_HUMAN Tubulin beta-4 chain	123.15	20984	16012	Pass1	PEP_FRAG_1		1696.83	NSSYFVEWIPNNVK	4	25.13	b9y5y6y14	69.8702	15956	2	0.5036
round 1	P04350	TBB4_HUMAN Tubulin beta-4 chain	123.15	20984	16012	Pass1	PEP_FRAG_1		1143.63	LAVNMVPFPR	3	42.15	y4y7y9	62.995	5028	2	4.8033
round 2	P04350	TBB4_HUMAN Tubulin beta-4 chain	90.95	21536	15303	Pass1	PEP_FRAG_1		1696.83	NSSYFVEWIPNNVK	6	40.09	y5y6y8y10°y10y14	69.5449	16820	2	0
round 2	P04350	TBB4_HUMAN Tubulin beta-4 chain	90.95	21536	15303	Pass1	PEP_FRAG_1		1691.87	ALTVPELTQQMFDAK	4	19.04	b6b11y11*y11	73.4414	4716	2	-6.7101
round 1	P04406	G3P_HUMAN Glyceraldehyde-3-phosphate dehydrogenase	353.28	264273	219877	Pass1	PEP_FRAG_1		1411.79	GALQNIIPASTGAAK	14	109.65	b4b6*b6b7*b7y4y5y8y9y10y11y12*y12y15	52.2591	159091	1.96	1.9022
round 1	P04406	G3P_HUMAN Glyceraldehyde-3-phosphate dehydrogenase	353.28	264273	219877	Pass1	PEP_FRAG_1		909.49	AGAHLQGGAK	12	106.16	b4b5b8b9y1y2y4y6y7*y7y8y10	19.6072	30538	1.97	-4.6305
round 1	P04406	G3P_HUMAN Glyceraldehyde-3-phosphate dehydrogenase	353.28	264273	219877	Pass1	PEP_FRAG_1	Carbamidomethyl+C(7);Carbamidomethyl+C(11)	1833.92	IISNASCTTNCLAPLAK	10	56.81	b2b13y2y4y9y11y13y15y17*y17	47.2279	25763	2	2.8622
round 1	P04406	G3P_HUMAN Glyceraldehyde-3-phosphate dehydrogenase	353.28	264273	219877	Pass1	PEP_FRAG_1		1763.8	LISWYDNEFGYSNR	8	43.19	b8y1y3y5*y5y11y12y14	66.3182	21807	2	4.3601
round 1	P04406	G3P_HUMAN Glyceraldehyde-3-phosphate dehydrogenase	353.28	264273	219877	Pass1	PEP_FRAG_1		2041.11	LVINGNPITIFQERDPSK	7	48.05	y3°y3y8*y8y9y10y15	68.6798	6542	2	-7.0571
round 1	P04406	G3P_HUMAN Glyceraldehyde-3-phosphate dehydrogenase	353.28	264273	219877	Pass2	PEP_FRAG_2		829.441	QASEGPLK	3	36.6	b3y4y7	23.9547	10936	1.59	-4.1208
round 1	P04406	G3P_HUMAN Glyceraldehyde-3-phosphate dehydrogenase	353.28	264273	219877	Pass2	PEP_FRAG_2		2277.04	WGDAGAEYVVESTGVFTTMEK	3	14.17	b3b5y17	75.7114	1878	2	9.2208
round 1	P04406	G3P_HUMAN Glyceraldehyde-3-phosphate dehydrogenase	353.28	264273	219877	Pass2	VAR_MOD	Carbamidomethyl+C(7);Carbamidomethyl+C(11);Deamidation+N(4)	1834.9	IISNASCTTNCLAPLAK	3	23.66	b6y8y9	56.9591	5756	2.09	6.9853
round 1	P04406	G3P_HUMAN Glyceraldehyde-3-phosphate dehydrogenase	353.28	264273	219877	Pass2	IN_SOURCE		838.453	GAHLQGGAK	3	34.37	b3b4b7	19.6882	1962	2	-6.1148
round 2	P04406	G3P_HUMAN Glyceraldehyde-3-phosphate dehydrogenase	231.98	366873	201861	Pass1	PEP_FRAG_1		1411.79	GALQNIIPASTGAAK	14	106.11	b6*b6b7*b7y2y5y6y8y9y10y11y12*y12y15	51.8535	202504	1.96	0
round 2	P04406	G3P_HUMAN Glyceraldehyde-3-phosphate dehydrogenase	231.98	366873	201861	Pass1	PEP_FRAG_1		2041.11	LVINGNPITIFQERDPSK	7	38.62	b3y3y8°y8y10y15y18	68.1852	33050	2.77	-12.0808
round 2	P04406	G3P_HUMAN Glyceraldehyde-3-phosphate dehydrogenase	231.98	366873	201861	Pass1	PEP_FRAG_1		909.49	AGAHLQGGAK	6	42.6	b3b5y1y6y7y10	19.225	25559	1.98	-2.2146
round 2	P04406	G3P_HUMAN Glyceraldehyde-3-phosphate dehydrogenase	231.98	366873	201861	Pass1	PEP_FRAG_1		1763.8	LISWYDNEFGYSNR	3	28	y6y10y11	65.8948	21492	2	4.637
round 2	P04406	G3P_HUMAN Glyceraldehyde-3-phosphate dehydrogenase	231.98	366873	201861	Pass1	PEP_FRAG_1	Carbamidomethyl+C(13)	1530.79	VPTANVSVVDLTCR	6	20.22	b2b5y4y6y14*y14	52.528	21376	2	2.6315
round 2	P04406	G3P_HUMAN Glyceraldehyde-3-phosphate dehydrogenase	231.98	366873	201861	Pass1	PEP_FRAG_1		1613.9	LVINGNPITIFQER	4	20.22	b5y8y11y14	72.4275	14580	2	3.4793
round 2	P04406	G3P_HUMAN Glyceraldehyde-3-phosphate dehydrogenase	231.98	366873	201861	Pass2	PEP_FRAG_2	Carbamidomethyl+C(7);Carbamidomethyl+C(11)	1833.92	IISNASCTTNCLAPLAK	7	37.81	b13*b13y4y9y12y13*y13	47.0019	26329	2	2.8622
round 2	P04406	G3P_HUMAN Glyceraldehyde-3-phosphate dehydrogenase	231.98	366873	201861	Pass2	PEP_FRAG_2		2277.04	WGDAGAEYVVESTGVFTTMEK	3	23	b12b13y7	38.2809	10112	2	-2.1444
round 2	P04406	G3P_HUMAN Glyceraldehyde-3-phosphate dehydrogenase	231.98	366873	201861	Pass2	VAR_MOD	Phosphoryl STY(9)	1693.86	LVINGNPITIFQER	3	28	y4y5y10	69.9676	2750	2.22	-10.882
round 2	P04406	G3P_HUMAN Glyceraldehyde-3-phosphate dehydrogenase	231.98	366873	201861	Pass2	VAR_MOD	Carbamidomethyl+C(7);Carbamidomethyl+C(11);Deamidation+N(10)	1834.9	IISNASCTTNCLAPLAK	4	28.64	b6b14b15y8	56.677	4708	2	7.1184
round 2	P04406	G3P_HUMAN Glyceraldehyde-3-phosphate dehydrogenase	231.98	366873	201861	Pass2	VAR_MOD	Oxidation+M(12)	2229.1	VIISAPSADAPMFVMGVNHEK	3	23	b14y3y4	35.1443	2298	3	-0.9857
round 2	P04406	G3P_HUMAN Glyceraldehyde-3-phosphate dehydrogenase	231.98	366873	201861	Pass2	IN_SOURCE		838.453	GAHLQGGAK	1	8.49	b3	19.1877	2115	2	-10.0457
round 3	P04406	G3P_HUMAN Glyceraldehyde-3-phosphate dehydrogenase	242.23	320522	196042	Pass1	PEP_FRAG_1		1411.79	GALQNIIPASTGAAK	18	158	b4b5b6*b6b7*b7b11y4y5y6y8y9y10y11*y11y12*y12y15	51.4682	170156	1.96	-1.0376
round 3	P04406	G3P_HUMAN Glyceraldehyde-3-phosphate dehydrogenase	242.23	320522	196042	Pass1	PEP_FRAG_1		2041.11	LVINGNPITIFQERDPSK	6	25.22	b2y2y10y15y16y18	67.4325	27697	2.8	-10.0474
round 3	P04406	G3P_HUMAN Glyceraldehyde-3-phosphate dehydrogenase	242.23	320522	196042	Pass1	PEP_FRAG_1		909.49	AGAHLQGGAK	5	42.47	b5b8y6y7y10	18.8854	14335	2	1.4093
round 3	P04406	G3P_HUMAN Glyceraldehyde-3-phosphate dehydrogenase	242.23	320522	196042	Pass2	PEP_FRAG_2		2277.04	WGDAGAEYVVESTGVFTTMEK	6	50.73	b12b13°b13b14y10y11	37.8983	13044	2	-2.3588
round 3	P04406	G3P_HUMAN Glyceraldehyde-3-phosphate dehydrogenase	242.23	320522	196042	Pass2	PEP_FRAG_2		1613.9	LVINGNPITIFQER	3	20.13	b6y4y8	72.1051	9973	2	0.4538
round 3	P04406	G3P_HUMAN Glyceraldehyde-3-phosphate dehydrogenase	242.23	320522	196042	Pass2	PEP_FRAG_2		2213.11	VIISAPSADAPMFVMGVNHEK	4	19.92	b10b18y10y17	49.1414	3239	2.56	8.4943
round 3	P04406	G3P_HUMAN Glyceraldehyde-3-phosphate dehydrogenase	242.23	320522	196042	Pass2	VAR_MOD	Oxidation+M(12)	2229.1	VIISAPSADAPMFVMGVNHEK	3	24.14	y3y9y10	33.027	77037	2.87	0.3286
[truncated: 2,642 more rows]
